# Supplementary material for: Draft genome of pin nematode Paratylenchus projectus recovered from rhizosphere of blueberry
Source: Parasit Vectors. 2025 Feb 26;18:77. doi: 10.1186/s13071-025-06680-8 (PMC11863913; doi:10.1186/s13071-025-06680-8)
Supplement: Supplementary file 3 — Supplementary material 3. The sequences of signal peptides in Paratylenchus projectus. [file 13071_2025_6680_MOESM3_ESM.txt]

>g32.t1
MLLLFHLLLLFLVLGEAVVCCPLTGVHNTQQPHHNQPPSPNQHLEPTKGIGHHLKVAQQK
AVGGGSTSNAGQQQHPQHDHPQHHQQQSPPGTVASSHTHTHPPRTEENQKKKEDDPFDEF
YAQLSSTEAFGPLQPEQERQSDVWQPDYTRRLLVSLVRTQKGRLQKPTAGIKTHAKGKQQ
KYEVADNGVEEWLRLVEKRLWLAGELLQGIPSLRWLWLRGCTLARLRQRLRPTIEEPEGK
EEKNEERKRKKEARIEAEEALAGADSANPVVKLVIPQLLLLGQRPPQKQEGNGKQKQQVE
GHHAVHHGDDDGGEAGRERQLKVLQSLRRIYNSQLQGLQGGKHEVNEALELVAAQRAIHA
VFVEPVEVVKAFHAVEALQLRSLAALVEARRQRKSAPVHHMKRVYTSLGRTMTYDIRGGT
ASRPIKALKEIVCSLFQALAVTNMIQWVPPLIAGVLLAPIGAITGLEYVGREMNVIITRS
LLQRFLHGRTLSENSRALEKALGHFDEVMQRNLETVEKQAKTPTTGKNQHHLQMHDDKKS
KGPDPLRHPHLINTGSSMPHTHQGRRRISLTQAIGSVLDAVARLEKPVAPTPPNLDWLLD
AVTAQAIAYHFPIVIGQGHNTPKVDEKVAPFRMTQQEMVHLLEPGLGTDRTLCESLVNTI
TEGKLNQPAGWKVFIASLVSHHQHRLHHHQHHTDEDKKGAQVEKALEWMGEHYAGLDLAY
YRHLCEQLPAQMLEQAIVSLVLEEVLAISPLSHPDKLEQIEDLKHVPDQSAEELAKKPFS
EELETVG
>g40.t1
MGFLRFLLMMMAIAAVMVDIVLQGCSANPDPAHIAADDHLQQIQFELSAKDLPNKDGVWG
VGGISDPFCVVLFWGRQPLPSWGHQTVX
>g46.t1
MTMTTPRFASPLFSLSLLTTLILIPLLLLLPAVRSFDGTEGTINNSGTEFKGMLKAGGLI
PHEGPITIPIGKLFAKDMDKKGTMENQ
>g53.t1
MIQKKQRLTTTVFCLGLSVIVVLLLLLLVSPDQTEASGNKQPSYNKKKLEELLAVATEHG
YEDLIKRINEAKALLEKNGGEGSIRG*
>g92.t1
MMIDSRCFLRHCAQPSSSYYLFILIILFFCASSSGGGLIEAAEQLGGTAPQESKELFTDC
CRRRRLKDRSMELEAFTECAMAGQQLDECCYEIALCNGQQYKYPHKLDDAWRAECLGDGP
FSDLVRRAWAHCGRQTAPNANLAFQACCRTRGLDANNTYMVHGEKMADFLACAMAGKDQS
QCCRNQDAALPDHCVRLCNDQGQLFLAVFASKERQRECLGQGPGQWGRRLAAAWAYCGQR
YAELGPF*
>g92.t2
MCNRRLSIVSTRLILAVSLLLRCSFPTSSLHTVDAAASVDVNVHVFVEQSGPQQNRSSSS
DGALGGGLGGLGGIQFDWPLALANGQYVWTDQRDTTSGTLEAQSDHVQLWEKFEIVEVQD
GSSSGRTLAVALRALANEKYVWADMNSKEKKLAAVSNHGNTYALKSLANGQYVMLGIDLG
TTNSCVGIWQPNGEVSILADSKGEVLVGQAALDQRVHNLLNTIYGEQPKQQQHIITSLSL
HVRFFEFGRDLIFQAHPSASHNMRTYKMVIKLPAFSYWLFKLVDHKENSSPMFELNINGK
KCLKSPEQISGLVLRRMRQIAEQRLNEKLVHAVITVPAKFDRFITEPAAAAYAYGFDKRR
YHGYRLLVFDFGGGTLDVTLVKVMCVEGDGDLGGRDFDNKLFNVVRHKLLARDQVDCALD
RTDQQKACKQKILIECEALKKQLSSATEAKSLVTPLKIKRSEFEAKCAPLVERCRLVTRK
ALSETQPEKVNELLLVGGSSKLPMVQAMLRAIFPGKCLNEKVNPYEAIAKGAALRAVQLS
SHRGDKATPLSLGVGRGEKGEARLFRRLIPRNSHYPDRWSHFFTTARNDKRKFVIEVTLT
LDYNRETGKAGGASIEVSMELDEKGMLTVTGKIGAMIVPLDINYREVMASKERAVEALEE
VAGRRKEDLQLAAKYRARLDLTQEVQRARYAVDKAREEVEEAEGWLAENQEATEADFIDQ
LDQLKNSVAGARKRRSSVDPTWAPDDEEPEPCDEESSSSESDDEEEDDPNDIVYYNGPVV
DSSSSDEDEDDDEDGEEELDSDEENPLY*
>g92.t3
MIDSRCFLRHCAQPSSSYYLFILIILFFCASSSGGGLIEAAEQLGGTAPQESKELFTDCC
RRRRLKDRSMECKLVEKLTMDSFHQLMLNREVEAFTECAMAGQQLDDDLVRRAWAHCGRQ
TAPNANLAFQACCRTRGLDANSERSASTGPAHLVQTHTWCTDQSQCCRNQDAALPDHCWG
RRLAAAWAYFDAAASVDVNVHVFVEQMSLKALANGQYVWTDQRDTTSGTLEAQSDHVQLW
EKFEIVEVQDGSSSGRTLAVALRALANEKYVWADMNSKEKKLAAGNTYALKSLANGQYVS
ATEKFLVQRVDTQQHQTPNGEVSILADSKAALDQRVHNLLNTIYGEQPKQQQHIITSLSL
HSPEQISGLVLRRMRQIAEQRLNEKLVHAVITVPAKFDRFITEPAAAAYAYGFDKRRYHG
YRLLSRFLLHGHFKVMCVEGDGDLGGRDFDNKLFNVVRHKLLARDQVDCALDRTDQQKAC
KQKILIECEALKKQLSSATEAKSLVTPLKIKRSEFEAKCAPLVERCRLVTRKALSETQSA
MLRAIFPGKCLNEKVNPYEAIAKGAALRAATPLSLGVGRGEKGEARLFRRLIPRNSHYPD
RWSHFFTTARNDKRKFVIETGKAGGASIEVSMELDEKGMLTVTGKIGAMIVPLDINYREV
MASKERAVEALEEVAGRRKEDLQLAAKYRARLDLTQEVQRARYAVDKAREEVEEAEGWLA
ENQEATEADFIDQLDQLKNSVAGARKRRSSVDPTWAPDDEEPEPCDEESSSSESDDEEED
DPNDIVYYNGPVVDSSSSDEDEDDDEDGEEELDSDEENPLY*
>g108.t3
MRRLFTYFYFICFTSFEEKGAGADIKWNFTKFLVGRHGHVFQRYEPEADPEATIRPDPRI
ISHQSVRPTGAHPRSIYQFSARDIDGNDLRMDKGKVLLIVNVASKHKSDAADANYRQLKK
LLDDYESKFGPETEIKKFVRDKFHFTPELFEKVDVNGPNADRLWAFLQEELGSGEDIEDN
FAKFLIDRRGEPLVRYAPDVDPDQIRPDIEKALKEPAI*
>g111.t1
MLFTLLFLFCCSFIIGSGADSGSSSTSSTHCENKLDDGWKNLAPRYRCRDYRYVCVHYPL
YAQCFCRKECSMCDAPYAGCDPVLVLVPNAPPPQPQLLPSPQPTAVVAVPSGPFPVPVFG
SEPAPVAVAAVPYPQPYLATVSICSADGSHRPPTTTHSAAAGGCGGSLVLLQQQQLGFTE
KADGRRRTKVVLQMMLDEEVDETND*
>g124.t1
MALRLPRLILLPPQHNPVLIVFFFISWAVLAIEGHPDKYITINVNTFLQNSEPLKKFLSP
LDHSSLKGTAAIPLPPGRSLQFAVPIVFTFEGVAEHTGREGQAKEHQRKKLAVSMDIANF
VKFHSDWVLYEVLTSAVDTADEDKLLIWRGWHITTLKLNIKNAALTWGPRNKEGDLNTDL
HFNGRQPLSMGFRGKDIVVSMPAEQPPQQHHMAPPNQMQLQRGIKVKFLIPLDKWLDEAK
ESLMLPPGPPSPHFAVPVVFTFEGEAVRAVRGQQTKTINYEMDTAKFMKFHSRTTEDRYR
GVNWGVADNPFTAVRTGQLDKLLIWKQAEYGNPQPEGLCDGWHITTLKLNLRSGTVNWGQ
EQRKAGAITASLDFGDGRLAMGFFEKTITVTMEPEHMQQRLQEHGRPDGTFYKQSEI*
>g131.t1
MQQQASATVTLVFVMAVAMVLIELMSSSSSVVEADKKADQKANESFQYESGIGFLKRYTC
YCCGSEDHFHYSGDGPRGGRRSAGQLLVNGRFVGGNLSGIPRSVKPQQQQFNLHRRFPLE
VRLEVFGFLAHADWTRLARHNR*
>g133.t1
MQHRQSVIVALLFLLMMMVLAVAIWPSSSQAADAAAAAAVENGGSPSVTEAAEAEAEAVV
GRGRRSRRQRRFYPWQERMLYRARMQNAWASAMYSQRMIDRINGRKRTADGKQAVPGM*
>g139.t1
MYLLLLLILSTLSRSGETPIVAKDSSSSTTVVVSSFGADRQKQQHCLPGPLQQQLPAMTS
PPDAAADVVKQTTTELAALEAGGAAIASSSTTASSSTTSLAEEEEEDQCLISRPQPAEGI
RSIGYRVADLTAEANSNHRIPSSVALPSSSTPVVNLQDIGGHNLHSSPPQYGQQQQQSQL
NPSGMLPSSFTAALWLQQLLQGFRCQVLPQKHQLGLENQQVNPRHFSPAQLWASYGGSAH
PPLQRDTAVDAILSSQRQQLQQNSTTHLSDFTTPTKTAPLSGNHFLRSPPTSSSGHNNGN
CFSTTTFPVSSPFNGMPQQQLQYSQQQQQPSRSQSLSSTVATASSATTTTSNDSISTGCS
TTSPAADEDDDPSAINHDRTSAEEGLPPIRFKLPLKRMAAENPRLHNSTISKQLGEDWRQ
LSDDEKRPFIDEAKRLRQVHALEHPDYKYRPRRKRSACGSSAFDFQCLLGGARGVTQPLS
RPSFGTNSLQPPTTTALAKDDAAETHCCGPTRPKQAKTMMTPLASSPSPFNTSKNLSAQE
EAKKNCCLTTDLGTIKNQKNHFPQHHQSQILPHISHHHRPAGTAANGNLNQQQQQLLYPA
ALSADILFFQRLLLLQQQQQMASSSSSSSSGPQYCHQPSSHLLPHQPPPLAQQQHLNHCQ
QFQQQR*
>g156.t1
MDFLRFLLMMMAIAAVMVDIVLQGCSANPDPAHIAADDHLQQIQFELDLPNKDGVWGVGG
ISDPFCVVLFWGRQPLPSWGHQTVX
>g160.t1
MLPVWPSPQGRRHLSHEMAMLFLVLIWVCAGFAAAGVPRPPASSSTPSQRDLPAGAVMEQ
QKGGGEEAWRYGGNSSTASASGKEAADGNGGRTTTTTEATTPSSLEDIITSIEDEADGIT
KPPTTKPWPKTTTVPPSTTRPPTTPSSMEDIIASLDEQEEEGSTTQQAPIKWPNTTPAAT
TTTPLPPPSTSSSAATITESDNYDDYFNDEDEDDGGVEGTSTTIHPTTTVVQEEVLPPAT
TTLTTAATTLATSMMPLTATTTPLPQHQQERLATTTPIDDYSDYYDDEEEPSSSSSSSVS
PSSSSETTTTTLPTTTGTTEIDENTTEMAGGGGITWIPATETPDATTTDEITLSSSRSMV
TTPTTGAITSRPQPTSTTSSVESDEDAEEETTTVESTIPPLPPPTTEVVDAVTPTSTTTQ
SPTVAEEENEETSTTIATIETVPISRSSSPAAEMTTTTTMALPSLTTTAAEDDDVTDTTT
TDSSTTESTTTVTSSSTESSESTSTSITSSNTPTTITTTTESGATSESAGEEETSSSTTV
NASEEMTTTIPTTTKTTTEDDVVGTSTSTEAATTFTSSSSTDEVETDATTTTTITSTESS
SIASSEATTEVEENITIESTTTEWSSSSSSTSTAPTDTTAVPTSTVPLFSTDATHEPPSP
TTTTGGPVVDENKNLKLVDFPELVDSIRGQKGEQLDPCDDFYSYVCSGWKATHPLRPDED
GVEAERSHIIQFFHLLD*
>g165.t2
MFFFIVLLLSHCTFSAIADDLTRAVARWRKEAQQLVLTTGNTADCWQTYEGLTWTGLGAC
TCPTDRMNVTVKGVPVLANQNTAESSDCHWVRLQTRYNKCIAAATTVSRW*
>g193.t2
MPNFHLQAKILQIFLLSLSFTGFLSIAHDSLDCIETGTCPEPTHLVLKLAKRDDELAKRL
SEDHDLELRNNNEGRPIPREAWLMGYAGRNVTIAIVDDGVQRNHPDLIGNFDLEASADLI
EHDNDPTPEDNGMNAVLELPQPLPETVRAALVQHSTLGLALLNPQHIDIYSNSWGPDDDG
GTVEGPGKYAEEAIYRGVTQGRGGRGSIYVWASGNGGKK*
>g201.t1
MNSQTTVMMLGLAVFFAFTISLSTSVDEDPADPLVEPTTATTRAVRGRAGVPVNAEDEED
CPNGICDPNKCYGAPTEAKTKLDCLNKAKQELDVCLQLADPVKPLKDICQRLECCWRRID
RATRRG*
>g237.t2
MHKIILSAFVLLFVVAGSFIAKANGDDEEEEPPYAILPIFPEGQLRGAVVALRSVSNQKL
VSVMPEAGGLLTTGRPRSHDITLTRFRLRAAGNDKFVRAFPALGGLLRAENQSPYGDISR
KVIALWSELTGNYVSTELSHDGLLYARSEKRDPWVIPLTTENYQEELEKVERPGAQNDGQ
GVTVTLKALANKNYVRMGEAGPEEETKLFADQAQLKPSVG*
>g247.t2
MRPVVVLLLQLLLFAELHGTVQGIVNGSTVMIETPRAEWDPPPPGKDPASWRRCQNELER
TEINKTHPRAIDCFNEAGQELSGVNQSLPCCWTANSHSKLPAHLEGVVSVMDDGRILLNY
TAIKKKRKNVLVPLIGPRPDLFQLEATNEEFANSLNCTQRCWQKASIDATGNWPWSEPAR
HYTIQDPTNFLSFTMMNLTEEYLSRNKYSFNNTGNPPNITLDEKACTTRNKKILIVYRTS
GGYKPTQYTITQAGMRLGLDAAIPQPSGRPYASVEEAIEPGVNGTYFKFEDDFGHLCLSP
DFRPWFVKGEDRSKGPYGFYIPLRLMRPEMVNPSINIGLTEKQTEGLYTGELDNCPIEFY
LLLVAEPPPDQLG*
>g277.t1
MEIILGNLMCIAFVHAVDGPGHGGGHTFQDAHGSTVSLEIVVNGDEENSLRNHDLQQKKE
KKKMLLLAYSPDSGRFIHGGWSTIELTASAHHSRRFFLTIEEDDYVSTADRSLGGGPHLP
TAFFLEPVKQHKPKHKSSEQGPVGTSSGGGGGGTGGGGTGGDNPGRSEKRKRNEEHDDDK
DRVVEVVVID*
>g290.t1
MKHQAVGLTVLLLLIVALAHAEEKAAPATTSSKEAPAPAAAQQQTPKDPAAPADEKPPKE
AAKDAPPPKEQPEEIKVTGGEFPGKVDEIKSL
>g308.t3
MLDGNTRLMIVLILFITTVAKMGWDYLEQLPKQQYDPKKGTPVLQLLREGTFEEWRKRAA
ELGPGDGLLLGPPLAQRRTSSRSAYTVARLAVLLFRLILALVGLVNLGDGLLVKRIGRRP
IVIGAFHRPQHEVNVGGTYATHSLYCQSKAGGGGPATTTMMVSRQAHIERIHQGKRAAND
ICQWCCEIAPGATTVRVSTRPFPPPAATTPTGTPPPASPAEEGGGIDFGPRRLDLVVCVA
PMYTYTEWQILVTGIELIVPVQSASVDTYAILKEYERLGE*
>g320.t1
MKQSLLKQSITAVLLLFILLLPLHLIDGGKEQSEEVITSSTGPLVHPPPMATSINSYSQL
QQQQHYEISPFFTSPTSPPPMTTSYRRKSSSGGNEHRRHRLQQQRQTQLQQLAHLQQRLR
LLEEEHLLQQQQRLTPSAVKVEPEDGDLAKKTTLREKLQEKAHSLPLVFGRDGKGGPLAV
QAGIYVESMGKFQSTEMLEGLPDLYFANARTSKFHNVIAPNFNLFIDQQGTVAYSSQNKT
GNGLARMLATSFFVLGNSAHRIGSPMLLNTTPNQQLRKMHRIGSSITSQQKHERLEHQEL
EKLLEEEQQPECMLREADQQPDNLPWIKSPLALAPLPIPRKDDNPPATIVSAGIRKANES
EGGGCNSVGECHLIATSYASAQAKIQQLVAGRGGNSGENKTEDVVNGRKPPLFQPTPFFA
NTNAENMAPEVRRRSATATSLPVVPSTPAVKYGEQHPTTTISSSIKVLILTLARDDPMAG
LRRRGARIPTNHFLREGFRYSRKGHSVDKWSRILFPALFSLFNAYYWGIAA*
>g330.t1
MASSIVTHLTIVLMAIIVVGLEHHKVVVADFGVGWDQAVAVSGRLTCKGQPHSDVIIKLI
DNHFFFFDYDDLIAMGKPNNDGWFGLSGFTQSVSGIDPKIVIYHDCDDEFRLSINVPMEY
VVKDQRTSKVYDAVATVCTGLAFVLGGSLNLVLGWAVIRHTPPDLLAYSRILLQTCATDL
ASLTFSMLMMPISVMDTAGIGTNLLIGPLGSRLPAPWSGLAEVSWELLIVLCAQQFVAQF
LFRYVQVCWSRRMPLPVYAILLLLFPSLKVGIHVRGNLLSAVPLETMPVGSQIIEVLGIS
GGGPAGLYMAIVYNGQMVSYTVIGVCFFLLWRFVRHNFKGHNEAKRRSLNRQMNRNLLIQ
ALLPILFAYLPIMMISTLGYVQVNISPEGQIMLQPALNLVMYWLPTLNPLVTLLTITSYR
RALAKSLLALLSNGTTVSPVQPTTQNNTGTVPAAPLFIMVSAQPKPQQQQLGKNGAASIT
NHHAALLPLQPHFEPPPQPHVPEPVLSGQSQPLIPHSSAVTYMVSGTATLVGAAIVASLD
TSSRCTATVRTTAEEAK*
>g330.t2
MANNKLAIVVSLITVAAVSSFIALPRPLVASPPGTSRAAGCSVQQQQQQQAFNRQPNTQQ
NAEDCIDPEGGRYGALVKQAWAFCGEYTELYESEFMKCCREKNIPNPQDSAGKLVHYIEC
SMVKKNQLAETEVQDPMYMMVPDDCWDVCDGRQQQDALVTNWGPVQIRACLGDGPGQQGP
LLRKGWAFAGRVAEPKVTMFAQWLKTIFYELPKAVITEYIGCAMGNRDLTECCANMTPQQ
QYDCLDTDRTDAGEHYGKLVRQAWLYCGVANEPYWGPL*
>g335.t1
MSGSSVPLFFFSTFFSFLAAITVAAAVIDEPQPDPNLIHICSCTQQQTFFETVLKPLVKR
TYAECAEDTKTELEQLGASSGDQLGQCFQPLLIQASQMLNCIDSKGRQRPIYHWDKTIST
RKAASCCPPGKKQWQLETLPAGPMLAFFIDSIANKVEKELQTISQKSGDQKFGSAYQKQV
QCVRQRLTQX
>g339.t1
MSSSSLFLPQKHLRLGFLLVIAGAQIMCSTDPPNNIISIINKASIKQLPLLEKQQQQQQL
ALNTAFILGRCKNNGHVPMPPVPDRIGGCYPHLVQIVNNHAKELGTGHLGTTEQGWGLAR
KPVGRLRVAWIVGRMLX
>g351.t1
MSVQQLNPTFLVIFIVVGKLQNEITHGEYITGQITESRIYDRRKGLIGVCRPHQVNFERI
DCIPVQLHLPSIQAAAAFEDRAQHCSATLRETPRKMEVALTIQPAVYGVK*
>g360.t1
MSIFGLYSTTLFVILTLANTTVALLDGKLDGKLITSSSSASSERQTDEVFTVAATEAREP
AGKGQSVDDEEAKAAEEAARKSPVNVPLVQLQAGVNSLGKRFDQLGKAIGRLEDNLKRS*
>g368.t1
MLLILLFGVGIAYASDETVASDPPPAMPNSVLKQLMFGDGDQRRQRRQHGGVPPPLVAGG
GGAGGNSPNSVLVDEMYAMSCTAADCNEKGTCMGSKRMPLCLCQLGFAGPQCKEEFCNPA
TQCNGKGWCVGTTQQFACLCNFGWTGKQCEVEMATPPPPPPPPPPPSPPPVPVVVVEPTA
SPAPPLFPLIITPSTAPPPPVDTVVGAHQTPPPPPSSSQKQRQQQQQQVGGHGGGRGNGE
DDDGTATMVVLEKGAHVSTTGGGGKQRQPQGIGGGRGGGGEVAAMLHRQELVARQQRDAA
ENADSFADRYFYRHSREAIDPTRTIIVDLLRSSNAX
>g370.t1
MHTNAFLRGLQLVLALLIATVLVATFSTAEVIDAETKRQNQAQSNQQTVVVSQNSQQSQT
MPQIPMMQMPFGMGGMGGGYGGGYPMGGYGGGYPGMGGGYYGRR*
>g398.t1
MRKKEQLAGVLLFIIVAIAMCLLAGKAECGSGAGLYDNEKIQEVSSTPVVLRTMNMKPVT
VLPEAGGVLSGGVTHVNRRNNPVYSIKALGNNKFVTADPGLGGLMHASEVDLMLKPGESG
NYACAELNREGLLYTRCDMRNTWWQFEVVMIEPDHYTEELLMADKAEPNYRHNQMVSPLV
VSIYSRAADRWVKALARKRDRVVAAAKRPX
>g398.t2
MRKKEQLAGVLLFIIVAIAMCLLAGKAECGSGAGLYDNEKIQEVSSTPVVLRTMNMKPVT
VLPEAGGVLSGGFNGEDVNRRNNPVYSIKALGNNKFVTADPGLGGLMHASEVDLMLKPGE
SGNYACAELNREGLLYTRCDMRNTWWQFEVVMIEPDHYTEELLMADKAEPNYRMVSPLVV
SIYSRAADRWVKALARKRDRVVAAAKRPRAWVRSTFFLQH*
>g399.t1
MHLLAFVTLLLLCLIDRQRSAEANSYTTHQPPDEVVNRGQFLVEDGTIVSEPSQQSMTAN
SSSSSSNKTMLNAIEAVVSNEDDPPAAIVPVNASPPSANDVGDGEKSAAGLRTTLEAVTA
GPDLVFSHFFSATQHHSGGGQQHKSAGGGGGGDAMGGPQRLSPKAVAAGWRQAKLALARL
FLLFPLFFNL*
>g399.t2
MHLLAFVTLLLLCLIDRQRSAEANSYTTHQPPDEVAVVSNEDDPPAAIVPVNASPPSAND
VGDGEKSAAGLRTTLEAVTAGPDLVFSHFFSATQHHSGGGQQHKSAGGGGGGDAMGGPQR
LSPKAVAAGWRQAKLALAPDLTCRECFISG*
>g406.t1
MKQQPIPRMFPIAPLLTIIGFVLVLWCVANQADALTYSDGTFTGSVKNGGVMYSIEISDA
VFGEGHNSYRGKLSCTNPPPGFNNGDQVIAYITFPGSTGQKGWDGMNIKVRNAESGKRNA
KNAEFVERGSGIFQKYKTSELWWPNSREESHHQDQQPSSSVDGGGGPCTSTPIADGKAVL
SEX
>g411.t1
MPVSDESKNTGLGNGNASSSSSRSSKNHRLTTSIWLLPLLIAACSSGFKDAGATSEHHIR
LLVGQPFLMSLSSSTISATNKNAFLDEAMLPDWCAYNSSADSLFGIPRPLDAAHNPHMIV
VKDTYVEVTVEEETSNECGESTTTWAEIIGSHGDGDENEATAEDASGLDQQFSHVWTLAK
SLGEQHSSPAAASSLLLADWRVLPAGYLSDRYRRVIDELEPAAHETTSPTQSVFVLRLGC
GELTEHAVDTINTLSEAGHNFRQRPPLTTTNNNNNNNGRPSLETSTPPQQEQWEEEQSRT
TRRVHYGGGGQQEDQRPVVVSPLKSFTCQKFP*
>g450.t1
MRDQRLMKKNQFLPFIVLFLLLLPSLLQRHQPCHQHSYYYPYSYNNYYGNNNGYGYGSSY
YPYYNYNSYGNGYGNGYGSNYYSYPQQYSYSGSGGYGSNYNNGYGSSYSYYPYSSYSNYG
YGNNNYGYNYYG*
>g452.t1
MHIVLRKSLHHHLFLLLLLLISMGMVLGQQLKLARQAPARVVVAAEAAEKLTAPLVAPRS
SVAVVAATVGAFKARPVFLAGSTTALPSAATAGAGHSSSSSPIAAPPPSVDCARVLAGDR
AYVDALAATGRRAPLAQHEYMEKQWPMDCPSIRARNHFATTPASEEERDFPIAFSRTVFR
AELAVSYAPQNWYCYAMDANADPVFKKRVRALASCFPNVLVNEREYPMDSSLLECTRQLA
EEPDRRLWKYLVVLQNHDMQLKTNQELVQIFKWMDGANDLGAWNTGFDEGQMDPDTDCEL
RHRRDYPQRLRLTKAYLQSAISRPFVDFILQQLELTGLVSEMNRGACFTDEYALASLSAA
DALQAPGGFTHECLDRGYAQPDPKCRNSAAHRHGVCVLTLEQLQDVQYIQSLFYNKAAPE
FDYTAVQTYRDRGLHRLVPEVFKELAPVRFQAKGPTRDQLRAFDCAYRLSQSEYYDRVYG
KPHTEHYWREDYIKRRFLSAVDARAHQVNCYRRHAMTEADDYGH*
>g452.t2
MHIVLRKSLHHHLFLLLLLLISMGMVLGQQLKLARQAPARVVVAAEAAEKLTAPLVAPRS
SVAVVAATVGASSSPIAAPPPSVDCARVLAGDRAYVDALAATGRRAPLAQHEYMEKQWPM
DCPSIRARNHFATTPASEEERDFPIAFSRTVFRAELAVSYAPQNWYCYAMDANADPCTRQ
LAEEPDRRLWKYLVVLQNHDMQLKTNQELLRHRRDYPQRLRLTKAYLQSAISRPFVDFIL
QQLELTGLYALASLSAADALQAPGGFTHECLDRGYAQVQITSPTQSAGTVPLTDTVSSLF
YNKAAPEFDYTAVQSMFNRTYRDRGLHRLVPEVFKELAPSGAEGPTRDQLRAFDCAYRLS
QSEYYDRVYGKPHTEHYWREDYIKRRFLSAVDARAHQVNCYRRHAMTEADDYGH*
>g461.t1
MSDTMLLTLILQLLICVLQPPAAVVEAPLPPAEYMECPFGGGPVEKTKQTNVEGHNSAVL
RKAALYAITANCSTQLSDGIVMNTPSGRR
>g469.t1
MFRASFILFLVATVTLQILLFSVPRGCLARCASDKDNDELSSSEEGGGCGGSRGPSASPA
VVVNVLGGGGGGGGMGCGHKPHHRGGCPMMDAGKQDRRVTSPTPPSTPQQQQQTAAIVPR
TDSGASTTALPPTTATSEATTSFDFSSTTMDSSSPLPPTTTEMTSSPTTSVEPSTTPIPE
TTTEDMPATSEAELANNPKKTKCKSCDAKRAALKELYDQYYPKEDH*
>g495.t3
MATTKAKANMATAFCFCWLVGLELELSSWLSGAEVSWNGLKNPGVVPGLLYSPFEEAVDH
WIRLDLLMNTTRQQQQQQQQIGEKKQQNQQEDSTGQEDEQIDEDEQQRQQHGTEKLARGQ
HQQQSVEMVDIEDGQVAAVNNQQPAKSGGVPSSSPDVIQLEDIDEEEDANQKEKAEVEAD
RLRLFADYLFEHSLRSAAADAARDKGQGNTTNEETNIALRLIQLLFQTLGYHRLLGLDQE
PKQQFDFHGPLQQQYLANLRRVNEQQQTASLNFAAATAAASGFVPCHVMSHAPGGTQERT
QEPLQRESISPTTPMTNKKSTSPDTSVSSSAVAAAASGDRKRNNKSLPASDNSSPNMPPS
KRQKRSGRDAWQQHQLQITTALQPQSLIYCVAPGQQQQQRQPLPAQQLQQQLYGFYPSQL
QLQQQQQQSYLALQPLPCQQMIATYMMRKNNAADPVNYYWPPLQPQQQQQRWLGNGQGGQ
GGDLVTAPQQQQQLQQAMDIGILLATTTTGKQQRQPPQQQMDNNCKTPPSTKAPTSALLD
GILTELVRYGVMPPAVARHIRGTTSRAIHFVRNQLNCEPRVREQLLRDLQQLQQPIAGYS
TTTAGLISSREEEHCCTTTTTVGEEEEIGCQFLTTITLINECESESGAIEIFMFVKPFMK
IQRRDECRQQQQGERRELFSGGGGRCCYRGPSLLLTPPTNQPTGNQMNVSSTPASDQKTN
NNQKGTIENPTPSSAIQEQQSNNNIRVVPVVVGIKPFVFTTPKQGAPGMMPSLKAQQQQR
QQLQNREDDLEPLPSGVAEETIRYAKRDDSNGGTTMIIPCWRRRQQPVEELEEEQKTVNL
VDSVSDGYLDGYHPESFSLPEDSHPPAGLQQVLPTAIAAIGHPESKTKSIDVEDSDDGLI
ALAAAIEDGISCYGRNDVDGNGILASSTTAPSSSAEPPNTRIVEKQTSVHFPLPHRNVVR
PLYWKQQPTPPLHTLLLMLLPIPYPIPTKGISVVIIDGGNDGGEKVVEGDFFSSVGEEAN
DEEAAPLDLSMAANSNKRENGSLSGERRGRTSEEEATNNNQELLAEEPPLDLSAASNAFG
RFIRGLDQTPLTKLVELIEAATHAAAGVQQWPSSTDPSPLINSSMKPTPTAVPSLDSLDQ
LQELQEQQRLQQQHLLKLFSEQQQWQQAVAAAPQPAPPSAAVAPSWPLMPMTIEDENKRP
PIHELPNWLSTNMYPRPWKSSSPALDIAYSPPSTAVHHHNCNNGVELLLVQQQPNKKQIG
GTRKRKSDWNNNNAERPTVCAVCADDACVVTPSASNRCNACRFDRCIELGMSVEAAAHVV
AQRRLAIQWARQYQQQQRHPPIAENGCQQGGEGELLPPAGQQYTGGSDEEKKAVWEEGRL
TEERALLKMAADAQRLMGGDKKQRGGERPTLDDVLLTVAIGRSLVLSSSLATGIVDTTWL
DELLRGVAHAATALHHGQQLATAAAALSVMRPGTAAAAAGDTGFNRLMPATIFRE*
>g531.t1
MAHSTSSRPRVYLSALLILVVGVVVFLACCCSTTEAGGSYEIMMRSLARSFKEDKIRYMS
GARRVGRGESVHCLVDTGADSATITDERRALRFHNSSRYRMVAKIVFGADGNPKAELVP*
>g547.t1
MPAALSSPFSPIFFLLLLLPSVVVAQGYAGYGVQPAMAEQQQQSGGLNSSASAPAPTAPM
APPRVPLPYDAAAEEAEHMISKAAPEATTAVPATASPSPSSPMEQQPPAQPVPKPQDQVP
ASSSSSSPEQTPPPSQALKKLTGTPAPPPPPQQPAASEMAPEEYKPSSSASSTGSQAPKA
PSPPSASSSGPSPSTSMLGQSLGYRPAPPPLRRDAQSEAGPQLCSAVPGSVLQQISDHRW
KICDLFAVNGTDYPYFLVDYPGRDYFDCLRAPAALSVDPALLLQQPLRRQQQLQNRAVQH
PVHHARPVQQRPQQHQQPVQRQRPHRRPALLQRQRHYNGGGGSGGAKAAGIPNLLVEGSG
NNTDGSSSASSPDASSSGGLDPSLFRSLEALAKGMSTNNSSSSASGEGGGGAPGESIDDA
DLMTSSTSSSSSTAPPSTEETTTTTTTTTSAPDTTTTTTTTEATTTTTEPTTTTAAAETT
TTAVTIVTEAETTTTATSPSAAPSEEPSSSSSTTPSPLFPQEPETSPVATVTASGPPPPG
PSETPALLPDNLTAEIEALNNNSTGTGSGSPSPITTRRPIHAPTPPATGLAELRVAVAGG
NKKPAPKQLRQGTTNAAGEQGTVGIGPNALKKLRTTGVLRVDGAGTIDLRRPCPSALDVA
RYMEFPRMQLNFDDLLTPGQRKAAAGAPKDVEFASAQTVSECADACDRPTIFFCNSAQFT
HLGCQLSTTAANHSRPSSLFQLANQATAQHMSYLEKVCVDANATKEVANGKSLADCLRHC
LTSQDQFGFHCQDADQNCLLNSESRRSQPDVFVPEDQGVQMVYFDVEDSAAPAGFSSTPD
EKLSKAIDGFRTFSTKARVSDAEKCRRQQGSEVDPVDKVHNALGQWWPFPDAPSLPEVRR
PKGCAEVPQGERVLWAE*
>g550.t1
MGPLADCWLLPTWLLNPLMLLGSLVPAAETSGGEVLLQAGTTVLGGVGGGDDDGCAAAGA
ATARVQLSAAAGATSTTGERPRLGEDPHDLAMLVICGTDCLLTAKWKSPSKVVARLGPAK
RGQSNVQFRVFIEQIGPLQESTVWVDETKTVPGRSRILRHLPEAVAEADDLLGLEIQQKM
DVGILAKLFPDCSGNIRMDNFSPAWCLLENYKNASKLARNEETAKHVHKANLYSLINCVD
ALAKLQTKVVDEEKKTAMTTSSIIEQIGMAKSTADRLFADVLERKDRADTTRQVLSVITR
FKFIFFLAETIDENTAKDTDVELFKEVMRMLDVKVGALKEAIRQKVVDLSTPYDDQRRLI
KYLKVLEPESNPTWDCLVAYHCWLENIFWQLQRKYYHMEATPPPLHELSCSSPGLASPGP
NVVSSSSSLLYSSSPQHAFVVELLSILADKLNSFLQLARNFDESDDEYSSERRKGIDQML
TNTINVGSWLLINALVPSALSEDVLTEYKDQFVVWPKPSLDVSSELLIQSLASIRSSIKS
LVERQFTRAHLQPMVELATTVRIKCIGNILQKASQNIILLGPRESWTTNLASNPPRTALP
DLYETQINEQLERVRLILAHDHYPGELDLFIIVDLFIDMLLSIKDCYERLLNPAKAAAKR
PDRLFSSNDSSDEAAKSTVNRGDTPEQLGRKLLLTLNNIDHVLVHSLTTLCRRFGERGVK
FTDVIFKRSRQKLTAYRQQLITGYGQLKITTAAGSTLPTQPAIGQLYRQAAIAYHDDAED
ASDYVKALVMAVVSVKSELSLLSPQFTHQILAQLVDALLDRSVRLLQQAIVDFSSSSTSV
GGQGDDWQTQMVVDLTALEEAFSAFLDQDKKQENKYL*
>g550.t2
MAMGPLADCWLLPTWLLNPLMLLGSLVPAAETSGGEVLLQAGTTVLGGVGGGDDDGCAAA
GAATARVQLSAAAGATTRGESKWTPGHWHFAPPRNARSRLGEDPHDLAMLVICGTDCLLT
AKWKSPSKQIGPLQESTVWVDETKTAVAEADDLLGLEIQHPAWCLLENYKNASKLARNEE
TAKHVHKANLYSLINCVDALAKLQTKVVDEEKKTAMTTTDRLFADVLERKDRADTTRQVL
SVITRFKFIFFLAETIDENTAKLEFSTVLNDYVRARTLFKDTDVELFKEVMRMLDVKVGA
LKEAIRQKVVDLSTPYDDQRRLIKYLKNIFWQLQRKYYHMAMKEATPPPLHELSCSSPGL
ASPGPNVHAFYSSERRKGIDQMLTNTINVGSWLLINALVPSALSEDVLTEYKDQFVPMVE
LATTSWTTNLASNPPRTALPDLYETQINEQLERVRLILAHDHYPGELDLFIIVDLLPPND
QIASFLPTTPQTKQLGRKLLLTLNNIDHVLVHSLTTLCRRFGERGVKFTDVIFKRSRQKL
TAYRQQLITGYGQLKITTAAGSTLPTQPAIGQLYRQAAIAYHDDAEDASDYVKALVMAVV
SVKSELSLLSPQFTHQILAQLCATAPAGHRDDWQTQMVVDLTALEEAFSAFLDQDKKQEN
KYL*
>g555.t1
XRFTLQVSFFHLLLVIATCCLFTMTAANTERYRFFMQWSPDHQRHISYLVDTIDKGDAVD
SQGNPLSVDQKVARDLYPKVAIVNRNGKALELP*
>g576.t2
MVIIAPCWLLLLSGVCTAEEEDSPRQPSVHHPPSSCSVSAKSTDEIAPPLPPPLTVDDHH
QQLATVLKTVLFSEFLRHRWLWPPGLRGAQQRDGAELARLLPAAVERALYRNCEKNLTGN
RSRSSSSSLLDVRLQRLALQTPSLLITEGGGHHQSSSWAGGGHHQSSSWATTMPLPQPSP
LARLLVSSTLSSSSTDENSSVTGHRLRRRLIERAKDWGSGEEHAQMRVERAAAEMGQRFC
LALDCVQQMVDAYAECSTSGGDGEGYAANWRSALPLFDAIGPVLAVARRSSSAPRAVPPL
LQRIFTGFRQLTLPGKRRRVAPGDHRQQSPMAPVLVGLVGRRIIVDNSKNGKQIGGGGGK
KAKAAIRTLSELAEWMDDGCQLERARRHVWALTFLGTDRFGH*
>g576.t5
MSFYKKSATFLILFMLLGTTVVPSSITSVIEFTISCFNNFIYFCASDFANTCRAEQLARL
DVDIRRLQEIIDEKQETFAQQQMPMAYASSHQSAAASKEGRVLWHKVLLEIDGRKDELLL
MVIIAPCWLLLLSGVCTAEEEDSPRQPSVHHPPSSCSVSAKSTDEIAPPLPPPLTVDDHH
QQLATVLKTVLFSEFLRHRWLWPPGLRGAQQRDGAELARLLPAAVERALYRNCEKNLTGN
RSRSSSSSLLDTPSLLITEGGGHHQSSSWAGGGHHQSSSWATTMPLPQPSPLARLLVSST
LSSSSTDENSSVTGHRLRRRLIERAKDWGSGEEHAQMRCSTSGGDGEGYAANWRSALPLF
DAIGPVLAVARRSSSAPRAVPPLLQRIFTGFRQLTLPGKRRRQSPMAPSRHQNDHALNLL
DADLMGSDDESDAASIVSSNFSDVPEEIGPTEDDWVGARNGRCPKRSVPETVGARNGRCP
KRSVPKTVGAQNGRCPKRSVPKTLFNNRTKTEENNPVAHQSWTGSGTDLDPEWAVVGGLE
VLMALKEEKAELETVLAHIREKHYKEVARVYFTTLLLDMLGRTARVLTSSRVQTGIAGVE
VLAASLGNDDDEIEHSSDGEEEEAKELAVLLPFDWLVDVLRWWRLATICRAAFGLANHGF
LRACQFNGGYKHAQKPRVAKHLVHFDDTPWAEERREHGGKTDKTTVTIFPNNPFLDANMM
VPRQPHLLNILYTPTATDDEGPLPKKDKM*
>g586.t1
MAMLWLSVTLLCWPPLLTSSGGGGGGSTATTEEVPASSASSSPSPLFAAITAGDRKNVSR
SSVVELLVAAGREEALNALASAVVNGTRVSPLHLAVSRNRTDLVQLLLISTPGVNVSMPD
GEGRTPMFYAVRDGLRAIAELLLNSDSRLANAPVDHRLGTRPLHVAAEYGRPALARLLLD
HGASTEVRRRYSEQSPSVEPSVTPLHVASIIEESVDVLRLLLDHGANVSARDSSSRTPLH
LAARFKSGTAAAGLLIARGAPLEARAKLDFITVDEQPSHTPLHLAIRHVNSAMVGLLLER
GANVRAVNGMAETPLHMASSYPRTMVNSTEIMELLLARGAQLEARARYPPLQNPEAQLGL
GARAGYTVPDDQPVFTPLHFATFYQSLRSIQLLIQRGANLSAGDHFARTPLHLAASLGNK
TAAAELLIAGGAPLEARARYALEAPDRAASATPLHLAVVSGGGNYEMARLLLDRGANVSA
RDRHGWTPLHRAVESERHRNRTDIMELLLARGAQLEARASAENDNPRYNPYGAEMA
>g587.t1
MVMAMLWLSVTLLCWPPLLTSSGGGGGGSTATTEEVPASSASSSPSPLFAAITAGDRKNV
SRSSVVELLVAAGREEALNALASAVVNGTRVSPLHLAVSRNRTDLVQLLLISTPGVNVSM
PDGEGRTPMFYAVRDGLRAIAELLLNSDSRLANAPVDHRLGTRPLHVAAEYGRPALARLL
LDHGASTEVRRRYSEQSPSVEPSVTPLHVASIIEESVDVLRLLLDHGANVSARDSSSRTP
LHLAARFKSGTAAAGLLIARGAPLEARAKLDFITVDEQPSHTPLHLAIRHVNSAMVGLLL
ERGANVRAVNGMAETPLHMASSYPRTMVNSTEIMELLLARGAQLEARARYPPLQNPEAQL
GLGARAGYTVPDDQPVFTPLHFATFYQSLRSIQLLIQRGANLSAGDHFARTPLHLAASLG
NKTAAAELLIAGGAPLEARARYALEAPDRAASATPLHLAVVSGGGNYEMARLLLDRGANV
SALGAASQPDGHHGAAAGPGSPAGGQGQRRE*
>g588.t1
MLHLVSTKQAVVFAVVPSILFVLLLLLGCGELVLALPAAVSNLEGGGGELSVLPPLPEGI
PHNAPFSVLATIEKMGTPELKDLVAVSRMRMGDDQQKPAPISSSQISRFRAAKRMLDWGA
YECLVLEELVAERVATEWYRGLITALHRFVELLDGLSAAGGQAARRLIEDDVVGGLMKLI
MAHWDPFRGIAPTPDECKALFKRGGTLQQTIDRFNQHYQGAKAMALAILPGMLAYVDVSS
GDTY*
>g600.t1
MLLICFPLLLVVAAACPAICGIAPPARRGNGIKSAEESGEEEQLRQWALCEELAQKLGDN
SSCRLTDGGCWARDASGATPAPPSPLRDSAVALNAFVSGLSELPSGGAEHAALTLLWHDF
IFGSGSSEEVIQLPARVQQAASKLRRRSLATGSLPRTISY*
>g604.t1
MFNYYHLHVILQLTLASTFLICADVHGLPLEQKDNATTIDQNVKPQQFTEVCRSAMFGNE
TLEGLVGGLEGNKDQQQKAKAALSAFRGNCTEASLKERSAMLRFHTPSPDELQTAEGRKL
LEPCDKKQLDVLGTTNGTINPLNIIAHVAAMHQQGPAPVPAQQQX
>g604.t2
MFNYYHLHVILQLTLASTFLICADVHGLPLEQKDNATTIDQNVKPQQFTEVCRSAMFGNE
TLEGLVGGLEGNKDQQQKAKAALTFGHAPLPHALARRTTNGGRPKTAGAVVREFLIRSSW
MFWAPPMVPSTR*
>g610.t1
MMMITTIWIAAAGLLLLLASSSSQLLLFTGADYVPPTMRETPRAEWDPAPAGRNTTAWRQ
CQEELEPGWIKKTYPRDIDCSVDGEQPSHCLVFDLDEAGNELPGVDQSLPCCWTATSSSK
LPGHLDKVVRVEKDGRIWLNYTAIKAEHRNVLIPLIGPHPDVFEMVGTSENVSTACSQHC
WHKASTDQGRTDPFTLEDPAHFLSVLAMNASTTPPTRQTSNSAVPFAATIRNAGTSPKPR
DTDQLDTVSTAGQTIVADPTLRPVEKMAEEELLCPRDAFRPWFVKVQDKIPYEPFGLSPS
SMDGLYTGEMDLCPIEFYLVSHDYKLLVAEPPPDQQQ*
>g610.t2
MMMITTIWIAAAGLLLLLASSSSQLLLFTGADYVPPTMRETPRAEWDPAPAGRNTTAWRQ
CQEELEPGWIKKTYPRDIDCSVDGEQPSHCLVFDLDEAGNELPGLQVAWASRQGAIKAEH
RNVLIPLIGPHPDVFEMVGTSENGRTDPFTLEDPAHFLSFNHTTDAPNIKQRCPLCRHYQ
ERRSTAGQTIVADPTLRPVEKMAEEELLCPRDAFRPWFVKVQDKIPYGY*
>g624.t1
MFWLWYALMPFVYLFSICCPPIGVMAESAGFLLLGPEPGQHHELRYPRKSSTETRRLIKR
DFIASEARDFRAVARAPEFPVLLVPGTSGSRMASPGVEVRVPGEFGATDSIEYLCATKVL
VAWICHIAYLADLATELVQWGYKRGTTLELRDYYTKLKALIETTVGKNGGRPMVVVAHSM
GNLVLQEFYQRHVDQSIRAIASGYNGDRKERTWPSLYQLLPNARLWSASETLATAGGGTA
AERRNYTTSMWPQFFADIGWPVGEHQLRNASLDDRMMRAPLVEMHCVHGVNVSTAERFHW
PDGDFDRQPQVHLGDGDGTVNRRSLDVCRGWTGKNGGKK
>g642.t1
MAHQHQGGVVICVFVLSALLLNTMVAVQGGFMDTISTYSTALDICKPLLPPVNCSASVSG
PVQTESYNSTLAWMALRLCAACSEPALRQNASRCLAQAGGALTLEVVEEVPCGSNSTCLA
YIARTSEWLIWVARSTKNEAQLLEELASGPNSFQALWNGPKQLGTTLARLHQFAYKNPGV
PIVQYTFGEPRTGDTAHDKLVPNSFRVVNRNDLVPQSPPCWNTQYGVPTGTTVSDACGPA
AGGQRCSPGSSTNCSACTGQPRNEDSRCSNSVEPLELAVQGMDPGHVNYFGVGTVGGWGS
AGCPPQII*
>g643.t1
MAWVHSLDSQFQWLHRVAAPAVFVSGLAGACRAVGRRALKDAPHLHAVMHGTASLSAGGW
ATRIADSGASGHPVIPVDHPEGVGHQFVRCAQLLGAIPKGLERISHSDVRAMYARHVLLL
PHGTSSTTSKHRLAFWRSAGSLQAAHIRSLALTVPEGAP*
>g672.t1
MERLAKLLVGFCSLFAIGPQFFAAGAVLNRYQPAAFEKPERVQVNHPVQIQLELMANFRC
RADMLATARKQILAVFSGNWAPTGDESHSIGDAMDQKFGPYWDVYMFDADFDSGQANDRA
ILIAKQGTGRRVEGNSILLR*
>g679.t1
MFEKARLIPQFYILQEIVHLTGAAPRLRALVPLIAISVWATLSPHSATNAAGLEHLELLV
FISARHEHSGGVLCPRSARPLDTVGVNDLLPSRLPVYIVYRQTLDKHACALVGKGPK*
>g680.t1
MPPAANINFLFLILNVVAIMVGQQSTTTLAAPPPPESVATQKQETLVQQQTASDGGSIAA
AAGAGKRGLRDDDLVMATNQSTGRLFNVTAKAALHYLRLSSVYRDRNQSGGLARRCHIHE
ILRKLPPGIKNMLGRQLGYEQLPTEDQQRVRAILFAREFTSCVLLKECDLELLNFKLLAL
DPVVRSRIALPFQLPSWKKEGRKRKSSSARGWEEEEGRMEEKRHCDVSFQQGEQHQQA*
>g693.t1
MRLAIALSLGLLLLVCRTTLAKPVPAEAEENEQPQPAKKEAAIEPAKAPAAAAADPAPKP
KEEPAPIAAAPQPEQKPAEAEKASEKPAEPTKAKDEPAAEQKPAAEAQPEKPAEKPAEKS
ADAPAKIEEAPKPAAEEAKPIPAEAEKKPLNDLTAPPPPSAQIDPAEKQQQAPAKDQPAP
LPEKKASEPAAAAPAEAQKTNPIEAPQAKAAEEPIKKPAEPAKTPAEAPEAAKAEPQKDQ
PAPAKAEEPAPKPAAEPAPAPQKDAPPPAKPAEPEAATKTKDEPAPAQKPAEEPLKPAAE
ELPKPATESAKPAEELPKPLPEKKADAPAIIPAEKAPEPEKAAESPKLEPLKPAAPATEP
AKEEAKAPAAEKVKAQDAPAPAEKKVEPEASEKKAEPAQQDPAPKKEEEAKKEEQPAAAA
KDEPKPLPAAAVEPEKKESAPASAPAETKDEPAKSGDSEGSNKKLNDLPLQDNEDGENGA
ENAAWRFNLYDEERRQKRQWGWGRRWGGGGWGRGWGGGWGYX
>g693.t2
MRLAIALSLGLLLLVCRTTLAKPVPAEAEENEQPQPAKKEAAIEPAKAPAAAAADPAPKP
KEEPAPIAAAPQPEQKPAEAEKASEKPAEPTKAKDEPAAEQKPAAEAQPEKPAEKPAEKS
ADAPAKIEEAPKPAAEEAKPIPAEAEPLNDLTAPPPPSAQIDPAEKQQQAPAKDQPAPLP
EKKASEPAAAAPAEAQKTNPIEAPQAKAAEEPIKKPAEPAKTPAEAPEAAKAEPQKDQPA
PAKAEEPAPKPAAEPAPAPQKDAPPPAKPAEPEAATKTKDEPAPAQKPAEEPLKPAAEEL
PKPATESAKPAEELPKPLPEKKADAPAIIPAEKAPEPEKAAESPKLEPLKPAAPATEPAK
EEAKAPAAEKVKAQDAPAPAEKKVEPEASEKKAEPAQQDPAPKKEEEAKKEEQPAAAAKD
EPKPLPAAAVEPEKKESAPASAPAETKDEPAKSGDSEGSNKKLNDLPLQDNEDGENGAEN
AAWRFNLYDEERRQKRQWGWGRRWGGGGWGRGWGGGWGYRYL*
>g703.t2
MAKNNLLLIIALAVVVALALNVEAAPPSKDSTTTFPPTSPSKAVGGVEGVVTGRNPRPDT
LTKEGKERRAKAYEALQEEAKKEAKNEEEAKKDQAEIKAKVAKLKAAFEPVAKARLAKLA
LQQKNDVELQKKLNEIREAKKLHPNEEEHDDGMQIPDGRGGKKGEAEAGDDDAFEGDILL
NEEQAEQVYAIGGGNETRRRRGAAYTDSKKDLILKAIDKWYMNTCFDFYEDSTAAYKIVF
TANTAQCRSGIGRQSSSSQPQSLELANDGCDYVGIIAHELGHALGFWHEQSRYDRDSWVT
VNSANIKTESSYNFNPTTSTTNDNYGIQYDYGSVMHYGAC*
>g705.t1
MLLLLAAVATSRAEERGESSVQEEATEEAGHSPTTNVGGGAEDDGTIDADLVFPLNYEPP
PFLNNSEPSVRAQFRNLWEHGVRSLSKPQFQQTMDAWVRRQAKHDHHLLNLYTAYRHAIT
EHAQDMNQAAESLSPRARHLWTTVFDPRLDTGVSVVKSLQRERAVFESLQPDIQAEITSV
LLLSDEGGSGANNGNDSGTVSTVARSAAVVATAGTVRGRAAAATAAVTATSSTNRAEGIX
>g705.t2
MLLLLAAVATSRAEERGESSVQEEATEEAGHSPTTNVGGGAEDDGTIDADLVFPLNYEPP
PFLNNSEPSVRAQFRNLWEHGVRSLSKPQFQQTMDAWVRRQAKHDHHLLNLYTAYRHAIT
EHAQDMNQAAESLSPRARHLWTTVFDPRLDTGVSVVKSLQRERAVFESLQPDIQAEITSV
LLLSDEGGSGANNGNDSGTHRREKRCGCGYRWYRSGYGYGYYGK*
>g706.t1
MSCRLASLFCLSIVAVQLLAAVISAGKFDQLWELTYQEPKFMASAPAAAKAEHRALWIQG
VQTKTDDEVRKAEAEWVAKQSPEIQAKYAEFTKQEQQIEGEEQQHVKQEMGELSAAAKEA
AKKIAEFGPQNIPLAVKMQKMRAFFESLPADVQEELGSHMMKDDQRKKEEWMVIRAKRLV
STPAQKFAQKQSKMGPKKGSN*
>g706.t2
MSCRLASLFCLSIVAVQLLAAVISAGKFDQLWELTYQEPKFMASAPAAAKAEHRALWIQG
VQTKTDDEVRKAEAEWVAKQSPEIQAKYAEFTKQEQQIEGEEQQHVKQEMGELSAAAKEA
AKKIAEFGPQNIPLAVKMQKMRAFFESLPADVQEELGSHMM*
>g710.t2
MGAAFFLVLSSSVANAVISGGVDGEVLSRIDDKGKETVKFVGELKGKRITVTPTIPKEEN
GAMIYITGTLGYEDRATLDPVFRAEGISHGGLVKVHLNEKKQKFSVTDSACAEITL*
>g710.t3
MINLWAMGAAFFLVLSSSVANAVISGGVDGEVLSRIDDKGKETVKFVGELKGKRITVTPT
IPKEENGAMIYITGTLGYEDRATLDPVFRAEGISHGGLVKVHLNEKKQKFSELQQLALLQ
QQKPTRVKSTDEDAEFVNKMGVDHHGLLMGALKIVRQKQQQQHLSAGMPYRLYAAKQDNS
EDNEVDGMSLVIEDEDDPDSLEIQPQQTSLEERFQRGHYLSVSERSTLGNHLKLSENQSK
ANHHLTTEWCEQQTTTTNNINSPNAQQQKQKCSVVGMESESTLQQQQFRRASAPGSSVAI
ENNTITAPLTTSSGVTSSSSMSTLLSPLLHQQLLLNNSSPATPFFCWRPPSTAALLLAAA
SLEHQQHRLQQQQKPPQQ*
>g750.t1
MSTIFLLLLFVHAELLLAADTNMKGVEFVKTPREEWDQAPAGKDPDSWRRCQEELDVDTI
KQNHTRFIDCFVEGEQ
>g791.t2
MRLAIALSLGLLLLVCRTTLAKPVPAEAEENEQPQPAKKEAAIEPAKAPAAAAADPAPKP
KEEPAPIAAAPQPEQKQVEAEKASEKPAEPTKAKDEPAAGQKPAAEAQPEKPAEKPAEKA
AADAPAKIEEAPKPAAEEAKPIPAEAEKKPLNDLTAPPPPSAQIDPAEKQQQAPAKDQPA
PLPEKKASEPAAAAPAEAQKTNPIEAPQAKAAEEPIQKPAEPAKEPAAPAKTPAEAPEAA
KAEPQKDQPAPAKAEEPAPKPAAEPAPAPQKDAPTPASEPAKPSEPEAATKTKDEPAPAQ
KPAEEPLKPAAEIPKSAAEELPKPAAESAKPAEELPKPLPEKKADAPAIIPAEKALEPEK
AAESPKPEPLKPAAPATEPAKEEAKAPAAETAKAQDAPAPAEKKAEPEAGEKKAEPAQQD
PAPKKEEEAKKEEQPAAAAKDEPKPLPAAAAEPEKKESAPASAPAETKDEPAKSGDSEGS
NKKLNDLPLQDNEDGENGAENAAWRFNLYDEERRQKRQWGWGRRWGGGGWGRYGYRPWGG
GWGGYGGWRK*
>g792.t1
MQKKQKKQEARRKTKQLDRLAGWLAGWLYSAHAHAHGPDPGPVVGLPPLHVVHGWLAGWR
QLNKQLQQEEKNVRLQQQEGGGGWDDSTATAMTMASSTTTTMVMAVPPRERRMWKEEEEV
ANNG*
>g794.t1
MLMVSHLRPPHRAQLLPLLLSLLVLLVLGGGAEANELSRCCAGGTRHFRESSFFSVLPTP
DNEKNCQRAASICCLRAAMDGACRAGVDWARQQHLRLALAGGGGGGSELQCPAIPGELGA
GVRKLARELVDRGEPCEPATGFSPACMNAFAKCCSSMAGNSSSTRVASSSGSGSAAIRGG
GRGSCAEANCDCQLLLASSSSNNHHYHHLLSPTGAAGPVCDLRREWCVNTPGGYGCRPKP
RISAATDVSSPAVGGWPMKKMLPISPSSFGDVGYDGMGVDHLGEADLLVDGSSADVHADD
GAENAAVVHSDGGDDDRYWMAAEGDDGETRPEEQDVYDDNHESDDDDEQQQQLEPMMEAN
NGGGGPAINMWRSHNRPSSRGGTSSSMSSSPSSFFTSSPTAVVVIDDDDDAVWWIDSGGC
SSSALTPHEQQKQHHQLDEPSSSAISNISAAGASPCVGLANSQPVNRDGGEYACVCSPGF
YWSDAARLCVDIDECLLLVDDCAESQRCLNTPGGYKCLRTVSCGTGYAMDSQTEQCVVSE
HPGYVC*
>g794.t2
MNYDGEKGAEKKQQSPRFNDDDDADGLLPLLLSLLVLLVLGGGAEANELSRCCAGGTRHF
RDPSATVNCTGVRAVGTARSCQRAASICCLRAAMDGACRAGVDWARQQHLRLALAGGGGG
GSELQCPAIPGELGAGLARELPRLHERLRQVLLVHGGELILDKSGIIIGIGISGD*
>g798.t1
MTKKNATSAVSMKVLCTVLVLLMAVQTMVEAHVTQEYATKFFAEHTHGVRLARFVEGCRE
EFAAQGVDQFKLDEYEDRYQEAFEAGLQRQTDGHQHCSAEVDGLWMMGMKAALDALTADD
DQLASVTTLACEPDCVF*
>g860.t1
MSSVLQRCLFALLLLLLAEQHLPLLLERASAAAVDVDVLLNVVVQHNKQRKLTTTAAGEE
GWAARRGQHAVCRLLQEHAIQEVCRHDGSLFTVALVSRFQALSTPSYTWIQMLQNYSRCA
MNGRDMGDWDLCEDICNGDAPKFRDWDLHLQRAERCLGNSAIQRAWANYHSSLPPQKPST
LRPRRFSNAPDGAEQQQQQQQQNWNHCSSSTSSLSNGYNNNSSNGAFNKKITFYRTLYQQ
QNAESLFARKTTQSGGIPKKKYLLSGDSYWVPKPNEYPKAITKALRQLLLKLVQELEDRE
SEGQSLPLTFQQQQG*
>g871.t1
XPIFFLLLLPSVVVAQGYAGYGVQPAMVEQQQSGGLNSSASAPAPTAPMAPPRVPLPYDA
AAEEAEHMISKAAPDATTAVPAPANSPSSPMEQQPPAQPVPKPQDQVPASSSSSSPEQTP
PPSQALEKLTGTPAPPPPPPPQPAAASEMAAPEEYKPSLSASSTGSASPKAPSPPSASSS
GPSPSTSMLGQSLGYRPAPPPLRRDAQSEAGPQLCSAAVSSAWRHAPANISCLRAPAVAP
LLQLLQQPLRRQQQLQNRAVQHPVHRARPVQQHPPQHQQPAQKKCPHRRPVHLQRQQHRL
LLNVYNGGGGSGAKAAGIPNLLVESGNNTDGSSSTSPDASSGGGLDPSLFRSLEALAKGM
STNNSSSSSSSEGGGAPGESIDDADLMTSAPSSSSTASPPTEETTTATTTSSAPDTTTTT
TTTEASTTTTEPTTTTAAAETTTEAETTTTATTPSSAAPSEEPSTSSSTTPSPSFPQEPE
TSPVATFTTSGPPPAASETPALLPDNLTAEIEALNNGSSGSPSPITTRRPIHAPTPPATG
LAELRVAVAGGNKKPAPKQLRQGTTNAAGEQGTVGIGPNALKKLRTTGVLRVDGAGTIDL
RRPCPSALDVARYMEFPRMQLNFDELLTPGQRKAAAGAPKDVEFASAQTVSECADACDRP
TIFFCNSAQFTHLGCQLSTTTANHSRPSSLFQPANQATAQHMSYLEKVCVDANATKDGRR
VFPAVRNYILVGHVQEVANGKSLADCLRHCLTSQDQFGFHCQDADQNCLLNSESRRSQPD
VFVPEDQGVQMVYFDVEDSAAPAGFSSTPDEKLSKAIDGFRTFRDQPLDSAVGPAPKRES
LMPRNAAASKEVKWTRWTKCTTPSGNGGRFPMRHRYQKCAGQKDVRKCPKESVFCGQMPQ
LLIQQISQQKQRQLEKQEQPEASIAFSTDDSSSHSTPAPSPKTAADSSPSTTTFRTVAKE
TLEMEKRKQQKVAALGKHX
>g877.t1
MAELRRSTSSGNSSTAHHYLRRCWASRKLTCPSKSSLSVLLLLLIAAAAVEVVHGGIKED
CEQAGTAAGIDVGRYQRMSRGGSHDIISGRYLVYMPVLPELIDEWRLQAVIDAKDWMQGR
GLKRGA*
>g886.t1
MTTRRLSITAAAALLTIIVKSTGCGAQEAQQQQQPQQQQQEVDANQPGMPLSGDLRACVL
RASSWPVTGPRADVCKRTVARVDQLRCLLSGHLLRPQPGPLRRYIWFIRIGDWNADGDAA
GPCVKRCPRADEAGPEEQQQSPADGQ*
>g886.t2
MTTRRLSITAAAALLTIIVKSTGCGAQEAQQQQQPQQQQQETCVCAPGFILAGDGHAKLW
SRAVSVLEGSSESVTGMLTVMRRAPQAQKNNSSRLPMANESTH*
>g913.t1
MKNKELGNRISSPSFYIAILLSVLMLARMEASSALNDTSLGQISPETVEGKPVIHIRKAG
GLFTGGRAIVRHEVEILVARFSHQQLPKWDKRENLFTIRSELDNKFIRVDPGLGGLLRGV
EELADKAKSGNPRIGIRSVVTKDWVGAELNRQGLLYARSDKRDQWSMTEKATAYDLQELN
KLTSAGSINNLIAIADV*
>g945.t2
MAVSAFWHGLHAGYFLSFLTIPLCTAQAALAQPGWMACGFLLLDGWDTLRLWANITAAIL
GTPKPMCLIAAVDAAGGIGRQNTLPWRLPEDIPARFRPLKGRLNVVLSRGGMAARADDQV
IVAGSIEEALRLLTDPQGPYAHRVEVYAQGLRHPWFHRLAEIPWDQLQQEEEESSNGEVL
DAGSGLEVGWRVQSWTNRRSLFAAGADGNLKC*
>g969.t1
MFIMVASSIVLFLAIVVQLTSASAAAVNVKVDVDVNVLNLLLTKNGDGSSSSSDPKEKLL
GRTPDDFEACCLRSGVPLQSRPGIPAGAMLRNYNTQCAMADEDMTFCCELA
>g969.t2
MFIMVASSIVLFLAIVVQLTSASAAAVNVKVDVDVNVLNLLLTKNGDGSSSSSDPKEKLL
GRTPDDFEACCLRSGVPLVGPDGNREICQYGIDSFTPALRGHASQLQHPVRDGRRGHDIL
L*
>g1015.t1
XKMIPVNPYNALLLVIFCFCCGPIGLLDADAAAVHHHRDDDTQRPTTIGYKQKPASVIVA
SSEDGGDKVGPDENDDDPFNVPKEREERGGIERQYDELDERENAAIANFRSVPAPFIVDT
ERGPPPPSSAWRTLNGNNLTFLVDVNDSSSRAAYESMRERNWVVAQAGTMDGLRVHEDNH
PTVKALKGRKEDDGNGGKNGARFHQHASRTLRLPSASDENVKLEEHQEIPATAAFSEHSE
ESGSHNNNQGTVESSPKAERDRSDDEQRKGRGRGKSVDRTSEAAPFSAKTSNRRRKERPP
PSEDHDLDHDQLKAVGDNDRRILEPVAAPKQNDHDLDEVNPLSLAKVEPGSRIFGRRLLM
ADFPIVPSSFQESSTDSPPAPAAAVAEVTQTKVVAPTSNNARLSQKKLERVIYGVVGVLL
APLSAATSSSSKDSSSNKRRGSIPLMKDGKNIRVERFWNSEEDGKPPMLLEFSRKWFPRG
GSSEEIPAKMTX
>g1015.t2
MIPVNPYNALLLVIFCFCCGPIGLLDADAAAVHHHRDDDTQRPTTIGYKQKPASVIVASS
EDGGDKVGPDENDDDPFNVPKEREERGGIERQYDELDEREMCRRLLLSTRNCLEDIERQQ
FNVFGGHNDRRILEPVAAPKQNDHDLDEVNPLSLAKVEPGSRIFGRRLLMADFPIVPSSF
QESSTDSPPAPAAAVAEVTQTKVVAPTSNNARLSQKKLERVIYGVVGQRLLLPAKIHRPT
NDEDLFR*
>g1065.t1
MPKKASSLTAPVHLLLFFFVCFTALLALQQLTGASSAIQPIDTESRRLIGQQQNNDDGIR
RHHRGAGTTDEGRQAMAWMELAIADVAQRLDEAERPTASQNEEELFYSSSTSLRTSEDLR
RALFGITANRSWRLMGLVSTEDRATIQSVERLLFDGGWLSKLLNGLLKMYYYGGNCHNVQ
TIHSPLLETIEAIQLGNDGTPGSERRLNSYCTAASGVCPPSSPGLLNRDGVVLIETFVHN
IFPRFIRDLLFHVKSEADDDGMSPVRGLVSNLQKLLLLQTEDVLAQRDEDEGKAKAKNEQ
LGGHRTKRGAKRAAKSLLKGLLGLLVGVLAVSGTGGGLTLAHGARIDPQSTTLTEFFTQM
HFRKLADDTPPPSSSQNQHNGTCQLQWVGPELEAAYERDEPPFRGAPPLTDPGPNPTLPT
QQMCYFFPGGPYDRCADNKPLSHHEIVEQYTTFAVFVFVLSYIFWKVKRCNDRELRVEK*
>g1065.t2
MPKKASSLTAPVHLLLFFFVCFTALLALQQLTGASSAIQPIDTESRRLIGQQQNNDDGIV
SVAERRHHRGAGTTDEGRQAMAWMELAIADVAQRLDEAEVTSEDLRRALFGITANRSWRL
MGLVSTEDRATIQSVERLLFDGGWLSKLLNAIQLGNDGTPGSERRLNSYCTAASGVCPPS
SPGLLNRDGVVLIETFSEADDDGMSPTEDVLAQRDEDEGKAKAKNEQLGGHRTKRGAKRA
AKSLLGLLVGVLAVSGTGGGLTLAHGARIDPQSTTLTELADDTPPPSSSQNQHNGTSPPL
TDPGPNPTLPTQQMYYYLRSRSAYYYDCSHVTSSRAGPMTDAPTTSR*
>g1077.t2
MASSSSTMAANKVLLSAVVTAIVMASFFVSESEQAEANAAISAAGTGNAAAAVSSGRLLG
LLQKVLISGQDREPACVPKCFHDAKGNIDSVLQQNMYLRIHHWHNSLGFGGHIHYNKN*
>g1096.t1
MESFPAIVLLTLLHRLLLLHVVATRAENCFHRLFYEMPFCSPVADSADLTMRCQHFN
>g1122.t1
MRPLFLPLPTLAFLFSFLNGGVHAMYGMNGRGSSMSSSMPMAPMMMPSSSSSQGTGGPRG
LVGEEPVLFGHAESNGVTLDYQTQKNVRGAEVFGSGGGGLMPVDGDASGSARRGEGWSSS
WSQGPDGTMHVCEGANCVTTNGGGGTKPLKVHETSSFNQHQQQPSLPMTHEQPAAQPLQP
QQKSMEPPPMDGLRPFGYLPEEARQAMIKTCKSGAVDCRSTTASMAEGGDPLKQRSEVLE
KEAAFMSRAMAAPTYGRSSSAHFGGAMSAGDDVGMHTASKRLDMTYQLKKKMLKAAGLDE
HHDILLTEKQSAGLIIMMIS*
>g1122.t2
MRPLFLPLPTLAFLFSFLNGGVHAMYGMNGRGSSMSSSMPMAPMMMPSSSSRLVGEEPVL
FGHAESNGVTLDYQTSYSNPETQKNVRGAEVYGPADRRGPDGTMHVCEGANCVTTNGGGG
TKPLKVHETSSFNQHQQQPSLPMTHEQPAAQPLQPQQKSMEPPPMDGLRPFGYLPEEARQ
AMIKTCKSGAVDCRSTTASMAEGGDPLKQRSEKEAAFMSRAMAAPTYGRSSSAHFGGAMS
AGDDVGMHTASKRLDMTYQLKKKMLKAAGLDEHHDILLTEKQSAGLIIMMIS*
>g1128.t2
MTTLAALTISSSSSSSSLLLAIFLQLHLLAGPTSVDERGQQTVYTVQSGDLKPLQQGGLV
TVTLDGTREGGFSLRTGDSQFCSGAKLMLEPVVVDGSFLFKLKLVNPANPAEAYAKSNSQ
GTTFADTDSSSVYKFLMERPGNHVR*
>g1141.t1
MLWWRRLCILLLILLVIGCRHVLLTDPDGEAKTTTTRTSTGRFSLHDMIRANGTRSAVGL
LLDAGENVNAVENATTASLTGFTPLHLAVLQNRTDLVELLLARGARVGALAGEDHRTPMY
YAVRDGLRSVVELLLLNSSSGGSKDDPPLTSAPVQPGNSELLTPLHVAANYSRSDIVELL
LDRGAPLEARARYGNENRTIAPSVTALHFATISGSLPVVKILLERGANVSARDYFDRTPL
HKAASFENRTDVARLLLAYGAPVEARARYSSETPDKTGLTTPLHFAATIGDYQMIKLLLE
SGANVSAHDGYEQTPLHRLAIYVNKTDVTRLMLDYGAQIEARAMYYHFLDKVASATPLHF
AAMNGHYWTAKVLLERGANVSARDYFDRTPLHLAAANENRTDVARLLLDRGAPIEARGRY
NSDKPDSPGTATPLHFATIIGDYEMIKLLLEKGANVSARERSEHTPLHKVAIWVNKTDVT
RLLLDYGAPIEARARYSDESVNGEASATPLHFAATYGTNWTAKVLLERGANVSARDYFDR
TPLHLAATYENRTDVARLLLDHGAPIEARARYTDESVNAEASATPLHFAAAYGHYWTARV
LLERGANVSARDHFNRTPLHMATRGQGCTCHNSTDLMELLLANGAPIEAKSLRNTAEDKR
RWGTPLLFASSYASTKLLLEKGANMSAGDAFTRLQLAVMENQTAIVELLLAHGVDVNAGG
VDLVTPLHQAAISGNMEMMELLLTKAPDASTPRLYSFKTTLAASEKIRRGSPLEALVDHL
NNTSSAGKCEIHYRFFKRWFLGGSTVVEAAVPSATNGKVRTGNHHSCSQKNPSSVITDYL
LALSSFAYRRTDGMVATRPLQHQASLQKLRRAHVRIYLITVVSVGVLLHVVLLPYQRCLL
HPSGVEVAIYTESEVRWMDDRVEYLAAPVPSLADVTRKFRTDQIRWELSIYVNGISFSVL
LVQMNVTSGIRGGLQARTTLMLALVILSFLFCNFG
>g1171.t1
MHTSSFTPHKFFVFFFFFCLLLDVLVASSTVAADIGVAVHVVVVGGGGAVSDDYEEPPKI
GGGGGGSTGAYPTPADEQFEKCCANKGLPIWVPRSSSPRQKACHYQNGAFTPDLYVQLEI
RQNGLKEYTWCAMKGIDRLDSCCRPMGSSATFHGWTYQRARDCLDNEALQAAWMVCGPKA
M*
>g1179.t1
MAFPSLLRRQFLSLSIILLLLELLLACGHVNSAAPTAGQRAKPSDGFQMVFNNADGKVMI
SKNGEQKRQKSEPARNEKFLAMLEGVRARNRAEQAQQQAKAAEKYLATLERVRARNRAEM
LAKEAEAKYSNGCGQD
>g1193.t1
MLLLVAVLAVFNQQELLTGKKGGGMVEGYWYNGYWYEDNTGGGYNQGYGGGYNANTNNGA
DCINCNYGNAAMGGGWGKK*
>g1208.t1
MSNNQNHSASGHYPLLPLLFVTLLLLAALAGSSNAETETKTIELPPIKLEAKDLKPGEKA
TFTVKVQPGQEPVITKEGRTR*
>g1227.t1
MIRNHNLILLLLLLLLFCFKGSQRLCVGGKRLLVEERRRMLIVSCLLVEMMSNDYQSSLM
GQHLEELEVPTERSNCRHLLMLMEQLAPVVEERETVHNQGHLKWVFFFFNRCRGSFLLLF
FDCFQLMLFFLLPIMENGLPIIFVDLREQAIQLLSKFSFQTALI*
>g1298.t1
MHYSRFPVLLLQLFTTINLATFHHHHQLNGVGGDEVPVVVAIKYNPCDYPNVASAGNYTF
GCKQETVVKVVNTTTTGGTLKTLDSVFCDATCDCRRIDDDGCIKCDCKYANCTRSTQECS
FNDNIVTSCVTIPTDLLEPEPEGNGCASQLLVGGDCTGSIDLCFQSNCSIHQDPAGGGIC
ADCGYSGCIRYPVKSHTHHPSSIVDTE*
>g1318.t2
MAASYWPILLLLLLLLAAGQQHHQVVEAFTAPVLNITDGEAAAQGNGMDTHWERKKFYER
VHSVPVSDQDVVGLRNKWLEQGLSNFIASFANKKVQGVPKPVVLELGECTRVSANIHQHA
RCISNLLNGTYTGAKFIEKASEEGQNARRAENGCWKKWKREGEATEKSPSLVVYPRPLPL
HHRGCTEEETVRYYYEAHRRIRRQSGYRLLTPDRGVSPIGSVAKLLLDGVLQKKNKTAKA
VRSWQETVTRLQGVSERRKAKTRELEKGPVDSMDRLRYKGLRKANIIPQDKTRPKDFAGR
MMGLTRDAVHEERYTGKQLSVALPQLLQGFSSRDQQAWMDYIFEMSNITETADQLEQAS*
>g1334.t1
MSSFCVALVCASMLAVASVDGQLFGLEQLFQQPGGGGMGMGGGFGGAPQHGGMGMGMGGG
MGHQGGGYQGGGGMGMGRRPPPQMMGGGGGMGMGGGAPGLGAIPGLVGNLANTIAGLAVA
GAPLLGQMQRGGGGMGLMG*
>g1344.t1
MQLVHLRMVVICLLLLLVHLDGSLYAKNDANTGVQAMYQDDSLLGYDVKRFEKMNEAELL
EELATMLVIEEMLKKMKNKPSTSKGT*
>g1360.t1
MTVACASAAIILATIFLLIPATVTVVLVEAAPPPPLPCLSWFGWGSSVGNGTSPAFDHFL
DAYFVHAKGEWEVVEEAGHPLRIALLHPHKDSGEANKEEAQAHVEQGESLLDWPVAPHPS
SSSSSPSNAYPQHSSRPRRAAPPHPRDHHAYHQGPSTSSSSSPAPTTALNNDLLEHPARH
ILSARKRHYDELMGPDHQGDMMEARRKADEKSGPAALILVELVVQRLRMAGALLQQVPAL
X
>g1360.t2
MTVACASAAIILATIFLLIPATVTVVLVEAAPPPPLPCLSWFGWGSSVGNGTSPAFDHFL
DAYFVHAKGEWEVVEEAGHPLRIALLHPHKDSGEANKEEAQAHVEQGAPPHPRDHHAYHQ
GPSTSSSSSPAPTTALNNDLLEHPARHILAI*
>g1376.t1
MRPLFLPLPALAFLFSFFNGVHAMYGMNGRGSSMSSSMPMAPMMMPSSSSSSQGTGFGSG
GGGLMPVDGDASGSARRGEGWSSSWSQGPDGTMHVCEGANCVTTNGGGGTKPLQVHETSS
FNNHQQPSPPMTTHEQPTAQPIQPQQKSMEPPPMDGLRPFGYLPEEARQAMIKTCKSGAV
DCRSTTASMADGGDPLKQRNEKEAAFMSRAMAAPTYGRSSSAHFGGAMSAGDDVGMHTAS
KRLDMTYQLKKKMLKAAGLDEHIEPINDGTFEHDILLTEKQSAGLLSFMIS*
>g1384.t1
MKTSSRKKSPIFALSLIMLLFFSLMSIVGTAAVVASQMEGGEQTHDACSRTGGCSTAAVD
VVGGSRKAAGEQEPQAASGTRHTKPHHAQSAVPPSLSSPASLWADGTELVARVPAVEFLE
GKQLVALYFSAHWCPPCRRFTPLLKYQVRSIPTLILIKPDGAVVTAEARYDVLDIVSIKD
NAVDLWTSWMDAYHGRKRHGHIGNQGPSPPPHQQNNSAKKRWRMQQEFQRIHDLITASLL
LPPGNGNDGEALSLYISGPPGSGKSATVQAVIGALISGGDGGGSEGSGRAAVVVVTRGRK
KKQQASPPLTVIQVNCAMLPYAGSSLPALTMALCTELLQKVDDGDGGGVEKX
>g1420.t1
MNSFFLPLCFLLSLSCFLLLESADGMPEASCGYDLPTTTFEKVVQKFEIKKAKKGSGVVK
SYHEDGDGYIHVEIKNDGKYKLKLEDLDSDPFSKARYRQ*
>g1424.t1
MLSGGHWPTSTTMLPFLILSLFVFVCYTTSQKASPSPCSKSPWDLTSPELEHCENADNRQ
YSVKQEEAHETSLVKRDKGQIPNRGKNPPKTVDEKWVLMLRDRIDPFKQKRPDLWEKKPK
STKPEPRSTYGDADDIDRCIDNWFGKDAQNNNASL*
>g1427.t1
MKFGLEKTTLLTLFLLVQMLAQALASISYRTHHRHRLHRRSRLTLGDHMASNQHSFFDNH
SDEEKKLLYRKLANHYENAFEERPDRIVPIALNLEDSDEVIAERIANARKESASTKRPMG
NESLGMRKMH*
>g1460.t1
MNNKPLLLVVVGVLALLQQSSAAEDVKPDLPAELVDQQQKDPEKPKSDLSSGLGPVPTLF
ADEAHPAPEGEGNTEKPELPSQPENQNLTVSEPNDPNGSSPDHQNLTVPNSIGNGTNDIS
DLAKLLEAAQNETGKGETGPSGDTKATEPVTLSTQNLTSGSGTNDTAVPIVVPPAEFQNL
TDTHIPADPVLDVALNETTPLVGNNETTTPGEIISVGNETNINMGNSGEKPVEDPNKVIE
SETNSSSGVHEENSEKEKEKEAEEEKEEEADKEGNKNGEPSVSSGMDSKTKNATDEVTPG
ELGELGKYVAEEEENEEVEDEAKELEENLEDEERVADRENPHPKGHPQDIHLPGTIDREL
PPPPPESEPIA
>g1460.t2
MNNKPLLLVVVGVLALLQQSSAAEDVKPDLPAELVDQQQKDPEKPKSDLSSGLGPVPTLF
ADEAHPAPEGEGNTEKPELPSQPENQNLTVSEPNDPNGSSPDHQNLTVPNSIGNGTNDIS
DLAKLLEAAQNETGKGETGPSGDTKATEPVTLSTQNLTSGSGTNDTAVPIVVPPAEFQNL
TDTHIPADPVLDVALNETTPLKEKEKEAEEEKEEEADKEGNKNGEPSVSSGMDSKTKNAT
DEVTPGELGELGKYVAEEEENEEVEDEAKELEENLEDEERTPAGHSPPRHH*
>g1468.t1
MPPHTGLGSSLQVSTIFLLLLFVHAELLLAADTNMKGVEFVKTPREEWDPAPAGKDPDSW
QRCQEELDMNTIKQNRTRFIDCFVEGEQQGQLLPGVNHSLPCCWTATSLSKLPSHLERVV
RVLEDGRILLNYTAVKAERRNVLIPLVGPRPAQFQLQSTSEFANTAGCSQRCWHKGSLDE
GLTYPNGLRDATNLISYLX
>g1468.t2
MPPHTGLGSSLQVSTIFLLLLFVHAELLLAADTNMKGVEFVKTPREEWDPAPAGKDPDSW
QRCQEELDMNTIKQNRTRFIDCFVEGEQQGQLLPGVNHSYRALLNSLTRRGAASAAGTRA
LSTRA*
>g1516.t1
MSCVFGLLLLPPLLMFLLAINPTTVEACNGCWEQRKSGLLITDQWLDTAPHCQGLSSLDI
LVWAFCQSAHTTPAAYYDCIRTTTPPTEKAATTSTTPT
>g1526.t1
MAVLSSTHRLLRLVHLTFVVVVVVTLTQASAATARRVGGGVDNHPARATLPQDFYSTSLL
DYDRGEELKRAQRPRGNHAGHGGYGHDNHAADEADDVFVLDKYSSPAMQKQQQRRQNAIV
ADSSTLLSQTAGYGRIPEKQVFNNRNGAMAMAMDRRRFLEPVRRRSSPNGNQEIQLPSSY
DAEFEEDEDGGGGGGVVQLLAANNQRHRLPPPAGGHHDHEYYRGFGVHDENSVASDGGVE
PAGHGREMAEVDDHGGRFADNNLQMEKKRRMMLLAREMEEEREKRAEEEEEEEEEEREWR
KGRNQNKGVEEAAMYYGGYERRRNDDGDADDHRFDAAAAGGKRAAVLHSPAAYSSSFRDT
QPQQQQKHALIDVDDDRSQPGKDKFTALPPQPPKKAPVKRMPVEEEEEEEEEEEVLEEDW
ATPGEEEEKKKGLMMNQNQHREEEEEKAENRRRRLPDDDDDDGDDGDGDDGPANNNEAKG
YQNALNKKLTEKMKGNNHNNDKEERMRILKEENGEEEEEEEDLKNIGQLKKEKEKLVLER
EKQEELKKRAEAHEKKEVKTAAAAKKSLLKRRQPSSSKKSAVVIHPHNNGTDSMLAAAEK
ELQQQYDTSKCGCRLDTNHTVTVDGWQVQLCFSKIESGYSADPEEKEEGGRCVAVKRPRG
EPGTRKLRVNEVSLGEEVDLIGAVRAADATDRLNSSRTNDPLEMEELLLHGIGDQLHSLR
GRGRFQAAARKVLAEMRKEEQTRAGVVRMIASGQKEGRFLIVEELGVSDLHGYWSKEWWR
A
>g1556.t1
MSSVVILSSSFALFLLLLAHLSIVQPAAAEVDVDVKVRLLLTGNGGGSSSEEETDSSKPS
AGPLGTTNEEFKAFDNENCRHLPGLYTPALFYQLNSSASLLTSYNNVACYDDWDAERVEE
CLGNSDLQRAWANCGLKAIGPEPEEEANCGRPPSTYHSATSRRQLDPLYSQTPFREFGGG
GGGDAWPHWQPHSSSATAASGAAGGGYPIDYVPRRRHPQQQEQQQQGYGAEETPSSSTWS
PEYHRLEHAYHGQQQQKQQKQAPKTSAGFIEPETAPSQQQQPYQHPPPPAASATGYEQQQ
QQPESAEEKTSTVGGDQQDKQQPAINNNSKQVLINTLIQVFAPLAVNRTGGGNRTNQTAA
DAAFALAEAHSLSSRRQGEGGNRSVVVLQRRLDPVARVFRPPLPTQGAGGGEKLKEDASQ
SQVESLVPSTDDNNLAVAATNATPGQLTEAELHQELAGELERQLPTVGEQLEKVRQLAGN
ANVATPSRAELEGLVSEGLAEVFGNTTITPEQTPTVTPVTEEASTVTRLESSSTVISVGE
AASTVTPTQAATVSEAAISTMETTIPPSSEAISTTTPLVATATEQTPSSSSTPTIQPTEE
TTILEGPTTTQPEGTPAATTIVVESTVVSSTPTSIISEETSVASTITEQPSVMESASTST
TVLFITEPHEGATVGSTAEVGTFIVDIGGSTTSESTTPTTEASSALPSETASTTAGTEPT
MAETVPENTPTEVPITVTGTTLPPPPEAETEASSVTMVSISESTLPESMSTSAMPEAETS
GTTVAVVSEPSSPPATGEFQHEAEPTTVNAEGAELTSTVATTVAETESAALTTSSTATEE
AGTETAASSVGPSAEESPATVAAATIEGGGEVAPTTTAAAGEEHDHDHGGGTVESLIPEE
PGEGPAFVTGLAAGEEGTTPSETSTTLAATTEATAPAEESTVAGAAAEVTTVAESTTTPE
AALTTAEESSSISTAGGATEETSPSPTPEPTTEAGAVGEEAVTTAMSSPVEAATGTETTP
PSEVTETSPEGTTPITEAETIISSSTVEAIATTAISEESPPSTVETTSEGEQGSSSATAE
SPEGTTTKSFERVPTVMEGEGPNGTAPLFVPFSADAAGPPGEQGQIAVECMADGIRVTVR
MNQLIDYSSQSPEGLVLFAARQPNTPGCFTRLHPLESNTTVQSEEAALSEHNQQDENATA
IISTSETSATMRSTSAGAGTKLWEARLEVPLANSTGGRNHSIEVVLSPHRRLITANGNER
RFLAVCQVQVTGEATVRARLRVQPPPSSAAPGAPPLLVTAELSPPTHRCTYSLRLDSPNG
PVLEQ
>g1556.t2
MSVAVSSSSFALLFLLIAHVTIVQPAAAEVVDVDVNVRLLLTGGSSSSSSADEETDSTPS
SGGLGTTNAEFEASPPPETLQPVCRHVEGVFTPALFYQLNRTGFMPVAFKTYRDWDDQRV
VECLGNQHLQKANCVGGGRPLISPNLNSFGEMRGRRVGMSASNIVQPAAAEVDVDVKVRL
LLTGNGGGSSSEEETDSSKPSAGPLGTTNEEFKACCDREKVSLKVDNENCRHLPGLYTPA
LFYQLNSSASLLTSYSQCAMDRRNQTKCYNVACYDDWDAERVEESTEVAPSEEEANCGRP
PSTYHSATSRRQLDPLYSQTPFREFGGGGGGDAWPHWQPHSSSATAASGAAGGGYPIDYV
PRRRHPQQQEQQQQGYGAEETPSSSTWPKPKPRPKPKPRPKLKPRPKPKPRPKPPKPKYH
RLEHAYHGQQQQKQQKQAPKTSAGFIEPETAPSQQQQPYQHPPPPAASATGYEQQQQQPE
SAEEKTSTVGGDQQDKQQPAINNNTHSLSSRRQGEGGNRSVVVLQRRLDPVARGAGGGEK
LKEDASQSQVESLVPSTDDNNLAVAATNATPGQLTEAELHQELAGELERQLPTVGEQLEK
VRQLAGNANVATPSRAELEGFRQHYHNPRADTYSNPCDGGGFYRNPTRAASTVTPTQAAT
VSEAAISTMETTIPPSSEAISTTTPLVATATEQTPSSSSTPTIQPTEETTILEGPTTTQP
EGTPAATTIVVESTPSVMESASTSTTVLFITEPHEGATVGSTAEVGTFIVDIGGSTTSES
TTPTTEASSALPSETASTTAGTEPTMAETVPENTPTEVPITVTGTTLPPPPEAETEASSV
TMVSISESTLPESMSTSAMPEAETSGTTVAVVSEPSSPPATGEFQHEAEPTTVNAEGAEL
TSTVATTVAETESAALTTSSTATEEAGTETAASSVGPSAEESPATVAAATIEGGGEVAPT
TTAAAGEEHDHDHGGGTVESLIPEEPGEGPAFVTGLAAGEEGTTPSETSTTLAATTEATA
PAEESTVAGAAAEVTTVAESTTTPEAALTTAEESSSISTAGGATEETSPSPTPEPTTEAG
AVGEEAVTTAMSSPVEAATGTETTPPSEVTETSPEGTTPITEAETIISSSTVEAIATTAI
SEESPPSTVETTSEGEQGSSSATAESPEGTTTKSFERVPTVMEGEGPNGTAPLFVPFSAD
AAGPPGEQGQIAVECMADGIRVTVRMNQLIDYSSQSPEGLVLFAARQPNTPGCFTRLHPL
ESNTTRDICYYEKHKCWCGNKIVQVTGEATVRARLRHHPC*
>g1557.t1
MSVAVSSSSFALLFLLIAHVTIVQPAAAEVVDVDVNVRLLLTGGSSSSSSADEETDSTPS
SGGLGTTNAEFEACCVKELIPVWGPAPPPETLQPVCRHVEGVFTPALFYQLNRTVSRLPD
YNECAMHHTNHTDCFAFKTYRDWDDQRVVECLGNQHLQKAWAKCGLRS*
>g1573.t1
XAASEGKASVLMGKCCLILAYLIASEIPSQLRAGVDDIGQQQKANSSHLPPSRPTRFFQS
Q*
>g1598.t1
MAATLLICLAVVGLMIAAAAAASSSVAAADSFHATTMAMADMASSSPDALATTATTTATA
IRIPVLDAAGVEDGGRGGGGENEHVSRARRSSSSKGAGGKDLPQQEAEADDDDSRWSEAQ
KKEYDEQLKKAAQEPNLVLIAFHLQIVPSSSSSSSSNRRTRTTIGPVSSLTTAERAHTLL
ITVPLPEGAVRALLQQAGEGGYLDLVTTAPAAIDRLVERMRNLDLRLLGRFRNGAGEVLL
QFEDEDDRLRIEGQV*
>g1661.t2
MVFNKVVHHRSPPLIGMPVVAMLAAAAAAMFLLLSSPSCCRQVEGNFFPETERSFMDYVD
EAAKQHDAERAEQQQQQQQQQGQQQQQQGGGEGGKPGGRGVWAAAASVDCDDDDPNCAGR
GPSPFGFDG*
>g1667.t1
MSVLLYSLSLALLSLSINGSFGGASFLPQQNNGIVVGMAEGTAEGEHDCNCNRPQFPPVK
ARNCEDRSEGCARLGGLCENYFFRSCLLKACPKTCNALEAVTTPIPQPEATNIPLIENDL
EEEEEGEDSESTDSEAASADPTTTASPFPSSTTKPLNLDSPFQSITHQLNNSTQIGECHD
GGQPLDVVLLLDGSYSIGRRIFKRQVLHFARLVAHFLNITAEGNHLAAYKTGFEGARPEA
QRVCIVFTDGESTDEVGVPVHRRFGVKLFAVEVGTFSGPMASSFDDLSEGLARNLIAGIC
VSANANATTPLQSNKQESQQKAEVEETPK
>g1670.t1
MASSARLLLIISIIGLVVATMLSPVAVNAWGECTHQGRQYKDGQEWIVACRTLVGGARIP
LNGEVTDAHGVWKCEQSEDGATRLTQN*
>g1675.t1
MRKTIINNEMMLLVFATTAAVIRGSMGTLVPQHFSSAPFSTTASQPLTTIPMPLTRYDND
NNIDSSSDTSSPTTVGEMPPPMSEADATALGRLLEMASTEKDPIRRAHWAQVLRSYSFQE
QEGPDFETSTGNQQIDVEPTRQRAIVQRVLLGVPSEPTSDSSNRGRKLKKQEHILWNQEN
PKGTVLTRIQHILAQKPSTPSTSPAPSDYTFCASFSPFYRPDAVTKLGPCVDVTPTTPIS
SMPPSSTHPVIVSTAPLAASGPLEDYTYMAVCSETEDRICSKAYYHDGAINSNDAMAAEM
GKAEQGKKNNCATKDVPSELEKSGGVDAWLWPYSMWWPSYVYPTSYVYSYPMLEQPPNLL
QPR
>g1705.t1
MATNKSGANTTNRRWTVVTALVGVLLICGGGRVEAQAQQQAAVPPPQQQSAQQGNPPPVQ
QQQQHDAGVPDYADTQRLAQLPACRADIARHCQKTLDQLPQGEVLSDMLALECLQDAGLS
ETETLQPEYRRFTGAIAQFCANEVKTVPALQECTLDVRPGYALIAFSDFQLVAPFLDRCG
DTIRQLSCGTLTKYDHMSPECRKEVMRIEGKVFECLMQHKEDTFHMSWVLLCLENGRHWW
SQQKHDKEKDEKDAGPPPPQPFKLVMTCAQEIDKYCSATGDLEAEGKTIHCLMQKISTQC
ENALQDLMKVADVGTNYKVDKCLMDNIDEQEMTDDACHNEAVQRCSAPSNWPGDTVAMGP
TPGPAILACLYRAAYDEQTPLKTEYHFEEEDFKNRYVDCSKRVADFTRLEAKDTKLNRLL
TRACRPTIQTYCSQFASLEIDHGDVLTCLAEHKEADELVSLRDYHFSVRFTEACQTDIRT
HCPSNIHDDKAGVIRCLSNIVFEHKVLGEKRELAKECKKELRAAYLQQEQ
>g1709.t2
MTSGALTIVLSLALLAELLPQPLTPLPVEGGYGGGNSGGYGTGYQQGGNYGGGNYGGNSG
TTAAAIAEATPAAVTVAREDTSKEEATAVVTAEATPEAVTEAIPAEAMVAETQADTVTPE
ATVETVVEAVTEAANLRHTHTGEGRSSSTDLTQSAMASQEVPMEEDRAMVASREVTVAKE
AMAPAADALPAEEEAMVVVKEDMGATPEAVMVAKDDDGDLFLRAPHCCIVIFLPITIFFF
LAIAPASLEQLLHRFISHNRRSARVAQWHSMSLLLHLRKKYRLKKEDNGESLTWGLILQV
HYHNAANLYQQAFENEELEEATDEQKVGESVTIASSATERLDDSFADEHPSLLDDERDFV
DVEHPSAEAIRIKQELNNSQQNLEELNYEYYEQPVISVDNEVDVDGEAYAGEEDLPKLKR
VMVKRELQDVIYKFHVPPFRSDSSNVDRLHMTVPFSDDAGCVHQHGGLANIGDANNHHLI
RFVHHQNVWPNGKKAFGEGTSWFELRGGRFRRKGIDWI*
>g1711.t1
MTSGALTIVLSLALLAELLPVALCNAGMAIASQAAGATINAASGGGYGGGNSGGYGTGYQ
QGGNYGGGNYGGNSGSYGGNSGGYQQSGSYGGGNSGGYSSGGYGSQRGYQQGGSYGGGNS
GGYSRGGYGSQGGYQQGGGRYGGGNSGGSYGGGNSGGYGNSGGYGGNSGGGGYGGGQSAT
YPYGGRTIIVNGPHSISYGQPGGSYGGGSGYGGQQGGYGSQGGYGSSGGCSSCGGGSYGG
SQGGYGGYPGGGYGGQGVGGYQQTPWDSEENRS*
>g1712.t1
MALRTASALMMTVFFFFLVVLLLAQKAYGQLGLGLGLGAQALGQNLGAGANFGGYGGNGY
GGGYQQPNYYQGGYGGGYNGGYGYYG*
>g1714.t1
MLPLLGLILLLLQQVALVEGNMQPEFAQAFYMKYAKMSIDDLKAGVHAERSARNLDDHYT
AEEYEVAFAEGNPDEEGFLTSWDQCLEALIRLIDHKGDFPRE*
>g1720.t1
MKAMLVPLLLPFCLVFIAGWITVAGGALAPFLELDKVAPQIPISQELAKIMDLFERLCTT
GDPSVVLVERLVQLSKQLSSKYPDCDGAKKLLNQDLGKLEDLFFRFAMFADKHPVNLVRQ
MVDLDRQLSTKFPDWPKTEIAQYIAFLDVFF*
>g1733.t1
MAHKTAVKIAIVFIHILSTSSSSVFAKTPTGHPTLTQHERNVVLTWHNHFRSQLARGLAW
SRDPLSTTNRGKPQRDYQLPPGANINALVYSEELEAMAQDWAEHCKFDHRGTGYSENLAA
SVNSDGRTTADALMSAAKAWWEELEEVGVDKSSIYSESAIEAAKRRSGVX
>g1743.t1
MQLWTILPPLLFVLLMVTTAADDTVAFRPPNPSVNSFIDWMITNPSTIPRFPAISRHSRL
LIGSGKPGKARNRRMRMTAAPTVLDAVWKNGLIVRLFIGTPVGFVHCTPMVLPDLPPPVG
YAYQKRFFLPKAHLRDRVGPSRTNFRYRPADGKLGLVPSGQSEMDMFTFLSAVNDGTNIS
RMQPSRGLALDKFCNDDVSDGFYSVKNKDSTFAETKQKGVVQYGIDCATQTVLTMDTDGG
LFSLGPANYILQGKKRCRLAFIGLDDTTVLMSVITEDDGEISEDLIFSLSIVAEPPETGQ
L*
>g1747.t1
MVILVFLFLLVVLVEAQPPAYGGEVVDPESSEASNQTPSPPTTDDDDSDDDGGSDDDEHW
ENEEFPELEQEWEDYQQQDNSDDEN*
>g1786.t3
MSLLFLLIVVVAAGAVLGDGGGQGAGGGGGLLLLLLVEGAPPLRSVVDRLKQWREDARYR
SMQRKADDFEWNQRMAVVAREQRDRKMQDAEEKRRREHCSTIMGSSSQTDAQAKLLR*
>g1789.t1
MSIFNVLIVAAFFAVLTMASHQSWKKNGVEHFGFGSSSESDEQATAVSNPNRHLQRLQPT
LSANNSASCVTCRIAAGTGCYQASHQSLCEKAFIRLCDKTVHCPLIDAYLTYAPVRLCKR
GAFPTTLTDGSQGQEQPEKEVNFVCFNRFSAEARTLISEIRAGEVLDMEGQNLTMSSVVL
EPEMCIRF*
>g1790.t1
MGISAGLLLMAIGSLLFTMPHFLAEPYTSSFHSKSAGHSQCWLPQPHGNVSTLNGSSPVA
MGLLSPFASSGEEFSTTLDGNGGLSASCESPENQPGTFRYVFIFCLAHFLHGVGATPLFT
LGVTYIDENVGPAISSLFIGIFYAFAIFGPAIGFFASSKFLLWHTDWMNTGQKLQKLIID
LEETDPKWVGAWYMGFLWAAFLGLLGVLPILILPKVLPETRMREALGEKKRSPECCGVPA
SSKKAMFGETPFVAAGGDGTEMLSIGGDIGGPTMGLQHKAALLPPIKIPRSPGIRGGPLL
YQLWLDVRHIPIAIARILLNGPYMLITLGMAIDX
>g1801.t1
MQKQRGTTILLLLLLLLLLLAFLVVAEVSASASSSSNDVPTTSTEEAAESGGGGRGGTSR
GSDENSANDPLEEALRLAAEEDNAKANAPGQQAPAFFTISPPPLLLQRRHFIRAYVTVRA
GPSGGGRGLHDGDNAVEEEAEEDTTT
>g1804.t1
MTAVNSIKLPLQLAMFLLYTSVGTSIVAIPSDSVVNSNATNNNKTMLLKPEYRSVLPYRL
YKDFVAIYLNRDLPNKLRVLDGMFLHQPESVVQRLPLPWALRQLPSELHQRAHSLFYSKR
LTFDEKMRQLDELLASAIAAATEKSEANLVDDKNGGKSSEEAHREKTHAMESAEGQNRHE
REHQQQPX
>g1848.t2
MTMGLFRFLLLVIVQFMLSMVTVHADETCGLGYVMCMEHVRDIGIGIGAVAIGEILQNTL
PARLCYLFQLYYGQLEKGAIANGQNVEISMEPDVFCHGDGNGAASNVASSCYFCNGTGNY
ALGNIASNCVGSEGDGNVAVFNILTNSFFSSGNGNVFVGNVLTNAFLVNGNGNTYAGRVG
EVIIGGQTINVASALTGLSFRRVNDKSGNSNQNGNGQMTVTVIRPRL*
>g1858.t1
MAAIITHVGLVTVLLHFTAPTAFAGDCAQLLGLSNADLLEAYGGAEVVLALGRREQQQQQ
QLSKRDSAVSVFFHEQPLALLVFRQPAGIHTKN*
>g1937.t2
MEMIVSPICGQPSLWLLFLTTVLIILAPPSAVHAENYYHFRYNVASFFREHGAQLQHQLI
EAVPQNIRKELAEAEYEHQYQHELICAIHLQEKMADDEDDHDHGHLDVRISLIRGKGMAP
KQLLSLSLWPKNRGNVQLEFLAERNGHTDKATKEQTDDLTMQFGEPMPNEELIVKLSASD
QLLDEEELELERMRERKKNGGKREDKKKKEEARAVGTTQEVAIADFPTGDLYATEVKQPG
DEYMLVREVKRLSPSTVAIVEKRRSTNAQTGLVRTETLTEAGRIRKVEVEVRRKNGNELL
ERRVQVHNLDYEESQKENSPQTKEEDNTDKKEEAQKVTVEKEIGGSQNEQQNGSAQKDDV
STNNNSSDDEHEKDFLDGHLSVKFDGLAKATASSSSPVDEEVPKRAVSTENAVSDENKVV
KVERMANGDEVQITTEKTTTKSGESDTKVTRSGPGHFSMLRIISPNQHKQPNNEIKENDS
SNNNSGNNSNQREEQRASNEGEKQCDASERTGYEQNNQQLIKHFPTYGRGTDDSPLVTVL
PKEMFVDDHGTKWQPTEIVELRPANMLMNALGLRPTVEAMAVAVVEEAIALNIYAARIAD
EAGDQWMDSMDG*
>g1937.t3
MIVSPICGQPSLWLLFLTTVLIILAPPSAVHAENYYHFRYNVASFFREHGAQLQHQLIEA
VPQNIRKELAEAEYEHQYQHELICAIHLQEKMADDEDDHDHGHLDVRISLIRGKGMAPKQ
LLSLSLEDKKKKEEARAVVAIADFPTGDLYATEVKQPGDEYMLVREVKRLSPSTVAIVEK
RRSTNAQTGLVRTETLTEAGRIRKVEVEVRRKNGNELLERRVQVHNLDYEESQKENSPQT
KEEDNTDKKEEAQKVTVEKEIGGSQNEQQNGSAQKDDVSTNNNSSDDEHEKDFLDGHLSV
KFDGLAKATASSSSPVDEEITTEKTTTKSGESDTKVTRSGPGHFSMLRIISPNQHKQPNN
EIKENDSSNNNSGNNSNQREEQRASNEGEEMFVDDHGTKWQPTEIVEAMAVAVVEEAIAR
QYHYGSSSTGIGSSYADAVRIRRAHKEARSSSHKEAVDWRLQVNGSGKEERKKRVVSSKK
KSGTKLNQGKDSNKARINGSEKSDCPYARLP*
>g1939.t1
MALFVLTLLFICSSQEQWSCYAMATSPPTPATREVPSTTQNAGQKGSTQNSTTQETVSDH
PYNPNRAIDFEPICRRRWHNFTPTSSPSSPTPTPTPTPAPPSTSTGDSREPQTNNSGNTN
DTRKTPSRNGAAATLFSPPPPPPTVNGTNSSNPPKLSVREIIDGRPVTVEASPSGLVVVD
GAGETKTTAVQVVEACDESNAPNSYIYCYGRILDAVNRLSLFDDSKTFVDRPLRFPPAEV
RRKFEEAFPESDPDKLDPQSLLSFVNENFEHEGNELMTCELKDWQENPVLLSTIRDQTLK
DWALDLNKIWRKITPKVQQHPERFSLIYVPKLFYYWDAYWIIKGLLVSGMLDTARHMIEN
FLHMVQTYGFVPNGGRVYYLKRSQPPLLAAMVYEYYEETHDFDFVMKALPVLEQEMDFWE
HNRRIDVQLDGRNYSVFQYRAERYLHR*
>g1945.t1
MMTPKKASFLFVPTSFLRIHLLAFFFASLMFASVQAGGMNDMDLLDFPTMRLAFNAEQMH
RAWEFVTRGQSSQKVLEKELKNFQPYIQLRDKTIRLAVDQRTVQLGWQQAEGWQLVFEDP
DIEVYHELWHAMNDNIATAEPFRLLLIPPAYMVATEAVMQETLVGWEEDGRGRRRGGITP
LGRNTYSTPLEDRPWGLDANGFGVDPRSGRQHQWKWVPGRNEWQPPSDHLYIADSNFSLP
GRAPPLPAGEHEPTLAPSQLPSGAGGQLASSSSATQAQPLAAGPSSPQPRPRPGASSTAT
ATDQRPQQSTTNGVAHPSQHRMKMQNQRIPPGGVGGGGTKPDDDTPYSNYRPLSSTTGNH
RPQQNQLQLPWQQPQPSNSSPASAMASSAASLVSSAASSLAGMFSSALNTMQRPQAPSAM
QPLRPRPQLQGAPRPRPTSTSTSMMPLRPHTAQRPMQQHQHQQLSSIRPDSSFAAISSHQ
HPPARRPAAAGPGPHQHRLKMRAEAASGGGGGHRPHGDRQHKVTVHTQQSQSQQSPSISM
NRRQPRRKQLPAPPPVADYLMI*
>g1976.t2
MARWHDYFSENFYCLPLAVLLITYTAIGPGETETVRDHPGKGCDHVHCNGVALVGLDRRE
SVKKNVLMNIWVTYDKDILSHPMILYIWQNKRIYVAVNRLLHFLPWFRRLKKCPETDQPQ
PTSTAAWQSAQELYWPPAPAVQQWLATIRPSIAELNEKGTTTYIGVGVGLRE*
>g1997.t2
MKQQEIVFLFLFSTTTTTSTAGNNGDNTGTANIELTPIPGDSKCYDRRLGLPQRGSGLHL
ARFHTVELLLGDKLQQTGYEAQDCLNTIGTVLTKATELRVFNNIAEDSEVEEGDHKGESV
AMRQLYFSGCFCPHMLGDILQAHQSPPSLPYLPKYRYPRKNNNQPIMQQTLKISFRRGSL
GGSVSTDHKGNSG*
>g2000.t1
MHVADPCRWQLRKETQITARLVLVILCFLLCNACNREFPNSAGEQMFLDIVLKKAYVQLS
EPCEPCGLPNGGCGLALRLLCRAHYHYSDSPFFRMNEWASFAIALNPALNTAIYFGFFSQ
YRSTVLRVLAACFCCWPSGRRPAI*
>g2030.t1
MMLVLFMACATTSALTWLAELERLTTEMEPDGRGNIEPKEMEWLFKTIARRHADQRPEVR
AIVNKANEVLQKYLQRIRDTLE*
>g2037.t1
MNTSSTVELILFTVELVFTLHVQPTDLTCNCASDPIVDQENLWIVAVQIRFQRARIVHVI
PRLLRFCHNGSWYSADRFIGIAVEEELVEGEEVVAMPEEMREASVEGPERGQKGAAREGI
IGQHDVPPPPLPPTQDRSVQQAKKGITMR*
>g2073.t1
MAQIALFVCPFLVLAFCLDFTRASPVLNSLSDLMNQQQQDEDVIDRRQIKSGNDVWLVPE
SQIRQFKRRYFDSLAGQSLGKRSGYGGGPYWGGVDSSVVSDIDPTEFLRQHLKYLMMRR
>g2073.t2
MAQIALFVCPFLVLAFCLDFTRASPVLNSLSDLMQQQDEDVIDRRQIKSGNDIRQFKRRY
FDSLAGQSLGKRSGYGGGPYWGGVDSSVVSDIDPTEFLRQHLKYLMMRRV*
>g2108.t1
MWFYFFVFLLLLPTNIAFCFHHNDDPVAVAVAAGEAAGDRGGKGWGLSTTQGGGGDPRKG
SNCVLPALVYEQLATEYQHLRRILDPVEIDASEKQIKVSPSIVIFLRFYIYQLLYALYDT
LSDDVLARVPLPSMFWGLPAP*
>g2108.t2
MWFYFFVFLLLLPTNIAFCFHHNDDPVAVAVAAGEAAGDRGGKGWVPSFTSWLDYNQEKD
CQRHKEALATEYQHLRRILDPVEIDASEKQIKVSPSIVIFLRFYIYQLLYALYDTLSDDV
LARVPLPSMFWGLPAVERKKKSLEDGD*
>g2157.t1
MAGSSLPSSRPFLLVLLVLILLQIVVVHCALVDYLTEFVHSKKLDVDTVRSGAAGNYGLK
LAGEPAKWYLAYKPRPEDLDHRSIAALENHTKSCGKDPLLEEVINARLREDGKQLKVDIL
VVEASEGREERKKEEKKKALPTK*
>g2157.t2
MAGSSLPSSRPFLLVLLVLILLQIVVVHCALVDYLTEFVHSKKLDVDTVRSGAAGNYGLK
LAGEPAKWYLAYKPRPEDLDHRSIAALENHTKSSSEGREERKKEEKKKALPTK*
>g2187.t1
MRGRYLPFVLLLLLAKAEHSLQQLNPVPPPPESSSSVSSGNGNSVSQSVFPSSAGGSVAV
PSVVDEVIHRLTSDWVTAAS*
>g2195.t1
MVLAICLVCLGMANVFYEEPEKGAVLFEQRTEPGGANNPHQLKLALSAELSSAPTMCAPT
PRSQFMWIFLVAAGEQWRDRVAESDGRGCSLADCEEEEVEVEEVGREFDAIDDKVFGDGA
SIGGGLETLQLELTGGG*
>g2215.t1
MQQRLRLVFFATATVLLLLIIPSFAVVNADQGLFNGLDINNLGDPVVNADKAVADDAPLD
GNNAMGDPMAFIGHLLRRFRLGGSRSNNDNGDSEDTENSQKRQPLPMELKRRWEWRWAVT
GSGGGGKGSITLEKDGEDEKKDVAVDDAPKPEADTQDEKVAETEQGLKEVDGETGDGVEE
LSALNKED
>g2241.t1
MSTIFCLFFVFLLLCGSLSPVEGVHRCARVVGQVTCLLEGDQKEKISGLTVELWDHDPWP
NPDDYAGKTVTDKEGNFVLHGCATDPDLNPLGAFAPIAVFFDTEELKIKNMPDFFLRIEH
NCTTDGSPAELKSEVFHHYLHMRADIKLLHSAVDLVDLPGP*
>g2241.t2
MSTIFCLFFVFLLLCGSLSPVEGVHRCARVVGQVTCLLEGDQKEKISGLTVELWDHDPKT
VTDKEGNFVLHGCATDPDLNPLGAFAPIAVFFDTEELKIKNMPDFFLRIEHNCTTDGSPA
ELKSEVFHHYLHMRADIKLLHSAVDLVDLPGP*
>g2243.t1
MNSFSTIALCAALAMLLMVDQFAQAMETTGKIKEAIYENDGNGGANAKARRVEGYGKLLE
AGVEYQAYGKDPSEKRREAEEDIKEG*
>g2247.t1
MFRVDLSLLVGIVLLTVLACHLCSTEPLIKQDGEKGLPGHCTAKLYDKAAAASSADLITL
KPDGRIVVSYGGQDLVTKRGTDGFPFLIPLINRSNRRIFKVFFSGPDTYKGNGDDRCQMT
AVLDLVTSTVRVTGCGPFVPLVDDQFIDCQDIKLKEMPKGFYDNGFSWGWPGHQKAYYLP
LILKESVAADRDCQRQLQFIINDEQQSR*
>g2257.t1
MLVLSLLLLVFASGGCSATGIAAAHSVQPQSAQHTRLTDEQRHKLPTPFEEVDNGGLHQK
TVEQLRAIWWDYRLSYGQKLVRLAQLGREV*
>g2261.t2
MKRSIIVADLLLLSHALIGTVAAIASASPPKEDYPHVGNAQEATVNTVIMPSLSNEASVL
REEAAQADAVFSWLTMARRLLLLEPTPIPAQHKEKLLIAELVHDTQLAGLSLADLQQQQQ
LNYTNSADEEEEEHRQEWPVLQAAARRVAFIRSLWNCVHFTKPPPPPQPPPSPDHRQLNE
RQQKGGLGQKGQTDNLTKDEDEDEDDEDEDEG*
>g2265.t1
MVSSVLFSLPNLLLLVLLAPTGIHANWPSADRIQPLVASPFYREWVVMLFKEVAPHQPWL
DAHLDWFVGQLLRLKPSIEIISSFFGSLKLKEDEERRRSRTPAPRPAAQQSTALTDADRF
AMLKEYLGILQRIDDLVMYKGSVPEPSLDNNYGRQRKRYAGYEDPRVTLLHLLWMVAKPA
KREAVCRKLDEVLRNDEWLKQLLPPAYHLNGQMGMAVELIGRTYKGHQVGGDMLAWQLND
MITLNVVKSLICVPSDQRAHLYTAIQKHGAQKASESLVEVCKEMLEKRRELIASEPPTFV
TSVLEFSRRVMGPLNELIAEKGVVEKMLGVLA*
>g2273.t1
MDTRICKSLALIMVVSVGGMLSASAAIFSADLCFDDNPPVYEALTATGSVLVNISSAAGP
VILYINSQQPGSLPEPTGNNNNYNHQIRVQQPASAWN*
>g2274.t1
MMLKFAAVLLLAFAFSVPSELEKSGVVAWLWPYSMWWPSYVYPTSYVYPYPMLEQPPNLL
QPR
>g2274.t2
MRKAVVDNTLLLLNLALAVLLVIAAGGCVASGGSLLPHQIPSSFGPSNHAQTTTMPITDS
SPTTVREMPPPMSEADATALGRLLEMASAEKDPIRRTHWAQLLHRYSYQEQEGPNFETPT
GNQQIDVDPTRQRAIVRRVLLGTSDGKSNKKKPGRKLLGSVHEHILWNQENPNGAVLTRI
QHIMYTFCASFAPFSRPGVVTSLGCVDATTPLAASLTTETEAPTPNSSQPVVSTASLAAL
DPVEQFTYMTVCSETADRAWAYNNGVFTSISVDLGCLAVAKLPQHFSPTPFSTTASQPLT
TIPMSLTRYDNDNNIDSNYPRLSSIISGYSSPTTVGEMPPMSEADTTALGRLLEMASAEK
DPKRRAHWAQVLRSYSCQEANEGPDFETPTGNQQIDVDPTRQRAIVQRVLLGVAPESRPG
SVQKHILWNQENSNGIVLTRIQHILAQKPSTPSTSPAPSDYTFCASFSPFYRPDAVTKLG
PCVDANALPATAPSTPISSMPPISAHPVIISAAPLAAPGPLEDYTYMDVCSETEDRVWSL
CTWICSKAYYHDGAVNTNDVSLGCLTVEKCSLTGNGC*
>g2274.t4
MRKAVVDNTLLLLNLALAVLLVIAAGGCFARESMASAEKDPIRRTHWAQLLHRYSYQEQE
GPNFETPTGNQQIDVDPTRQRAIHILWNQENPNGAVLTRIQHIMYTFCASFAPFSRPGVV
TSLGCVDVSTTPSLTTETEAPTPNSSQPVVSTASLAALDPVEQFTYMTPRPTLLQGLQ*
>g2297.t1
MSSSRTTTVVAAVVLAVAVLFCGQQQVYGQDLGGLVNGLISFVNSLAKLITDSTCFLIGP
IFGSCDFTKLLGPDNLLSVSVLCIGNNNTAKGNVASFCILSSGSNNTANNNLVSGVVLCT
GNNNTANGTIASGCIGSSGSNNTALQTIGSYTILCSGNDNTADGDILSNCILCRGNNNTS
VDNVGSQCVLSSGSNNYFFGNILSAVLLSTGSGNSAIQDILSLVVASNPTTNLLGGPIGR
RR*
>g2331.t1
XWIELALLSLAADVEASSFTGQQLLLRRTSVDDGRWGAGDGGGRLWWHFPAAASEINGYS
QVGWRGGEGLGGGGETMMMDEEGPRLHNARRLVIEAVSTRPSKATTPPP*
>g2333.t1
MLPLPLLLLGELPLMLLLAMPPTSLLARPIMCGGGSATASEPMKRGRRREEGGGCRGMSG
VAGKTVASLATQATGHVRRKAAQLVGHKPFTVVLDPEYTQPLPHPAQIVYMEVELAALII
DFVAERQHPHPSISGKDLVATLLQEVDKAFPYMGHPDEPVCSDAYQLMVVTVIPTFGIT*
>g2333.t2
MLPLPLLLLGELPLMLLLAMPPTSLLARPIMCGGGSATASEPMKRGRRREEGGGCRGMSG
VIPRHHICIVAGKTVASLATQATGHPFTVVLDPEYTQPLPHPAQIGIYMEVELAALIIDF
VAERQHPHPSISGKDLVATLLQEVDKAFPYMGHPDEPVCSDAYQLMVVTVIPT*
>g2371.t2
MAKKKASNSANGGVCESHLSRLLYTIGALLMLFQRISGDGLDYQGNVFEEEGFVRELYKA
TLLTVKLAELFSAPESHGAHVAIEFGRVDIVVCNAAVLYFALCLDLKDDEIKRALDVNTY
GVSYCPTKFAVRGLMDCLRNELHDQALDGIACTTICPFFVRTPMILDKGIRPKSRYDSDL
NNY*
>g2385.t1
MRSTTLFFFGLLTVVCSNGNGLLTGGEGRYPLLQSPPIVAADHHPVHHPGHSHHGPHIHH
HPDDQEHSHSQEDEAEAMPFATVEEPKPSHHLVHGGMGMDRLEDIKAKREKTTGLTPMDK
EMDAIEKNGYDIVVDEAVPEEGIEMKKVLAEEEEEVLEEEEGPSPAAATEPMATSPITSP
VDQPIAIATPNPPRMPFYYPELPPEAFAAYRDLIRFGRRLLTKAEMRHTQLKWAKANGVE
AEKYRYHQIALANLAGDALEMYKGLMRIENNDRLTQKEECDQFGELLGHTPEDIRHLVPL
DDGYTSYEECMQPRSPIVPPVSVIIVGGRQQQQQQQQIFVDLMITGRHQQNHPAGEEEGD
GCGCGDLPPPPPPMDNNDNGGGEDCGCGCGGGPGGEGQGQQPMDLGQALGLGNAGGCRGG
GEGCPPGLMPTNEPVMV*
>g2388.t1
MARSSLPSSRPFLLVLLVLILLQIVVVVVHGGPVDYLTEFVHSKKLDVDTVRSGAAGNYR
LKLAGEPAKWYLAYKPRPEDLDHRSIADLENHTKSDGKDLPLEEVINARLREDGKQLKNQ
EEQKGGRKGKEEG*
>g2393.t1
MLVLSLLLLVSSGGCSATGIAAAHSVQPQSAQQSRLTDEQRHKLPTPFEEVDNGGLHQKT
VEQLRAIWWDHRLSYGQKLVRLAQLGREVL*
>g2436.t1
MAVNKAFFLIHRIIFSFMLLFICCWSLLLSTEALPETGVLMKGGGGGGSIAQNHDTQYNG
SQTPPQHSTIDWNALSDVERHALASMAHHQSLHDEQLDALHHAWLEHELHNYHHQLLMGN
NKPAPQQQQEHEQQEQHHPPSPSAVHHRSSFSPSSSAHSTSDGTNHRHWAPSPSSPTAHP
SSPPSPAAAAEAAARLAHSVGSSWSPSPSSSPHHHNGDGGGSSTSPLQAHHFESGHHQQQ
QHQELNNNNNNNKPGGNQGPMVNHHGNVGEGRQVGKKQKLMMKKENVADERT
>g2440.t1
XLVAAAMLVVVALVAASIAGTPTKRETTTNTSPHPPLESSANWNPVKLRPDAGGLLTVTH
GDGEPTTANANRIGIMVGNRYMLQAVGNNKFVSVDLGLGGLLRAIDVEYDLVGKNNVTGN
HQIAMRSTATKDWVAAELNRQGLLYARSDKRDPWDQLNDSLKKDAEYRLDEVNEDGATRA
LLIISDENRGQF
>g2440.t2
MLVVVALVAASIAGCEMNFESSANWNPVKLRPDAGGLLTVTHGDGEPTTANANRIGIMEM
FTFVPVEPENSTSNRYMLQAVGNNKFVSVDLGLGGLLRAIDVEYDLVGKNNVTGNHQIAM
RSTATKDWVAAELNRQGLLYARSDKRDPWQDQLNDSLKKDAEYRLDEVNEDGATRALLII
SDENRGQFPM*
>g2443.t1
MASSSSHIVAVCLFLLLISVAFIEAELTDHQKNLDAADATRFANQALRGRSTQITEAEVK
AAIQAVQGAGSVELEFAHAEAFLAKF*
>g2450.t1
MLLLLLASSSLLLPIFFITTAVVHGYETVKVPRGEWDQAPAGRDPEAWRRCQTDLDVDEI
KKGHPRQVDCVVHGEQPSSDQPSHCLAFARDEAGSLLSGVNQSLPCCWTATSRSALPAHL
DGVVRVMDDGRILLNYTAIKVQHRNVLVPIIGPRPDQFQMLTTAGFVDTAGCGQRCWHSA
STDEGQTNPNNFRDATNILSFMMMNLITRHSYTHIATDEPLKPLIFFRDSDDLCKSPPFR
PWYVKKKEGQQQRNSTDYPYGFYIPLRLMRPELVVPPHNASSLIADGKVGVTTGMGLTPE
MTEGLYTGEMDHCPIELYLSSEYKLLVAEPPPDQ*
>g2450.t3
MLLLLLASSSLLLPIFFITTAVVHGYETVKAPAGRDPEAWRRCQTDLDVDEIKKGHPRQV
DCVVHGEQPSSDQPSHCLAFARDEAGSLLSGVNQSLPCCWTATSRSALPAHLDGVMLTTA
GFVDTAGASTDEGQTNPNNFRDATNILSFMMMNL*
>g2473.t1
MAHSLAALLFTIAVVVLVNAEEEVKVEEFAVKARFVTVCLWIVLSHKWISVNTDGHX
>g2494.t2
MFLKHLGFSSAALFLPLLLVAIDVLGGGDGGSDKGHSPKRWNAVIEDNQQLNGTGLTLGE
ITALNLLYDLTDFDRWPLPNQATRLNASLNGGSLGCTSIVALDRNGQVFHARNLDYGMQE
VLEKAENYSQALERLSSKPMVCSRRLLVEPRAGQMSPLLTYAPAVENPQRAAAAARVSEE
ARGAKLGSAHLWAVSMPTILQTHRWLATVLLTIVSKEPQITEREHD*
>g2499.t1
MAAFHERFVVGTLLMMFLMVSLVSTPASTSDNLMTADRVLNTGSDCRHSGTLQRNEADIP
FLNFLVHIGYQLLGFDLLNNTPEPYLKLMHKCKGLQINDVTAKEESGDDEIELEE*
>g2509.t1
MAHSNRNSRPRVYFSRLILVVGVVVFLACCCSTAEASGGDSDPRGPYQPLAGNTVHHLTG
DEPLNYRSLFRHQIEQRLGMSGGKISQNGEVITYRGTNGHVYLFKVA*
>g2517.t1
MNLKLLLCLLIVLVLSILAVTTTTAANAPTAGGAKQEGAGKAALISRQAASRQAFKQPSR
PKPPSRVSASLKMPLEEEKPAFPAHIVPNRRIVGENIDGLGIAPGASGSVVINKE*
>g2537.t1
MQALYIILLLCLLYYIGGGGQHRQRQHQLMNNNNNNARWGPPIASAPPMVLPAQQQHSAT
>g2543.t1
MTVISLSPIIFLFGAFLAVNAWDSVSGGQIVYPAATKKAEAPVGSYYDPAYNYYYGNSGG
NTYQQDPYRYYNYGGTANNNATSAQSGTSAATAGSNNAYGQQQQQLQQQQQNTGYGTTYS
NGAFPTAEATTTTGHRRHQQQQQQLLWQRLVASVCCWHSI*
>g2544.t1
MKSQLQFLFLLQLLLLAVLVASAPVDEADESADEERSSDGRLASSTSTSTFTEAEQLRLA
KLFTLIAEEAKNFQGATNEWRFNTLAEENQEKEMPREDKLEWLIDSLDGLFTHWAHEDQC
LFTRAYDNKAEWARLLDEVLPAAVEAKVEKRCELLKSKGKLRGSVFENYDEVVEQCKALA
>g2561.t1
MSSLLLFFLFPAAFFILIDGSVGVVTSTPVRFEWTLRQFSLQFTGAGPIAVASPVYTHAG
RHWQLLKLLAVEGDEPVPAEGNTGNLYLPGDALTIHYELTVFQPVVIVGPSSTEETSAAD
EVDPSQKAAALPTGGNAAAARCTMTQLSLY*
>g2561.t2
MSSLLLFFLFPAAFFILIDGSVGVVTSTPVAAQNKGATKVIGYITSVRFEWTLRQFSLQF
TGAGPIAVASPVYTHAGRHWQLVLQKDLKLLAVEGDEPLTVFQPVVIVGPSSTEETSAAD
EVDPIEPILKDWQASVVLALLTTFRWELETATAVPDLPLIGGFVGLSNLNSKFVSRGSAL
EKGSPSPSAVTMTKIVATRSMKP*
>g2570.t1
MSINLVLLLAVLFFQSLCPSAMGADDDHHSHSHGNNNMRSSGGGHRSTSSGGHSPHDHHQ
HQLQLQQDRYAAPSHSPPPVIFHDFLGLAQQQQQQQTKQHNNNNNEIRHSGQGGLDDEHS
ANSQPPPSTGQQQQQHRRHSDDGGQRRGGGGNGGPTPPTTSAATASGPPYPHQPHGSGDE
AVNHHQSGARSEQICLGGQCGHTQQHNQQRSQQAEHSSSSSQPPPPPPHSQPIGHQDSER
SRRRDRNRGGRKQQRDNSQRPIFNIRHLNVNIIHRSPNSQL*
>g2620.t1
MSSHRRPSLLPFLVTIPIFLSFTPSLSMAVQLISGAHAIPLPQPRYNYDEALARKLMFLA
AGAYADSPDMTKQCMDKVLTEEWRLLNKNNTGCDILLNTCSFYSIRSDVHREMIIVFRGT
KGIEQLFLEPTVVFDPKHPEAGAVHPYFLKALKVLWPIAQRTLSDPSVQ
>g2648.t1
MLVVLFALLVGPKLMTITKADGNSLDDRDLVLGKICDQGEHEIFNEEX
>g2654.t1
MSAIIKPYILSALLLILFHPDDSFSMLANRQQHHFGYVEQLLLAHQPEAEQKHVHAILQS
HPSETRALDGKSTTGNGWTIACGGNAFAHHHLAQAVA*
>g2688.t1
MRQPTLLHALALGAAVAAICLLCWSSPTCHAESASMEAEDDEYPDEGEEPWPEDILSRPK
YLEMNKFCTNIKFTTPLEACGTVTWLVDSSTSNLKDNQAKYNMSYVLGPYAPETREGIVT
TGADFNQRLKCFNLTRPSTTVAPGTTTTVALGTGTTTMAPGTTTVTSGTGTTTVAPGTTT
TEAPGTTTTETPDTGTTTVALVGTPTSKNRRVIRGADGSAVDVRVDVSVKKA*
>g2689.t1
MRGALSFAVVTSLLAAASVIVEGLLNESELPDHVEIDGIRYDVNARDKLGVGLEVALKVI
DMSEKLARAKVFDTDLYPTVADRRAKIADLKLRLYGEASVVSYLKQLPTLPQHIVHLIAD
TTVKQPHQRQLLWVAMKPSMGGDLEKAWNGEEGGERPWKGYRHLYEHLHASGLAAELLSQ
IALQSGRGLRDLHKAFIHMDLKPNNMILDLPMKYTIEPLLRIEDGTELAAALRHHFGGGG
EPQNHHHHHHRFSIGGGQNLRLIDFQASLVKRTSTGKDDGTGTEECSVERRFNFGRFSSP
ESLYVCNTKTRARRPFAQKEIYAVELLLTQIEDREKRAQKEGDEPTVQLCHDYIELAREM
RIVAVLGVMLDRPSMAEVVAYLEGGHDHDNHSNAKFSPLYHVEEHHLSQERKEMLAKIRN
RLSASIVHVHAEFERSVEGKPITKLPVAAAGQHHQQQQHQKADLMAERMAVMVLIDEIGA
MVEEVTQVCSRPEPEGCQNGGHLVTPIIDLPLDIPGDEERTEPEKQEHQSGSSPIQRHHL
QHAFGSDGAX
>g2689.t2
MRGALSFAVVTSLLAAASVIVEGLLNESELPDHVEIDGIRYDVNARDKKGELVALKVIDM
SEKLARAKVFDTDLYPTVADRRAKIADLKLRLYGEASVHIVHLIGYTMTNFWDQPHQRQL
LWVAMKPSMGGDLEKAWNGEEGGERPWKGYRHLYEHLHASGLAAELLSQIALQSGRGLRD
LHKAFIHMDLKPNNMILDLPMKYTIEPLLRIEDGTELAAALRHHFGGGGEPQNHHHHHHR
FSIGGGQNLRLIDFQASLVKRTSTGKDDGTGTEECSVERRFNFGRFSSPESLYVCNTKTR
ARRKEIYAVELLLTQIEDREKRAQKEGDEPTVQLCHDYIELAREMRIVAVLGVMLDLAKK
PHPHTFDRLANVVQRSVEGKPITKLPVAAAGQHHQQQQHQKADLMAERMAVMVLIDEIGA
MVEEGQMEAIW*
>g2708.t1
MTTNLVLLLAVLFFQSLCPSAMGADDDHHSHSHGNNNMRSSGGGHRSTSSGGHSPHAAAA
ISLQDHHDHQHQLQQDRYAAPSHSPPPVIFHDFLGLAQQQQQQQQQTKQHNNNNEIRHSG
QGGLDDEHSANSQPPPSTGQQQQQQHRRHSDDGGQRRGGGGGPTPPTTSAATASGPPYPH
QPHGSGDEAVNHHQSGARSEQICLGGQCGHDQQHNQQRSQQAQHSSSSSQPPPPPPHSQP
IGHQDRERSRRRDRNRGGRQQRRDNSQRPIFNIRRLNVNIIHRSPNSQL*
>g2710.t2
MVFLWGGLLPLAIGPAQVEGTSPIPGVDHHALRGGQRPILAGARILCIGHPSIAFPFGMR
GRQSPVFVVSRTAAEAPSAVEVEVRLEIFGFLTLAEWTRLAQHNRKTFHVLMGNLRYLAP
LPRLYSLGLYVSIFSCLRSNGKKKSELNTLAKGCASKDEIRNSETCEKEAVAAVVQLKQE
ANEMMERLQRLEKEWPTPAEGGLEIDQLRQQNVGFGQENVPIQKKIASKNGDRIERIGRG
HCWLLQPASALLFAEKDEGQPFEFLWFFRDAEDEYGITEEDRFSNVSGCFLNDEMEASGD
EETFCGKKRREGMPKVGTTLCFAVGKRQLKVDTRGPILHLLTSA*
>g2713.t1
MIICAGLLLITPGHADLRSWPKDGWDGHRPARRPGGDAVRSSWIPLCLRKAPRCPGHWTV
PSAGNSHCRVFVRDEAGNRLPELNHSLPCCWTASSKSKLPKHLEDVVRVLDDGRILLNYT
AVKAKGQNVLVPLIGPRPDLIQLKASEEMVNARECSRRCIHKNKRNRETTNEDQRTDPFD
FKDYANFLSYWLMNLFTVSYARQPAFENTTYPPTNWFQPTQLGGADRCPVCRNYAVRQPP
SKGNMTQFTFRTDGWLHTRRYDDKQAGYADTDIGGYCNRRPFRAWYVKGADPSKDPPYGF
YIPLRLMRPEMVGGFPSANGGMNDTANGLPANAMVGVYTGELDGCPIELYL
>g2713.t2
MIICAGLLLITPGHADLRSWPKDGWDGHRPARRPGGDAKGSTLPRPLDCAVRGEQAGNRL
PELNHSLPCCWTASSKSKLPKHLEDVVRVLDDGRILLNYTAVKAKGQNVLLKASEEMVNA
RECSRRCIHKNKRNRETTNEDQRTDPFDFKDYANFLSYWLMNLFTVSYARQPAFENTTYP
PTNWFQPTQLGGADRCPVCRNYAVRQPPSKGNMTQFTFRTDGWLHTRRYDDKQAGYADTD
IGGYCNRRPFRACKDPPYGF*
>g2716.t1
MIIVLLVLMIGFVLSEAGTSNVQLEQRHRRSDGHAKFSDGCRKCMKEKMELAALKMENQK
RRTKYEDCSSQSGKQMQRHDKGSQPTTTPLQATSSIVSPIPAHQSSPNRMDNNNSPTVSI
LCGGERSLFGGGDRLGERDCCEGESRFALIEQFVMSQFHLFAQITDQAIKIQFPDWFKTD
ASQTINFIGPRLLIRWWAILLGTLFSQEPVQNWLLEAKLYRASSFVRELLSDQWKLTITD
TITGREIKW*
>g2762.t1
MTHHFHSHAIFSLLFLIAGYAPRTTWGAAADAPSTTCTNQIASHLDSPMEKAEKKKAQTE
EIAGAVAEAAAPCKRATVAALWSKPHSKTTTTND*
>g2763.t1
MAGTTTPVHGLMLTASLFMFTFYLILILLPEPSMANEVFGLTGRKYEMSGADGKKFQMGG
STKWTKPSTPTSNPTWLPRQTPNPDKPTPER
>g2771.t1
MLLDLLLLLWHSLLLVFLLVGLAADATIAPAFKAYIEEQWGPAAAESIAREDILIPPGGG
SFGGDGHTAGTTLDTKALPEPGPHYTFAGLYGTTYGGGAPLVALDHMCCAHIRLLIKAVI
GFTGARRIFITAWENLDADGWTSRLQSEVQVNLIGIASANRAAPCICPGTSPAIPPLLLP
LVRTMPPCFDKNLTPCNAETGLVCESKFLVNINGYSRLPVDITGKMYTIGAYYDEVVGYR
VCPLNAGPITTWTPGQTAYFEIKAPGYGHFAAMYTTFRVQLAMVLGNPPEAGDITGLVFP
IDQLAEPIKTNVLAVKDKFNEVYDVLFDTLLRGVPLVCPRPGL*
>g2773.t1
MLLLWAFFLIAFSLSMGPAAQATIAPCFKTYIKERWDQAAADSIAREDPFVTPEGGSFGG
DGHTAGMALGYSPVIYVHGLATEAWWMKPAADFIINQTKTWPVPYTLAGLYGTTYGGGPD
MAILDHMCCDHVKQIRLLIKAVIGFTKADEPDENLDADGWTPVLQGRGPLAGYAPEQNSV
KINVIGIAGANREKSPCNNQTGLPCNSTFLADINSYPSIVESGAIPVTGKVYTIGAYYDE
VVGYRVCPSNTGQLTTRIPGETAYYNSGYGHFAAMYTTFPFQWALVQGQAPPSGNIDNNV
TDITALPVPILALKTLFNTAYTNIFNKLRNGLPLVCPPLAL*
>g2773.t2
MLLLWAFFLIAFSLSMGPAAQATIAPCFKTYIKERWDQAAADSIAREDPFVTPEGGSFGG
DGHTAGMALGYGHSGPYAVIGFTKADEALNGGACVDKPDENLDADGWTPVLQGRGPLAGY
APEQNSVKINVIGIAGANREKSPCNNQTGLPCKVYTIGAYYDEVVGYRVCPSNTGQLTTR
IPGETAYYNWALVQGQAPPSGNIDNNVTDITALPFNTAYTNIFNKLRNGLPLVSVSAHAI
AGEGGNHPVVGEVQLAP*
>g2787.t1
MHFARSLIFLIFLSACSDALAESSSTELKRTSPTAELVDQVGARHLVITTTKQGPPDTAK
VEIWAMDIERTAVYVNEEEHLVKTKPDDSTTSAVGGKKDSPTTEPLLSVGTHRYGENGRS
LENLVVIARWEQPPDERLYGREADKAVEVRLENQFDVQEGYNGSNRIMTASIRPKNFTGG
HQFRRAATHDCEEVGTVNATVSLRDFGGYTVVGDNLVVRTNYSSSEELEEGETLVEKDGY
VQLTGIRVPEKRLPGGDNSSTVRFKMYSTDNHGNEFLLPDLEPNSLYAIQYTYGKQSPFV
YEESRRFLVDTTSDIIRGGKSKTKPAPTPVRFSFGYTTPTKAAEERRIPGENQSVVETTP
KHEPLIVAEMDSQFRGGGYEVGVDLEPPSHELRGLPVVQAIYAVQLNNGNAKGKESEVKR
SVRASATGYEIPWVHDKIFSMPKKCMDVAKQMPEPPTPEPYILETTSAGDATTAGYERFG
DAIEIGDIPDYKFVSPPDIEANQIDNLIEASPNVDFEEILRMADWSPERPCPEPDVFCQP
RSRVVQEPTLLATAKHRLGE*
>g2787.t2
MHFARSLIFLIFLSACSDALAESSSTELKRTSPTAELVDQVGARHLVITTTKQGPPDTAK
VEIWAMDIENGNSRRMNGDQITGGHQFRRAATHDCEEVGTVNATVSLRDFGGYTVVGDNL
VVRTNYSSSEELEEGETLVEKDGYVQLTGIRVPEKRLPGGDNSSTFLLPDLEPNSLYAIQ
YTYGKQSPFVYEESRRFLMLQQPLLLLRCQHQNPLMKMELQPLSYPVIGTKRRTIPPFLT
STMAAGS*
>g2802.t1
MLAELRKCGGGNMFVATMPLLLLLLVAAAVTAAPSPQQQQEMPQKRFYSYGPYMFGGNVE
DIQYIDMLEEAAAAADAAGRPKNDGAAIPGVLRFGKLLRFGKRIPFPTL*
>g2802.t2
MLAELRKCGGGNMFVATMPLLLLLLVAAAVTAAPSPQQQQEMPQKIGFYSYGPYMFGGNV
EDIQYIDMLEEAAAAADAAGRPKNDGAAIPGVLRFGKLLRFGKRIPFPTL*
>g2838.t1
MTLSSSHHHHQLFFCQLLLLTATVFSAVNGRPAQTTTNGTKMVSRNMAAESSVIGASTLS
AWFSGEVKKTGSSSSTGSEQASSSISADDAITSSLSAASATVVVDTLVPEQQTPQHPQQP
QQVPADGNKVIRIGQQQQAGVGNSPSAISSNVASSQAPVRKSSSRRPAEQEQSSATRMTE
GAADKAAQQQALNLKTAERKAIMFDRMGRRRKFTLQRLVDLVAELNAIDPLAIVENPTVY
QKTKKLAQMRALRDKLSMQIVGIWFQRLEQHNNELKQTATAVAAPAAGPALVAVGAA*
>g2851.t1
MLSFSSTPLTTAFVQLFLQLLLLFSQGNAQITLPTGEELFPVSCELNVLIILDRSDSVVG
GFNQSRAFVLDVADELEVGPQAHSAITTDKRGGRSPAASWRDNKYETGFGDSVNIDGVPE
SDVDPGPAAERLQAIPNTWVYAAATGDPALANLHELRLITGKAFHTILHEHREEAAERAK
SVLREAKIKCRTTTTSTTTTTTTTTTTTTTTTTTTTTPSTTTTEEPAGCPLDLPVYRGYQ
RLAERLIRALRVSPRHTRIALVTFSSVPGTRTPFDLEEVLWALWSAPYYGGTTALGQGIL
EAHPAVEATQARQKEGFHIFTISSVAKIEDKEDDDESRLSPEQAETLASLVADPRDQFTG
ARFDELIELVRRHRAAPCPPNQRPEEQKPVAATNDVLEPPEEEGELESEEDPPEDCL
>g2854.t1
MNSTIFIVLVFGVATVLVSSAAQAASEECVEQSTTRAQKNLCQQACNRCYQQKCLPGTDC
QKKPLGEPCQDCARQCLQQALNGAPSAGAGGVQQQQQN*
>g2860.t1
MFRTSLILFLVATVTLQILLFSVPRGCMARCASENDNDESSSSSEEGGCAGGGGPSASPA
VVVNVLGGGGGGGGGMGCGHKPHHKGGCPMMDGDKQDRRELLLPPLSALRLPSDLQITAV
PPMTAEVTSPAPPSTPQQQQQQQTGAIVPRTDSEASTTALPPTTAISEATTSFDLPSTTM
DSSSPLPPTTTEMASSPTTSVEPSTTPIPETTTEDMPATSEAELANNPKKTKCKSCDAKR
AALKELYDQYYPKEDH*
>g2860.t2
MFRTSLILFLVATVTLQILLFSVPQNDNDESSSSSEEGGCAGGGGPSASPAVVVNVLGGG
GGGGGGMGCGHKPHHKGGCPMMDGDKQDRRGPYGNSTAVPPMTAEVTSPAPPSTPQQQQQ
QQTGAIVPRTDSEASTTALPPTTAISEATTSFAELANNPKKTKCKSCDAKRAALKELYDQ
YYPKEDH*
>g2873.t1
MALVLLILAIVSPLLFAQAQDALLMEAHRHNLRKRRRQSLLHHHLRHRLLLHPHLPQLPS
QLQLFQLRPLPFRRQLQLREEGMKMRVPIKLLVVID*
>g2875.t2
MRVICLFFAIVPFLVDVSADPVIPPARHHISTEKQRELDEIHDLPGLDFEYTFRQYSGYL
PLSSRNNIFYWFVESQLDPASCTGGLFTTNGPFFVQPDNRTLFENPYSWNRFANVLYFDS
PRDVGFSYRDPDASHLDGYSDDWTAEDNIEALARFLERFPEFHGRDLYLTGVSYAAVFIP
TMAKRLIQRLRDQPASFPVNFKGIAIGNGILAMQENLNSAISVAFYRGIIDHVGGQ*
>g2875.t3
MRVICLFFAIVPFLVDVSADPVIPPARHHISTEKQRELDEIHDLPGLDFEYTFRHHSWTQ
PAALPDNRTLFENPYSWNRFANVLYFDSPRDVGFSYRDPDASHLDGYSDDWALARFLERF
PEFHGRDLYLTGVSYAAVFIPTMAKRLIQRLRDQPASFPVNFKGIAIGNGILAMQENLNS
AISVAFYRGIIDHMACCANGSTDDEMKKENGEWRRPVRGPNRTLPA*
>g2878.t1
MLAFQRSTILLLTVPLLFLLSFSPAQAEQQLEQAIEDNGVLLGLDGEKQKRSVDEAPAGG
PSMLIRAKRASDRFSTQQILEVILCIFLPFES*
>g2882.t1
MTTEMERLAKLWVVGFFSLFAIGPQLFAAGAVFNRYQPAAFEKPERVQVNHPVQIQLELM
ANFRCRADMLATARKQILAVFSGNWAPTGDESHSIGDAMDQKFGPYWDVYMFDADFDSGL
ANDRAILIAKQGTGRRVEGNSILLR*
>g2910.t1
MTGRRNHQHHRHLAPPWHSQQLLILFLGAFMLLLGTASTSQGGSLRRPRLSRLESVLSLP
VCHSPPCRRPLLPPPQLRQNTNNVANSRPVAPPAVANLRRGDEDGEDEDDVVSINIGVDQ
SVCFRLTEPQQQKQRVSRTTATNQSKSDRRAVSNNSREPIRRSEEAASAESNQLDSISNA
SRYHSITERYRFALPELETRCVCECESQTANCLADDYKYGRCPDEAPSNGAVTAGGIGGI
GG*
>g2912.t1
MIITVPVFLLLVIFSASSGAPTLQLPEQAIQEGKLAAAERQQGQLPVIREKMAEVEKVLS
MIEDDFQSSGRLLAVWPVGRHVQSWKEIGELVRRLGASTEELTEAMSDRDEFTDGIVESN
RFSMMIDILSSMRSSAKLWLESAQRSINSNAEVKKQEKEEKNKLQGPLLLHQVRLGGSVS
GASLVEPTIGGQPAGRWRHRPPTPTSGNPDILGLNPDPDPRHGFSDKPRTPINPPPNIGG
PQLLHQVRLAKIPKLW
>g2940.t1
MTATATLICLLATVGPAQSQEVAGECPVNEEPTHCPPCESLCGQKQDTVCRRCNFAEVHQ
HVSCQCKQGFHRVRAGGRCVRKKNCPSSCPPNEIRVDCEPCESACGEPLRSCSSFCTCKE
DWRRETPGGRCVPLCADDYVDVEDSSTGDAEEVSKNNNNTPPTEHAAVGTTGSHGQASHN
GAPPTSNSKQQQQQQQQQQQQQQQQQQQQQQQQQQQQQQQQQQQQQQQQQQQQQQAAAKK
TRPTSSSQQQQQQQQQQQQQQQQQQQQQQQQQQQQQQQQQQQQQQQQQQQQQQQQQQQQQ
QQQQQQQQQQQQQQQQQQQQQQQQQQQ
>g2940.t2
MTATATLICLLATVGPAQSQEVAGECPVNEEPTHCPPCESLCGQKQDTVCRVHQHVSCQK
TAQAVARPTRSVSTVSPAKAPFCTCKEDWRRETPGGRCVPLCADDYVDVEDSSTGDAEEV
SKNNNNTPPTEHAAVGTTGSHGQASHNGAPPTSNSKQQQQQQQQQQQQQQQQQQQQQQQQ
QQQQQQQQQQQQQQQQQQQQQQAAAKKTRPTSSSQQQQQQQQQQQQQQQQQQQQQQQQQQ
QQQQQQQQQQQQQQQQQQQQQQQQQQQQQQQQQQQQQQQQQQQQQQQQX
>g2941.t1
MGRVFILTLFCLCFLAAIGPAQSHDVKCPADELPTHCEPCEDICGQPQKACTTEGDFCIC
PEGWRRERPGGRCVRQCD*
>g2941.t4
MGRVFILTLFCLCFLAAIGPAQSHDVKCPADELPTHCEPCEDICGQPQKACTTTSASVRR
AGDASVRVADVCVSATENYDLTYHYYAPSTVVTVLNVALLCAGLLTLVSTKRYYFQYTGH
TWILIGASAGLATIEYRKSYERAGEALDGLRRQIRIEKQGTNTYVSSAFYYDQFDGYRPR
LPSWKKDVNKKNATEAEKQAERLKQKEELQNALLLVFVLAQTTANQKGPETIVPMEIGIG
KGGEPEGGKEDNGVSTAQTPPAYSTAMAMATHRTSSGNVGFGSGDRCRRLLTTTDMGIGV
LWRVVVVPWCLEFAAASQQPAASNPAFDRFIAELFLEANGERSGVAAAGAQLRQALLPTT
LPTLPGVWPWRDEYTARLLDSLLGTAELESTAPAAAAVGPFRMGRAVLMARKEVIASVEA
HAKKHASWFGAWESASDKAKAMEELISERLRMAGALLQAVPALRWIWLRGSMLAQLQAKA
AKSNAARAGDGASSSSPDRVGHVVLPRLLLLDARSRTEVLKKQLYNLLAAVDKYAPGAAS
GRLLLEDPGAAHQLITLGLDRPEPLRVAVFVQAMEVMEVKQRRFGGIAVGGEQLARAYRR
RDRAQTHTLVALAVSALTGCVPFLFPISRRVAQDRNMNDRKWNHSVGSALLTVTAPVLDL
ALIVPTWILVPTLLTCTATIGGCCIGVEQLKLAAAKRRQWQAADRTGSAAAAAAEHEASQ
AYKTVLLQQKQPLPPKKLTLSEAIQTVTNWKPPPISGASPAEIERRGLVTEHGWQAFTAN
LEKAHKEKLEVIGQLRKKFYMQRCVQLSRGHNLALSIGQLREATVKVLYDEVLQQHELHQ
LKHQTTAEEAQNVVVVVELDPGREYVPANLAELQSHHHNQTTTTDDDGVHSVGPWRLCPI
CMEPLKLAAEVEIAGCKEIDWQF*
>g2942.t1
XLMKKKSSAVLPVASVFLLLVVLVLVAEDGGHRHAGVGAGGGVMAAPNKKWRTVESHAEE
TPSSSTSVVVAASGGKGAGGGGSGCSCRCCNGGGGHGGGTGTGTGSEGATYGCGCHNNRV
DDKRPRLLRLLCRLFCCWAAALLLPFPFHQLLLWTPVEAVISGGSFVYRLHIKLLACE*
>g2943.t1
MHRWFSLAVLLVIAVPTLETSNVSSSRCFECQENINHGEMPMAHGFRVVHVNGGVSCRGK
PFPGAVIMLMEKDLVSADDELNQATSGDYGRFPMSGREREHFGIDVYLRICHNCTLPKHS
QKKLLRYRHGGTGDSRAMDDDYLFSRAIPSSREDQQTVTSNRPPMESVDDDQKPSSLLLL
NPIPTMMACEQLPTTIDHKTFRQQPLNLIKHVLHPSLVVLCDSKHRLQLLQQQD*
>g2955.t1
MRSSSLCSALAVAFALLAVWTPAAKAQNTTPTTPATPTTTPTTPTTPTTTPTTPTTPTTT
PTTPTTPTTPTTVPITPRRIQIMPIIRVYPAAVDVVAAGGVDDDVQQDRP*
>g2957.t1
MIALLMLADGAGACKTVRQPDGREVCLSHGRPPTKPRSTTTTTTPEPECTDEPPTPATLP
STIVSVKLMTTTTTAKPTTTPPPPAVCTQPDGTAPLIFQQQQGPQPYYRGISPKGAGGLP
KQLFAKHFYGGSRKNTGSVEVSTDGPLTTYKYIFEVQLALTCPLQQMCVCAEDGECFRAE
GPVAKAALKSYCDEGGCHVYLVFAPEEVNAEALDRARMVGGLGTVVRASQIFSTNDTALA
NKQQQSCNGYCPIHSGSAHIKGRPPRLYRCRGPTIVPVQRDQPTGAGTTSSNSTTGLDLD
LVLVSQNTKRKEQTKEKVPEEVATDPEVRRTAELLQLDGDSGGAVEPAMAEALKWSSSAD
DD*
>g2960.t2
MPYPICSLIFTSVLLQQVDTQTCSNKASDQEIIPFLWAVDGCVLGQHGSHQRYFKQLLQE
QRGTDYSNLHDCTNAETNDLKKKNSKEADGGGLEKNVGLLNGCAIIVGIVLGTAIPKAYG
RPVAFLFLWVSALIINPVVTSAVALSFANYVLRPLYSFGEEGCGPPDIGTRLVAACLILL
LTFVNCYSVGLSTKVQNLAAFGKISAILLLNLHWERLVEGSNLDLGSLALAFYYGNFSFI
GWDFLNFITERNLPRAICISLPTITLIYIVANAAYFTVLTPAEVLGSDAVAMSMMQRACL
AMVNAEHRTPTPSILLMCVLSVAMLAVSDIGVLISALGFTYSLIFFAVVSGLLLFVSLAV
TLAGIPKLACIDGRSMGPKSHVSSDRTGQIAGPANLPVRRPPPRDVKSRSMASRFARIDE
DIVSRYEVDDEDDLTNRTPQMRGRHGSATVTPTGPTKKDVIGYIDRHLGNLLKLLAESVD
EFCPIAPRMNASNLEFFIVDPEIFNNAVMVTVANCVAEQFSQIQGISLQNNRLRSLDYLD
LSNNSNNLFGSNYGTASEYTRFIDQNLTESFLAEYYGLYDGQDGEATRKKLMNAYDEGAY
IRSSHNILNEPKWAQYREKIIYKGAMDIAVALSKLPLTNHVRDSFATNTDCKFFVRNFVV
VPKGDGFNTLLKKAKEPHSLAGPSAAMNLGPPQQQVAIQIEQPASSLTMMTNDAIAQRMR
AMDAFQKVRAQIPPDAFI*
>g2962.t1
MTIFMALAAFALFSAVDLTEARPTNSMTRIQEVFRTLMGGSGGRPMMVAAYREKKASLDD
DFEGDAEEIRAPPLPPAVMITSAAGEPGRGGNMAGQLW
>g2968.t1
MGPATLTVVILEVTKFVMIVVALITPVITALPTNDCYEKAWKSIQQTGYLPGEQPRPPPH
YHRRSDLVRSGSRYERHYEPPPAPRTPPRQRSSNHDYNYYPGGATPPRYSSNHGHNNDYY
YPEVQQPRREYYPEVQQQQPRRSSSKKVHSHGPPHSSQKTPPPVEYVRVPKKPLRESKEA
LDAIKTRHRIKDRPGYIYYNSHERYGDY*
>g2976.t2
MNSTIFIVLVFGVATVLVSSAAQAASECVEQSTTRAQKNLCQQACNRCYQQKCLPGTECQ
KKPLGEPCQDCARQCLQQALSGAPSAGAGGAQQQQQS*
>g2992.t1
MKKAIVYYLSVVFFVLCSSNLPQFRRTSAKSQTVTHQPIALELELNDTTPPSDVAAMTPT
EVTEDNRPLSVLLYEAYHDGGPTPWLVVPALMLALISGIGICFNLSVVYVTARAHQGQSL
RGSCHLILASTCIFESSHFIYVAVVTLGGNFIPFSLCRRLHIDRVFSAGLPFIYKQVNEE
RRQVVCDIADVVMMPDNYTIFINEVLSLNAAAVLLYVFVWLFIRKN
>g3005.t1
MTKTITIFVPLLLFASVPLLSSSERFSSTATIASATENINNSTTNQQSSSIQQRFQRQTE
ADEGEQQLRIGQKNVCPHEELEVVTVKEPCVRAFTKYVRVRRPKCNGRFASCVVRKPK*
>g3020.t1
MFRVSLVHLVSILFILGIAAQTVVYGQSQTQKQGSSSSSNGTTTTVLQNSTVSFSLTMVT
KIPTINSVQRASSPPPTIFDKDRRSLEPHGPMRLRLGFLMANATPDMRYYYGFGQSAPAA
QLAIQAATQLGMIDGLSFDYSWFMVDCDHKLAAGGAITLLLESRVDVIFGPPCNIPALVS
ADVASFYNKPMAIWGATSATALSYPLDYPPVLSAVVNVYEIALAVRALLLQWNELAVLYT
PDVEQTFCDQSNFPSDFQKAIAGANLTITFQRHLDGTEMDAKKTLLQMANYSRVVVMCMD
SQIARRNMLAWIHQLGMDTPDWVFIMLKINSLGMEQRSRLNDSFVMLWENADGVDDGLTA
AALASAQRLVVLIALQGSYPFYCSGDCLGPNITDKMLYDAVFSYLTAVNITLGNGGGLGD
VRNGTLISQNTIGTFQGIIGPKTIDVNGTLEPTISVWGLDPMNKPTVYLTIEIVNMFMNQ
YNVYPNYTDAASTIWATRNGVQPLYRPICGYQGNQCPQSPAIYYAVGGGALFVVVLLAGL
ALCFVTRERNRERERLDREVLIPWQELAKLETKKSDLAVNKSQYSLGSSMTGGTASTNIS
ETVHSRLAGANIRLETDSHCFFVRDRSTVDGVEHSTLFAQKYLARVRMVQEDLKYLRMIR
QFDNDNLNKLIGVCVDGPIPFVLWKICQRGSIKNAIEVKNKYINDPFIICALIKDLANSF
IRAHGSLSSANCLISDRWELKLTDFGMDLFRVHQAPIKRKLLWVAPEQLRSGDLRGTREG
DVYSLALVCSELVNNESVWNGIQDEKDIEETVRSIQNSSRTLPYRPRLQPREDINPVLYH
MIRDCWVERPEDRPDIDQIRNTLRQMLKNGESNLMDYVLGMVEQYATSLEREVEGRTREL
VEEKKRSDVLLYRMLPRQVVDKLKAGESVEPEHFAAATIFFSDIVQFTVLAGKCTPLQAK
FLTGQVVNILNGLYTGLDNILEAMDVYKVETIGDGYLVVSGLPRRNGDRHVEEIARLSFA
FMRYIADFRIDHLPRERVQLRIGFHTGPVVAGVVGLAMPRYCLFGDSVNTASRMESNGKA
GHIHISAASHQILASKTDSGGYRTESRGDVIIK
>g3022.t1
MAGTWTTTLLLLPLVVAVYYVAVAQVPPRWEWDPAPPGAESWWRQCQDELNTQTISVYPR
DVDCHVHGEQPSHCLAFNPDEAGQKLVRVNRSLPCCWTATSSSPLPDHLKGVVRVLDDGR
IELNYTAIKVLRRNVLVPLLGPRPDLIQMEASEETITRGCFHRCWQKDPTQFGPAGLPHR
PYNFEDVTSHLSYWMMSLFTFSYTRLPKFANTTAAPAKMGTQHDPLHDGWFHRVRYDERV
GQYTELDQDYLCQRPAGFRPWYAKGANHSLVPVDLNTAFSYTMLQGIYTGQLDGCPMQLY
LGTQKTERDNVENRRNREALTAEEVAQLELHYRLQRYPNLMQRVQLAEALDLTERRVQRC
TGAHQQTAHVPVDADQLALLEDRFQQLVPVNGGCPAFAKRERMATVLGVREAYVSLWFQL
AQLEACFQQLVPVSDGCPSADQRAQFATAMGISERRLDQQQQPALMCLYADQEEDEESPD
EDEGRGFGKGWDEDEDEGREKSQKQVHRLEERFQQSAGGSMAQPERAQLAAHLGLTEEHV
KTWFQGSSSSRYPERQPMFTDWQLARLEARFQQLLPLTNGYLSVDENLGATLGLPVENRE
DIFERQLEKRARNTEMERVREAERARQLELERERLRRAVEQSTGPINSQRMFRLM*
>g3047.t1
MLFLALFCLTHCCFSMPTEGKPSHSHDHHQHTHSAASKAQDEADSAASSPGQQEEASPMA
EKGEEIAQQKPEKGKKDDEKTASKPHSLVQYGTGADVENQAPAQSVQLPRADSAALERFF
LVLSHAARGFKHCANGGKLELDADRAQVYAFNNLFRVGLNLVCDNASVVDPQETLLRFFE
LRPMQLPTASEKQKAAEKKDCLDFADLGKELGLEPRSWAAFVKITSASLKQGMLIKPAEG
QLRERVEVVLRKNPVQRQLFEYIAAAVAPICEREILQNSRNNLFGGVGSNPTLEEQKPSA
AVSVALCTAAGASWSGARWAKLRLALCWTQTHTLLQQLCPVPRHSALPLVVAIEMHSAVA
RSRDRRRTGAGGVLPAADR*
>g3055.t1
MLILSMLLFVLALINTKPSAAGIELQLLQSPGTSTPASSNYMFYDRFVSPSLATLPPTTS
TSIDWQHRHFCLTPFGDSRSLCAYPSARQGWTYSDLFHLKDNTSSFRLTFGQLVKLDRNF
DFNYTPVDGFLSLLPPIDSLNHNSTFLLAAAEATNSSRLVSLWIQPRDLPPRYIIG*
>g3108.t1
MKHNNFIVLLMLGALPLSVALWTVANANSIVAPASGEKTPMDIPIPIEISYGEKVPEMAG
GAVPLPTDDTDDDSGRNGEEAKSGDSTAAEAAPEASEQREVEGGTDAAFNERVIEEQCQQ
IFNQCRLQHRPCSRLASITVTIDQIGQNGEIEKRLCHCNFADALQKQQKDTEGGQNSNMF
QCNTVIPSAAAANTVTQQTMDKEKETGDGPSSMTTVEPETVKVEKAASADEEVGLDEKKE
DDGEDHGNSVQSSTSTSEAPELVVPIEVSPVVSCQLQKIPVAIPHQAPLTVMIMMATMRS
VEEREKLEPFIDRHRPLLNSRLLNFTNEQRHIMLAQQANHHRDEKEGEGEAEKGEHLCNE
DHPAQLFDKMVGYQHEFLAILGGMTNDRDGQAARRFLEDDVVGATLKPLVAAMMGPADEC
KAYKHGGPMLESVGRMKQQFEHLVTTAFPLLFKGVDMVSKAPVDEMDARCDHPSF*
>g3108.t2
MKHNNFIVLLMLGALPLSVALWTVANANSIVAPASGEKTPMDIPIPIEISYGEKVPEMAG
GAVPLPTDDTDDDSGRNGEEAKSGDSTAAEAAPEASEQREVEGGTDAAFNERVIEEQCQQ
IFNQCRLQHRPCSRLASITVTIDQIGQNGEIEKRLCHCNFADALQKQQKDTEGGQNSNMF
QCNTVIPSAAAANTVTQQTMDKEKETGDGPSSMTTVEPETVKVEKAASADEEVGLDEKKE
DDGEDHGNSVQSSTSTSEAPELVVPIEVSPVVSCQLQKIPVAIPHQEREKLEPFIDRHRP
LLNSRLLNFTNEQRQANHHRDEKEGEGEAEKGEHLCNEDHPAQLFDKHEFLAILGGMTND
RDGQAARRFLEDDVVGATLKPLVAAMMGPADECKAYKHGGPMLESVGRMKQQFEHLVTTA
FPLLFKGVDMVSKAPVDEMDARCDHPSF*
>g3142.t1
MTTTTRQQQQQKWRPAVVLALATALLLGSAPPVLVEARRGGGGGGGTRGGSVGRAGSGGG
GGHPSGGGGGGMGGGGGHPGGGGFGGGAAGGKPMGGAPAGGFGGAGGMGPRPGGQSSSGF
KTALVGGALGGVGGRYQQQRPGEFRLIEAQPSTTTMAPTTTTTGQPMVENATDAATTTTA
AAGSSTTPSPNQALANVL*
>g3142.t2
MTTTTRQQQQQKWRPAVVLALATALLLGSAPPVLVEARRGGGGGGGTRGGSVGRAGHGGG
GGHPSGGGGGGMGGGGGHPGGGGFGGGAAGGKPMGGAPAGGFGGAGGMGPRPGGQSSSGF
KTALVGGALGGRYQQQRPGEFRLIEAQPSTTTMAPTTTTTGQPMVENATDAATTTTAAAG
SSTTPSPNQALANVRTLFFKY*
>g3149.t1
MVLMVIKNRPQQLFTLLVVICWLATTTIIPVVEAVVADPKAQPAIESAAAKLVDGGGNAG
SDERTERHAAGVTHGDEMERRKEEHGKILVLADYQFYSHFAVTHMLVLDNSITEPVMGCA
GLPGLIKPKTPHCERFPADQALLGELHVPPPPYMSWLEHVRSDRQDAWWRFTEYKALRLA
DLRSQGFQLGLAENWDLSAFVVFHLLGLTATVASSP*
>g3168.t1
MAMAMKILLIPLCLLALEELDQHFELMKQWLDWSNFRRFIGERTAENYKNILANLDSCTQ
ADLQEMVEQYNEHRAAYKNLLFGHGYNTISQPSLRSSPIKSGATTYDQTEPFQEDDHHVP
MSKKLGPAWMGVLILFVGLVSLQLVIVQVVEAVEGNCPADIKICEHGRHCQCEDR*
>g3182.t1
MATFLLLLLVAIGGLLVAIEDGVGAAEVPKDEAKERAELRQIVDSVASGIQTLMGTLTGK
NATNGDGKEGKKVDGAKMLEGLVGMAEKLIERRQQVPPVPKIEDAPKKDAKKKSKQVSED
EMREFLANVMKPDNLWDWWKQRLGDVLVSDLAPLGPLLREEVPRLESVDDALQKLEKTAP
KVYGLLADAWKTVQEAWTRLDKGVAKDEGAAKFVSEDKLVKGFQGLEAFSKMAVVDALGQ
ALPFAKPTLDGWKKQSIDDAMGEMGDLGLGDMAGLKDMFGGGDMGNIDQLFEGLLKQLNM
DPKQMETIKKEAFKVKEQFDRGELDGLKDMFGAGAGKGGLKX
>g3185.t1
MASMKLCTLVCLVLAAAVLVTVDVADAWGWGYGAYSPYSSWYSPYYSSYSYWPYVGKRSS
GFGPSAAVQPQGGQPQHFQQQQQQPQQGYASGPRLAFF*
>g3190.t1
MTISPTVLLLLAALAVGVAQCENDDYDWIVTSRSMNGDDFYSEDSDLSILVANTMRGVQL
VGYRGPRLTIRDNMGLVWLKNTQSEARQVTVEHNMHGVWVKDYRGLNLGISRNMDTVHLS
QIWDEVERVTVEHNVGTIDVNENYAQLLEIHRNAGSVNVCDNTGGELSIVKNTGQITVLE
NKGTRTRLEGNTGSVWIVQNQGPVQMKGNTGSVMVDGNSEEAEISVREGTGSVEVNAGNK
GRVEVFHQVGCVTVEDPTEGQVTVEGKPYDQNNDGIMNNNGGNTLYIKTGGNVNYGGNMV
VGGVNYDGNKGKNSVFVRNQQMEESTYVDIRGDGLRSPRLRVVGKYGFPARLQVLEGGAI
TITNLEPEVNDEDLVSINGLKPELDEHWRQARFTLNGEVFVDNEGPMTIAEAMARVRTWR
WWLDDEDMVAGGGVIELERGRIQQR*
>g3190.t2
MFVTSEDEYIPLTLPAVLLLLAALAVGVAQCENDDYDWILVGYRGPRLTIRDNMGLVWLK
NTQSEARQVTVEHNMHGVWVKDYRGLNLGISRNMDTVHLSQIWDEVERVTVEHNVGTIDV
NENYAQLLEIHRNAGSVNVCDNTGGELSIVKNTGQITVLENKGTRTRLEGNTGSVWIVQN
QGPVQMKGNTGSVMVDGNSEEAEISVREGTGSVEVNAGNKGRVEVFHQVGCVTVEDPTEG
QVTVEGKPYDQNNDGIMNNNGGNTLYIKTGGNVNYGGNMVVGGVNYDGNKGKNSEESTYV
DIRGDGLRSPRLRVVLEGGAITITNLEPEVNDEDLVSINGLKPELDEHWRQARFTLNGER
WRECAPGVGGWMMRIWWRA*
>g3210.t1
MHQPTLLHALALGAAVAAMCLLLWSSPTCHAESESMEAEGPHRRDNPGVEGDEYPDEGEE
PWPEDILSRPKYLEMNKFCTNIKFSTPLEACGTVTWLEDSNNTSNLKDNQTKYNMSYVLG
PYAPETREGIVTTGGKPRSTSD*
>g3219.t1
MHILLVALLIGGGVAGRAASSSPNLSAADYFFYDMFIDASIPPTSTLLPAIKTNRLLIQL
SSLNKAEGISSDGGQVSDQKSPPVMAPAPILLKTVWKKVLIVRLFTGSPDHVSPPIVWLL
DPSARVSPDLQPPLGYGYQKHHTMGPFEAAGLGQGWSYSDQFCLSNSNPNASFRVTFGQV
GQLDHDAESDIRRVPIDGSVGLVPNLDRVK*
>g3233.t2
MESGLLLTSSSLLLLGLILTSTTIFFPVSEGTEVFVRDAKFEPNGDGGLVMTGKLGTSSD
VVVRVLLPKLRTLDATGRRLGILDTAVNFEGTHIDAKTQVKMTPMSGAGRLTIST*
>g3282.t1
MAGQRRFLPFLPFLLIAFFVSSSLNRAEELITTKDAALQDFITEGSSNNLSPPQFNCPVG
CRCWREGRRVECTGLGLVRIPEELDERVEHLDLRENALKRVGREDVARLKNLDTLILNHS
QIRHLDADILNHLPRLQRLYLVRNQLRSLPRIASVPASLKILDLHSNQLHGVEPEAFAQL
PHLHRLNLAGNFLQNLPREVFTGNRHLRTVNLRFNPWNCDCRSIIITTISRTDWGITTAL
IYSLAEEELNTERARCFTFKVEPFETSSGGGSLLARRLICDLWSSGIVENGGPKIQPSAQ
TIKWIYX
>g3283.t1
MLGLQTVCCSLCTVHLLLLAIVVQQQQKAEAGLAAFGIRPSSQIVSSAQYRSFIMPKVFE
ANGAENGGGDCVCPMPVPAEFVSTAATSNGAEGGNGVAMNGFLQTPTTYGQQQQPQYQYA
FASPLQQQSSPPYQNQQQQATAYAYAYYFPPTSAQQQQPLASPSSLPGSLPMFPTS*
>g3283.t2
MLGLQTVCCSLCTVHLLLLAIVVQQQQKAEAGLAAFGIRPSSQIVSSAQYRSFIMPKVFE
ANGAENGGGDCVCPMPVPAEFVSTAATSNGAEGGNGVAMNGFLQTPTTNVIYATSDGGQY
GQQQQPHPLQQQSSPPYQNQQQQATAYAYAYYFPPTSAQQQQPLASPSSLPGSLPMFPTS
*
>g3290.t1
MLLLFHLLLLFLVLGEAVVCCPLTGVHNTQQLHHNQPPSPNHHLEPTKGIGHLLKVAQQK
AVGGGSTGNAGQQQHPQHDHPQHHQQPPTPSTVVVSTHTHTHPLMKKKEDDPFDEFYTQL
SSTEAFGPLQPEQERRQGRLQKPTAGIKTHTKGKQQKQEVHASADNGVEQWIRLVEKRLW
LAGELLQGMPALRWLWLRGCTLARLRQRLRPTIEESEGEDKEKNEERKRKEEARIEAEEA
LAGADSANPVVKLVIPQLLLLGQRPPQKQEGNGKQMQKQQVEGHHAVDHGDDDGGEAGRK
RQLKPSGESTTASSGACRGGKHEVNEALELVAAQRAIHAVFIEPVEVVKAFHAVEALQLR
SLAALVEARRQRKSAPVHHMKRVYTKLGRTMTYDIRGAAVVELHVPDQSAEELAKKPFNE
ELETVGPWRLNPWFEAGDKKENEDE*
>g3290.t2
MLLLFHLLLLFLVLGEAVGIGHLLKVAQQKAVGGGSTGNAGQQQHPQHDHPQHHQQPPTP
STVVKKEDDPFDEFYTQLSSTEAFGPLQPEQERRQGRLQKPTAGIKTHTKGKQQKQEVHA
SADNGVEQWIRLVEKRLWLAGELLQGMPALRWLWLRGCTLARLRQRLRPTIEESEGEDKE
KNEERKRKEEARIEAEEALAGADSANPRPPQKQEGNGKQMQKQQVEGHHAVDHGDDDGGE
AGRKRQLKHEVNEALELVAAQRAIHAVFIEPVEVVKAFHAVEALQLRSLAALVEARRQRK
SAPVHHMKRVYTKLGRTMTYDIRGRIYAAAVVELSAEELAKKPFNEELETVGPWRLNPWF
EAGDKKENEDE*
>g3306.t1
MLSTASFLFPFALLCVGGVAHPTPRPPPPQPPFWGASSPSPPTATGAAVPATAAAATIVT
RPLQLQQGTSPADSRQFAVNSERLQ*
>g3329.t1
MAPLLTLLTILGTASVIEAHESTVSAEPPISSMEMVISVTEYTTVGMVSSSHCHLQLSQL
VGCYACESGAITTATCVTDFGVTAQLFGNLVAGKAGVEDEFGKNRFKRDRSPLYEEPERK
RSNREEFGVPAVISAQPGAGPPPPPSTISPLQQRTLFHQWQKFLEQSSITEVPLPASQTP
RVIDITDEIPSTSLSQQAAKARNLHTSFHHLYNGLREIQRDAEGIAQLIPTCIQTVEALG
NALCEKDIRKKF*
>g3329.t2
MAPLLTLLTILGTASVIEAHDEVVYELFDCSSWDLYVEAQDRYGWHLVSQQSRRNRLSAL
WRCGAITTATCVTDFGLATASFSHRLDSPSPKGERLLEGIPSTKNLSARDRTVKNSVSRR
SSQHNQEQRLALGPPPPPSTISPLQQRTLFHQWQKFLEQSSITEQAAKARNLHTSFHHLY
NGLREIQRDAEGIAQLIPTCIQTVEALGNALCEKDIRKKF*
>g3344.t1
MMLQLIIFVTVFLLAAHLQQMPMMVSAGNAYGTMATNGEPPSSALPGPAIPIFSPAPYVP
PPMVPSTMYYGSVTTTGSGQSYFYDTDDVKHYYADETGPYTSRYASDGNENGGGGDDDDC
GADESITASSSRRLLQSVIVRPALLRQEARKLDGVSADLGRPARLVEDAIRGANRTETES
NRISEDLGTVRRRIRDVATGLRRFAQSQEDADGGAVDPFSARSTPGSPVPASNNNDGNEA
EEEKGGNGRKLLQTMIRRELERAVTGGRGNAEDEENSAQLAIADVRKSLAGIQTRITALI
RRFP*
>g3383.t1
MPEVIPQTQLVFLLVCLLQHFNAAVQAANQNDKITVTAGTNNDHHQGGATVGNGPHVNPA
EHHREHEHYQEX
>g3409.t1
MKSVCALGCILLLLLISVLTTVQTENTDEETPISAASKGTGGIVLGSYSLEELNARFDLC
CRQAGVTSYLRCANDGMDNSECCRQKGVASGFLYDCANFCNPHYYSIFAYLLPGR*
>g3412.t1
MKIFGLPPLSPFVLLFLIVALTGAVVASTSPQKESNNGDHRSSFYELAAVRAGPPESALT
ENYYLLPATYPPLPRPPLLQILGQVHQHGESCYFLTVCARMDVPFVGKFARRACDLACGA
VKGVCRKREGRPVCLIREKFGPTLTVRGISHVRDAFGKHGELDAEDPIAKETFIPAKYFQ
PELQRKSTVQVELLGLGT*
>g3416.t1
MHILRHQTPSTMFGHQRLWMIAGRLPELLLLLFLLALHPSTVFPQDNPAQSKNALSMPPS
PMFLDTNNQNGTNAPQSFYSSAIPATFGDTISSSPPSSSPSPTAPPPSPTTASTPYYSTP
SRRPPLTISNSSSSTRTTSGDGVGSSTGATQRSQQQQTTTSPAPATASSAPAPAPVTHRI
DIQRDTVFIRPRSTGDGATLKDSTNGTTIQIKVGLLGADATPGMRWLFGFGQSVPALQIA
LQRAQQEGLLQPDEVSFTYQWYMCDCTQEKGVGLANQLYLV*
>g3441.t1
MSTKTRQGQVSAFYPTVFLVLFILCASAQLPASVHGQLFNSLGGYYGGAQQQPTSSPAMM
ALLCTPITAAGGQQGLAYSAGGYGMGYGNGGYGSGGYAAYDPCAQLLQQQQQQTYYGGGG
YGGGMAGGYYAAGGGYGQPQQQLGGYGYGQPAYGSNNPLLYGGGTQQQYYYSNPSTYSYG
SGYGNGYGSSPYGYGGYGGGYYGQQQQQQQMLAPTTTALLCTPMVGGGVGGGIGGGGGGM
LGYGYG*
>g3452.t1
MRFASSFNRKRLIGGGGLALSSAAAVAAVAEDEEPMPNDNNNNGEEQESAGVVPEEAKDT
GVVSAVGNAEAEQPVPEQIVGGKSPQEQKRQFLTEFSEQGKQNINYTLAGISVIEVPIVA
AIYLFYILKYTPK*
>g3456.t1
MLGVQNRGRCALAYALLLLSTALVVQPVLGTNDAKKMRQMAKAGSQAPSALFAMVACNAP
PQTMSGQTLVEQSMDVQIKLKQKVVKRTPNPSESMLDAFGKLQNGSWSLSGIFQNAGIQQ
QGNPRPVTQVIAQQQISATLYEQLSVKLR
>g3459.t1
MLLLFHLLLLVVLGEAVVCCPLTGVHNTQQPHHNHPPSPNHHLESAKGIGHLLKVAQKAA
VGGGSTGKAGHPQQHPQHDHPHHQQSPPPSTAVISHTHIHPPRTEENQKKKEDDPFDELY
AQLFSTEAAGPHLQPEQERRVRKAGKQLQAALHYGGGEVEPRRSDVWQHDYTRRLLESLV
HTQRGRLQKPTAAIKTHKKGKQEKQEVADSCVEEWIRLVEKRLWLAGELLEGIPSLRWLW
LRGCTLARLRQRLLPAIEEPEGEDKEKNEERKRKKEARIEAEEALAGADPANPVVKLVIP
QLLLLGQRPPQKQQSNRKQKQQVEGHHAVVDHGDDDGGAEGRKKQFKVLQVLRRIYNSQL
RSLHMAKYGVEGNSDDTGLELVAAQRAIHAVFVEPVEVVKAFHAVEALQLRSLAALVEAR
RQRKSAPVHHMKRVYTSLGRTMTYDIRGTLKEIVCSLFQALAVTNMIQWVPPLIAGVLLA
PIGAITGLEYVGREMNVIITRSLLQKFLHGRTLNENSRALEKALGHFDEALQRNLETVEK
RSASVQAKKQLPMDDKKPNGQELLKHPHSQQRPRMTLTQAIGSVLDAVARLEKPVAPTPP
NLDWLLDAVTAQAIAYHFPIVFGLGHNTQKVDENVIAAFRMTRQEMVRLLEPGLGTDRTL
CESIVNTITEGKLNQPAGWKVFIASMVSHHHQHRLHQQHHHTDEDKKGAQVEKALEWMGE
HYAGLDLAYYRHLCEQLPTQMLEQAIVSLVLQEVLAISPLSHPDKLEQIEDLKHVPDQSA
EELAKKPFSEELETVG
>g3459.t2
MLLLFHLLLLVVLGEAVVTEENQKKKEDDPFDELYAQLFSTEAAGPHLQPEQERRNFSMV
TAMAEVEEKSNHAADSCVEEWIRLVEKRLWLAGELLEGIPSLRWLWLRGCTLARLRQRLL
PAIEEPEGEDKEKNEERKRKKEARIEAEEALAGADPANPVVKLVIPQLLLLGQRPPQKQQ
SNRKQKQQVEGHHAVVDHGDDDGGAEGRKKQFKLRSLHMAKYGVEGNSDDTGLELVAAQR
AIHAVFVEPVEVVKAFHAVEALQLRSLAALVEARRQRKSAPVHHMKRVYTSLGRTMTYDI
RGRIYAGSDSRPIKTLKEIVLLQKFLHGRTLNENSRALEKALGHFDEALQRNLETVEKRS
ASVQAKKQLPMDDKKPNGQELLK*
>g3468.t1
MGQFGRALIGPVVYNAVGRGGLALLLLVIAPLLLLHGGGGVQAAGEVTAGGSHQPVATVE
IACEELDHNNVHNCEWSPLLGVGDGDAHGEQQQGGAASSSSKVPLMENELAMLTKEWQRG
LMKAWRMTKARVGVMVGRDLPHLRSAAKTPMREKGRISERWQDDQRALAGVHVTCTSTAK
GSASEQQRLPAQQATAPTTIYTARCPLTSIYAENLLKMIEGWGEESKLGADLSTLLKLYA
IYSLPLVIKSEEDNPQLEARFRATAYTYLLTQLAKNIAATNKLSLALFEKVCNQLDHVML
NERNVKINVEERMMAKKKKKKKKTALPGMWFGNGGGTFFGRRSSTELPPQQQQQPVTEFS
DCSLLAFPPDRELGEW*
>g3468.t2
MGQFGRALIGPVVYNAVGRGGLALLLLVIAPLLLLHGGGGVQAAGEVTAGGSHQPVATVE
IACEELDHNNVHNCEWSPLLGVGDGDAHGEQQQGGAASSSSKVPLMENELAMLTKEWQRF
KASSGLMKAWRMTKARVGVMVGRDLPHLRSAAKTPMREKGRISERWQDDQRALAGVHVTC
TSTAKGSASEQQRLPAQQATAPTTIYTARCPLTSIYAENLYAIYSLPLVIKSEEDNPQLE
ARFRATAYTYLLTQLAKNIAATNKLSLALFEKVRRRKDDGEEEEEEEEDSIAGDVQQQPV
TEFSDCSLLAFPPDRELGEW*
>g3494.t1
MTSSSNMLFTLTILALFVGLTNGGGYWPWPQQNSNWWWPWNNNRDTDDYYYNDGRGNNYG
GGRGRGGWYAADNDYYNRRG*
>g3514.t1
MNALKLAGLFLLLAALGAVCIVEGASIQKRNVVNCPMVCVQGVCRHECVSGHSIGRRDVE
QQLDPEPIVEQPQQMEREKRNVVNCPLVCVQGVCRHEFNDDYSPLTPDVVDQLLLMEENG
RRGGLSSMSATAFDDSLGIENCCHDGFRFAEDTSAHQEQYNYCYQQRSSPVGGLLGDAAT
SLSVSDNNRQPMTTDIGQQPTWPSFSSHQQNSEEIVVFADLDQPQQHRNNANQSTVSAIA
DGYFSHQSSSPLLPTYSQPSFDDHNDHRQHYHDSHRYAPWQPPPPLSQQPEMIERSNGED
TNNSSLFCSYRSATTSALVGNVAASDGGGHHQQQHHPTTVDHHQMFCHGVQQYQKSASQQ
QLQQQLQPSTSFSCASSSSFTGAVAAASSGGNHHPPPLLSYSTGGPTAAAPSHTAVAKSA
RNCQQGYYRKPLGGVPPAMAIPPNKGIR*
>g3514.t2
MSTSSTISTTKSTINMNALKLAGLFLLLAALGAVCIVEGASIQKRNGVCRHECVSGHSIG
RRDVEQQLDPEPIVEQPQQMEREKRNGVCRHECTVAMTDFASPKIPQHIKNSTIIVTNKE
AAPSVDCWVMQQLPSLHRYAPWQPPPPLSQQPEMIERSNGEDTNNSSLFCSYRSATTSAL
VGNVAASDGGGHHQQQHHPTTVDHHQMFCHGVQQYQKSASQQQLQQQLQPSTSFSCASSS
SFTAVAITTLLLSFPIGYYRKPLGGVPPAMAIPPNSIVLF*
>g3522.t1
MACVYSSSSKNRRPHNNGFSVSLTTQLVVLLMVLLAVQCCSPAASVGDATSTDYGTTTTT
TTPASSSLMAIDESSGGGGGESKTTTMTTTPSFFSNGDGTTTNATSHHQLAAVDGRHGRH
GGHPQQQQLDGGDGSQQQNDKKGNQDQVGEEEHGDGGHHIVERDASISRDDQLLPASSAS
VHNGGGGDHHPTATTPPGSTTPSSDATGNSNNSSSKDDEDGSTTNSSGPEPMEEAAGAKN
AAAITRYYHSQNSQPLAVPPPPPQPLVVLSRLRRRRSVDGEAEQDARDRVDEDGDSGSRA
GGKNGKVPRTATAAENELKEEEEGGSEHRQKKMAETNTKDRGGDQDDGDKKDKDDENKKE
EREKEKEEREKEKDGDDGGPNNEKNAQKNKKTGGGDGHDGEEEDGGDGAGDEDVEDSLPK
LLGSEVKEEKTTTEMLPPAAAATDEEGSKAALLMGDAGAKMSPIEEEEQEEEEEKINQNS
LNKLNGLMFSDQRHRRNVDDKGGDGSTTAANNKKEEDKAKKNDGSIEKKKMERGGPPAKT
KSEEGDEEAEEVSSGSDSTSTAASLAEELSTTTTAAAGDHGRGRRSGGGNSQRHGGGGRV
GRPPGSKATARNSSAG*
>g3538.t1
MRACNQISICFCAMAMIFWPMMLSATSLEAENGAGIAVAVQTPTAETESAGENNENKRLP
RDGVHVALRAVNHRPVTLLHRAGGLLSAGEKRKIKEFGIMRYMLKAWGNDKYVRADPGLG
GLLRAVDVEKNDYVGAELSHQGLLYARVATGQASWTNLWQTPVVPPLLVTIYSRAAQHWV
MALPPEQSPQQYVTATSEQAREWGLAEPGDQQVCSSA*
>g3557.t1
MMESRQWLTSIVLLLATTALLQQHHICMVHAGESGVDGGLGGRAGRLVAAPSAHHHGGGG
GAESAPSVLMLTNSAHYSHFAMAHLIVLDQSIKEPMAGCQDLAKHLPKPRPEVSCERLPV
DHHFLAKCVPVLERGEPLNSWHQRITAADSDRWWQFTKYKALAYYHELTSTERGRAKLAE
LKHRRFRVGIAENWDMSAFVVYHLLGIPATVAYSAMPVLPVYLHMLGLPHPATVPGTCAR
DPVRQQKNAQAVHMVNQKFESVYAEVHSEHYAHGFAGHTIPRLPELFAK*
>g3557.t2
MMESRQWLTSIVLLLATTALLQQHHICMVHAGESGVDGGLGGRAGRLVAAPSAHHHGGGG
GAESAPSVLMLTNSAHYSHFAMAHLIVLDQSIKEPMAGCQDLAKHLPKPRPEVSCERLPV
DHHFLAKCVPVLERGEPLNSWHQRITAADSDRWWQFTKYKALAYYHELTSTERGRAKLAE
LKHRRFRVGIAENWDMSAFVVYHLLGIPATVAYSAMPVLPVYLHMLGLPHPATVPGTCAR
DPVRQQKNAQAVHMHYAHGFAGHTIPRLPELFAKDFHRKTL*
>g3575.t1
MAVVPWLLLNLACSVGGVGGTDDGGGASTTKKKINPKEHEPWWEDCLRKHDPERLRKAGP
GFVDCDVRGEQAGNDIAELNRDLPCCWTATDRSPLPDHLSQVATDGGWQRAAAADRHEET
RRLEQFADSPTIAPNIGLAEEDVGGSRCPLCRNYFYMVQIAGKGKEPTFTIYTNGTTHVR
LYYPSGRPAGYYDYPLEDPNFRPWFAKGQQDKDDQLPYGYYIPLRLMRPERVKGGINTDE
GGLTNKNLEGHYHSEGTCEILLTFVSLSPFPFPPPFIQKFRSQPSDYRLLVAGPLPGEKK
*
>g3579.t2
MKAVAYLCFLLLVLAAVGLATATDHPPTWLKAQNRKHGQALAEWNDYKKLYGKQYYGSEM
MAKDAEEVDHLRNELQRLKSQVNAKSVTEDTDLGSRDVKGHPYKTGSPYSRLAGPPHSLP
FAYSMHPHSPLQQQRLKSSAEALSEWNDYKQLYGKQYESEAEEQRRMRIFLA*
>g3581.t1
MTKFVALSTIISPFLLFFLLFPSSSHLLATSNSNNTVSEVRADMEEKGIRSKEEDAEEAE
EEGQLVFTQVASGIFRGILARGIPRDGERGRLDGDTRELAQWLVPVDTGIYELGQRLRAR
YVDQLGLVSGHYVAEERALQSAMANAAGFYSSSGGLNSSRKGAVLDGIRPFHMPEGGPAV
PIHSLEKERDPFEPFEFCPRMPRLLKRIRSTPAYAVMLDETKDFLETMGEVCGGRVTYRE
GPYQLWMLYDLFSVERLHRAVNRETGFEFGIVMMMGLTNNGSVAVTEVEVEVEVEVELEL
EMARLKGGQVLWTLLDQLVAKRRCTLDPSVANPWSDGYPRVAAAAMLELWRRPQKNEEKA
AVQADDNEDEFYFGQQLDLTPMIKGCGGGGGSPGCPLDTLLQRSLPYQLHPSAVE
>g3592.t1
MPSSFVAHHLLLLLIFSSIVFLPLNGPVRGAFGMGQQQQQQQRGGSSSPPDPSPSPTPMG
QTLQPYNTNQAKEQIFHLEKTKIFGPGSETALDQKKKGRTRRKWSRMLCCGLGGSRVPGG
DHNYPQG*
>g3608.t1
MAKKLAFIVALIAVAIGSCLYFRYSSTASSEDVVGEKRSDDSKIVSFRVNVSDADLTDLR
ERLAAARIGHEQLEDVQDFEYGFNLATLKRWRDYWLSGYDWRKNEAKLNSLPQFTTEIEG
LKVHFIHVKPDGRKYARVQPLLLVHGWPGSVYEFHKLIPMLVDPVGSGLTESTDLAFEVV
APSIPGYGWSEQPHKRGFDQLATARLFNKLMVDRLGFRRYFAQGGDWGSMVVGLQARLFP
ERIIGVHLNAIFAPLDQPTAMALALAGHYFPRLVFSQPSYQTRGSFDLRQRVLGLVRETG
YMHIQATKPDTIGVGLNDSPLGLLAYILEKFSSWTDLRNIGRPDGGLEX
>g3620.t1
MRKAFFDTNLPMLILAMLILLMATSYVHETIGSLMPRTCSNAPYSTVPSCRPLLTTMPMP
MTQQHHNSNPNNNDRTPVLSDSDYFNDYFDRRLPPMTEEESTALGRLLDLALSECAADPT
GRAHWGQRLLDRRYPSSRTGTVRRVTAKNLDDWKRWKAEYRKSYGTEEEDRRRLGNYLES
QQRIREHNERKPQQQFNLHRRLPLEVRLEVFGFLSFEDWTRLAQHNRKTFQLALVRRWLQ
ILSQTCFEKVNVGKGALFNPVFINLLFPPKGNNKITIRAAEEFDLSINTSMLSEQQAPYI
TARHALFLHFGRTDNEPTHFLRQALCSLGIRPQKVQFDYGCYNSHDDNNDTPMEIPHARL
VEVREENRNFLIRFRYEVVPVFAAESPMMDKDKKFIFQIQLIKYKIPYTPGQVFIRIVNG
K*
>g3621.t1
MKAVAYLCFLLLVLAVVGLTMATDPQPTWLKAQNRKHGRGDIGIGGMERLQEALREVVLR
LEGGRAATNANLLDLFQMMAKDAEEIDHLRNELQRLKSANTKSVVKAGDPRPPRLIRRPT
AEALAEWNHFNQFYRRHYGSEAEKKRRMNIYLANMHAFEIFQMLVERQEEIDRLRKELQS
LKPANVHSVFKLGDQRPRLNSGPTPVELHDWERYKKFFSKSYASKEEEQRRMRIFLARDV
KGHPHKAGSEQSLPFAYSKHPHPPLQQRRLKSSGAATPPTIRRSPAALVDIERGMIFQL*
>g3621.t2
MKAVAYLCFLLLVLAVVGLTMATDPQPTWLKAQNRKHGPDGRGIGGMERLQEALREVVLR
LEGGRAATNANLLDLFQMMAKDAEEIDHLRNELQRLKSANTKSVVKAGDPRPPRLIRRPT
AEALAEWNHFNQFYRRHYGSEAEKKRRMNIYLANMHGMWSLIFQMLVERQEEIDRLRKEL
QSLKPANVHSVFKLGDQRPRLNSGPTPVELHDWERYKKFFSKSYASKEEEQRRMRIFLAY
IWLAMDMIPGMFHLGSRDVKGHPHKAAPPPATTATTPQV*
>g3622.t1
MKVVAYLCFLLLVLAAVELATATDQPSPPGYFPWIVSPTDYRTTGGKPKAEALAKWNHYK
KFYGKQYGSEADEQRRMQIFLANQRELQELYVDLFYQMMRKDEEKIDHLREELQRLKSAN
AKSVVKAGERSFPQSLPSANSKHRLKADHGQQRLQSNGAIQPSSPAMLVDHDRGMIFQL*
>g3622.t2
MKVVAYLCFLLLVLAAVELATATDQPSPPGYFPWISSRSPTDYRTTGGKPKAEALAKWNH
YKKFYGKQYGSEFYQMMRKDEEKIDHLREELQRLKSANAKSVSGDAG*
>g3632.t2
MFVLLLPAIFLLEPTWAQQPAAATPSDQLVYLTLSNSSSTDPTMQVAWIHAGDSQGPFSL
STYASNSSSSDGGDKVDLKKMYDMAAVDHQITPSLPDGDKVLYMAELPTIDTKTGPIGYS
ISGSDDASHISVPPLPQKNAETNLRVCVFGDYSANLYYNKKGIDLSSVVENNQCQLNLFI
GRINWELSKANGLYSFNPYVTLYHQQQSANGSHDKLSEVPSIFGQVGADLRETTFFQSVE
VNGVVFIQITVQQQRMVQAYFRETM*
>g3636.t4
MGASYVFILLITTPIYGWWSAKEDSPSDSTAVTDRCRPLLRITRSTTATPSPNAIRYDQD
IDRLNSFNSQQIPLLFIAATYTCRCKSGWADASADKANFPGRTRLFCAGNLH*
>g3649.t1
MAAVSGLLPLLLLVLVLAADFVAADPSLLLKVYGTGAKFTGGFTATRTGSELVSWLYLFQ
GTVTTTDGTTKQIRVRASGQPDDQQKRGLKPYPGKLSAEAGFHIPDGFRAGQPVAVQLDP
DNLDQWEMKPAAQ*
>g3656.t1
MFVMGILDMLLLCLCPRLTAALFGKMDDGRSGTEENGLVEHIQWEQPPTVDVSTPQQPFA
QLAWLDSTRLGSISRRWLNYDG*
>g3661.t2
MTPSVLLLLSFFLLSGYCSSNVVAAASAVEAPPFLAYAAVRRPQQHHRQLTRTVVPLDRY
GRPLITTEREMMEKRAAPGRELFGKRSGLFGKRSGGAGSKHPIVSEEDFTAEPALAHNTY
GEQQQQNMEQQLGEGGGSNSRGVGEPEQVLLLDLAPGSTGLGSELDGLSEEQRLLLLNSL
IIGERQPADEDEGRGYGKGWDEDEDEGRGFGNGRDEDEDEGRGKYWLVEKAQQEEEEEGK
CAH*
>g3667.t2
MLQKCWLSLVGMAMLCYGFCCCCPVVVMGSPTPNTAHLCNPPPPQHTATSMLPLTDEQQL
ATLKAALFAEFLRHHWLWPSTGAGLAKNGAEVKAQLAHMMPDAVELVLPSTLTISHRLSP
SGLALRAPPLVAVPVKGHHLQGEQPLARLLVSSLNSDTVLDQLNSSQSSSSKELEKLLRL
AHSMGQRFCFALDCVQQLVDAFVESSSSAPSKTAAATGGGNTVATVTVKEEDWRSAFPLF
DAIVPELALASLSHHLSPSTVMPSLLRRIFNGFRVLKQRSRVGPSDHHFEGHGGGGGWRL
AGPMAHVVHQRIKELQKKQKKPVAAGEQTLTAVAVWLEVWGRWALDLGQLFKGEGGQHVG
RPVAAAAKMGQHQTRGDKKKEKKKMDKVVAEDTLEVLMALKEKNAKGEEGKGDAVKTVLD
HLEREKHYKEEVLEALARTARVLTSSHIQTGIAGVETMAASLGHQPFEQTSANTTK*
>g3682.t1
MNLWPQFQWPSFLLLLSLLLLISSNAVLSLAATEEEELALAPPVSSRNSGAATATVNADL
VLEKALGDVRNRFLASASTSSAPPPPPIVKDGNGGAPPKSPVTGSPASTIASITSTGSSI
SSSTPPPPFAFNIDLQPNAARKPQPQPQQTLSSSKFEFAPHFERSNYELTLAEGHNEEEN
ALALLNFYAKSGSKLPTFTVTLDRLRLFSIGHVHLVLRANTTVDGRQLAAKNRPYRFNVV
GTQGPWTSTATVKALLLATAATAEPPVVASAANRTTSVATITTTVPSTTSESTVSLAPTT
STAAEAISSPASITSSSSSSTNLLRSTAMSASSASTNAPERNDKGEELKKITESPSAPAT
STNMATIVIAAEIVDNISTPAADFSSSNPTSEDSPATTIPSTTTSPPSPSPAGDPFEQGK
DNEGTVDQKSSGSLTTTTTTTTTTVSDSNGFHTHSTSTSSSSPPQPALTEEPTENPAPKD
GAAVAEEANVKDVKKSKDEKDDDFHHHHHHRLPPQAPPRASSLEELIPSDDDGVDRKGMG
AFTVDADGGNDDVLDESASVEEQELSRGSSRSNSNDTASNNEQPPLAISPGEGLHTVMVT
TIAPFPPPPQFSASPPTQNTEMMEKELSDSANSETEEPTTGTTVDMETVTMPSSWMELSE
DDVTRESNIVTGQLEATRDEENEESTMGTSSASYSSSSAPPPPPASSPLPTTTDSVNNTN
TTEEASTTTATATASDNSTQSAASDASPTSVPVASGDGDEAVNNSSASLFSTSHAEKTSP
PEVDSNFSSPPSSSMPVQKQHSDSSFLSSSSSTEFTTLISASNPDSSSGSSTSYSPQNPV
SPIRLLGDALTPIDGSQQVLSVAAAGLEPGEPVPGIGIHFGGGPRFLDLVQPIREEPDVV
QLWIQQNNDDGSDGGGFFDVQPRFLARGETASFILRRRLPRELLTAAESGGASQGDALGT
QQQQMMAGANLAVPLRIRARLLSEPPSENDAFSSIPSGQSTEMVIFDGEALFDPSASAKP
SSLVNSQQQQQRSLMLQFEADEYIFSVNETARAGTLIGVVRAVGDDHQLISDEDHNKNNS
LEYTLYGHGSERFRVDQWGILWLVDMCMGAEKQQKQPEQRLCLLDRELQAAFHLVVTARR
HHSGATASTTATPATITVLVVDENDNGPRLRLLFNEDGGEHDGEVEEVVRIVDGQLDTAL
VLAVEDADVLRENRRNGISLAGPASAFLRLDPLGEGVALLAVTDPDDVPILMGNDTDSPL
TVTIIAEDLSGVEPKPAGQNRTVRIRLEWTVRALMRPRFPRRRVEVTVDRAHLQTX
>g3688.t1
MSSNGLLLIAVQLALLLVVVHYVLLAEAQPPFSQGGRNNGGQPGLGNGPPFGQNGGNGRR
GNGIDNTRNNNGNVGGGRGGGVGGRRSEVSSSSEEKTTGTGTAGRSIGGIGGGRGLPTGK
GPFGNNGGGRKRRQTSSSAAAAEGGRRRGNQGQQPPMGNGLGNNQPPFGQRFGQTDGGSF
NEGRRFGGAQRNEIAEDEGDEDVHVTTELQPHQRLHLDQPQQQPPQSNLKFPKGI*
>g3694.t1
MSPFFPVFFLILLLLELIVPAEFVVSSHGNHQHRVREEQQQQPSTFDQYYFNRFWTSGSG
SGDVASSLPSSLDHYELAADRQSAAAAKANRINNEANGEEEDX
>g3706.t1
MALLEPNFRLPLLVLVLLVAHCSKLAVGQQPSTTPNSNIAGLTGSSISFGQSTTPTTTMA
SPTPTTTAAGQQQRQGPPQLTETSPTTPATFFSSSSTTIQASSPPTAVVAQNSNANVTLV
PNGPIRLRLGFLMANSTTAIRSYYGFGQSAPAAQLAIQDATQRGMIDQLSFEYYWFMVDC
DHNLGAGGAITLILQSHVD
>g3714.t1
MGFSFPILRVAVFLGLFSSFIPNYGCLAISFSPITAEEEIRRPLLEPSSESSSSEDSHSS
SMEVDRDASYIPATELLPDLMTPSTESTTLLTTRHPSKGEQMIAAVEAHGIPFNRVFFIR
YNDEDETVTVRTEEEVRGEEVNTENVEKKNGMVVTEYTVPFRYDPEAMVMATSEESTSSS
ENSYVYENAEPSIHELVFSKLGITSFNDIHVYRYDEETGLVQVTFLFDVAELRKEAAVKA
EIAEERHTIADSSMINNEEEKSTDHPEPIIIPPTAAALLQAPLPVPPMGISQGPIDDLLE
LFLEEGGERRRAEEASQPLRX
>g3714.t2
MGFSFPILRVAVFLGLFSSFIPNYGCLAISFSPITAEEEIRRPLLEPSSESSSSEDSHSS
SMEVDRDASYIPATELLPDLMTPSTESTTLLTTRHPSKGEQMIAAVEAHGIPFNRVFFIR
YNDEDETVTVRTEEEVRGEEVNTENVEKKNGMVVTEYTVPFRYDPEAMNAEPSIHELVFS
KLGITSFNDIHVYRYDEETGLVQVTFLFDYPQQQLHWY*
>g3724.t1
MVSFAVFFMPMSRMACAGGPMKMMPASEQRVDGVGTRSQRDLDDPLAEQIALQRAGLADS
IGKIGRLGVQRQTVGVRVDGYGF*
>g3736.t1
MKPRATVAHTTNHFLLFMLVFFLLSSMVVVVQVHGHHYGGGDWLAIVGRGLDGYIGEFTK
DNNPTKPNSHHKFLVYFLIVPHGQPPTAAKRFPPARREDGEEEENKKKHLEKEEEHHEER
EIVARGEWKRRDRTRKNDDDVDRGNFVFTLPLKRMPNQQGYETSFCQRALLSDGGKLVWD
TLGRMGAENWPQLRQHPDALTYNTYMERYNAHFARGGEHPPSVFQLVLAVKSRGDHHGEE
AGFFFVTLQ*
>g3769.t1
MSTSNFSAILLVVLLITGAALLVSGGDEWPDIDEWWENEAVDEWLKHEAASGREKEVFYL
VIGKALMEVKNLNERFEKRINTLKAELKKSDKKPEEEAEQVVDLQPPEELVVLGRALVTI
MHELEASIHESEASIHDAMADKREDRMEAVKREGERLGLAIGRMALLMGNAVSSEPGSLG
RALFDRLLASPELSTDDLLASSEEF*
>g3769.t2
MSTSNFSAILLVVLLITGAALLVSGGDEWPDIDEWWENEAVDEWLKHEAASGREKALMEV
KNLNERFEKRINTLKAELKKSDKKPEEEAEQVVDLQPPEELVVLGRALVTIMHELEASIH
ESEASIHDAMADKREDRSERLGLAIGRMALLMGNAVSSEPGSLGRALFDRLLASPELSTD
DLLASSEEF*
>g3782.t1
MAADLVGGGAFVLLCALFASSYGYVIDNDIVEGPVIECNDQFVQFSFRTKNPFRKEFYNN
DLSEALFQRDAIMYPMAGATGGYGQQLTGSPQQYPSQYPGSPSPTGLPYGNANPATMMSP
LQRPYRTSAARRRVANGQHHRLQTTQLRAHQMRGATIAQGFNNDTSSEALPASDLIEEGR
SERQRRAEAKTMDVISKPMDVINDNGLDESFGNAKKQRQAVHHSELYEFGKNRVIGLLMA
GYISYNLLIKNCWPKRRRGMVWPPTTPISFANGGRLTTSVSNNHFEDLDLQPNGNKNSVA
ADLRKELPGPRSQAASALAEILNGGVASNQQLDRASEGRNNNRPPPPPPKRFQGK*
>g3797.t1
MTKFVVLSTTISPFLFLFFLFPWPSSSLLPPASNSTVSEVAEEGEGQLVFTQVVGELAQW
LYELGQRLRARYVHELGLVSGHYVAEESAMANAAGFYSSGLKSTSSKEAMVDGRLPFHMP
EDGPAVPIHSLEKERDPFEPFEFCPRMPRLLKRIRSTPAYADFLETMGEVCGGRVTYREG
PYQLWMLYDLFSVERLHRAVNRETGFEFGIVMMMGLTNGTIAVTEVEVELELEMARLKGG
QVLWTLLDQLVAKRRCTLDPSVAAAAMLELWRRPQKNENKADNEDEFYFGQQLDLTPMIK
GCGGGGGPRCPLDTLLQRSLPYQLHPSAIE
>g3797.t2
MTKFVVLSTTISPFLFLFFLFPWPSSSLLPPASNSTVSEVAEEGEGQLKGHWQQYELGQR
LRARYVHELGLVSGHYVAEESAMANAAGFYSSGLKSTSSKEAMPFEFCPRMPRLLKRIRS
TPAYATMGEVCGGRVTYREGPYQLWMLYDLFSVERLHRAVNRETGFEFGIVMMMGLTNGT
IAVTEVEVELELEMARLKGGQVLWTLLDQLPWSDGYPRVAAAAMLELWRRPQKNENKADN
EDEFYFGQQLDLTPMIKGCGGGGGPRCPLDTLLQRSLPYQLHPSAIEKMCHQLVHT*
>g3833.t2
MNITVRLSSLVAGLLALGEQLHQVFSMDIGPHNEQISISRTASRATNVVGGPSAVEAKDL
NIERWPAKKIRVKTREANYDPPTKLQLRPVPLTASTSSSNSFIGNNRQFPAATSSAPASR
WVTANNKTVPQKQRKQPSVQRQKHTATETQQHQPNNPVAGGGGGALLNKPSVKPGVLLTL
ALRNSFPDEEEGAGGGGRGGAQQKKVNNALQKAMTEDREAIREAMSNTQLFEALDRVLLL
HWIRM*
>g3841.t1
XFFFLVPLLLTAVIFFVCCFCSSPASATVMSGGTGIGGLQKLRALDPAFADTERYRAVHD
DKGGSARLVYMADVFNWKHCISPGVLVDKVYRPMVGQIEGRNGGAAVKYSD*
>g3864.t1
MLPVWPSPQGRRHLSLELAMLLLVLIWVCAGSAAGVPRPPASSSTPSQRDLPTGAVMEQQ
KGGEEAWRYAGNSSSTPSALGKEARTTTTEATTPSSLEEIITSIEDEADGITKPPPTKPW
PKTTTVPPSTTRPPTTPSSMEVIITSLDEEEEGSTTTKESPVKWPNTTPATTTTTTTPLP
PPSSSSATTITESDNYDDYFNDDDEDEKGGGGVEGTTPVTTATTIVQEAPATPATTTLAT
AATTPATSMMLSTTATTPLPQQQQEGLATTTPIDDYSDYYDEDEEPSSSSSSSVSPSSSS
ETTTPALPTTTGTTEIDENTTVMAGGGGITWIPAAEITDATTTIETTLSSRSVVTTPTTS
ATTSRPPTSSTPSVQESGEGNDGDDEEVGATTVASTTPPPPPPTTEVDDVTPTSTTQSEE
TETSRAIATTVTVPISNPAAEMTTTTTTALPSTTTKTAEVEDDGTGGEGTTSTPPSTSTT
VTVDATTSRSESTSGEGSGGIYTMDSSTTTASSTTLSTATTAEDDDDVTSSTSSTTESKT
VVTSATEENESTTTTEETTHSTSNTPTMTTTTTIESGATSDTGEEETSTSTTVNTSSETL
TTTTIPTTTLTTTEEDDVEGTLTSTEATTTTSTTSNQDNTTISISEATTIETTIESRSSS
STSMAPTTVVPTTSTVPLFSTEATTITQKPPSLTTTTGGPVVDENKNLKLVDFSELVDSI
RWNNGDQWVDPCDDFYTYVCSGWKATHPLRPDRKENRAGFHSLRPLDGQMFALYDACMND
RQRNATGSEHLLKLIASLHRAGADHVDHLTDWLVRAHPNQLFIMLAVGPDFRDNNHNLLM
AVPSPLSLGSPHFYGAEAPFGSEQWNNASTEQKMAWLNNRLASVLVLTHALELLDDDARQ
LGLPGPLDGFDDDELLTELPQTTLQTTLMDLIKNASSQQQQQEQKPKQVPKKLLMRRRRS
SLDNNNNDRFLTIPAVPGVVDHASHDAKNAADGSSSNKSLVEEDLMAVKKKKRGALAFAF
IDIETKLAEVMLAVKEDHDQPYADDAYMPLHDFQQLFPMAVLPADVQHYMISGHTGFASL
SDAPVRVNGREMLRRIAHLFAGLSPIQVRAYLLAKLILAGRSYLDDRFFDWAPKVGIAIA
SKEDPPAAVSVQQETTITSTPIVEM
>g3864.t2
MLLLVLIWVCAGSAAGVPRPPASSSTPSQRDLPTGAVMEQQKGGEEAWRYAGNSSSTPSA
LGKEARTTTTEATTPSSLEEIITSIEDEADGITKPPPTKPWPKTTTVPPSTTRPPTTPSS
MEVIITSLDEEEEGSTTTKESPVKWPNTTPATTTTTTTPLPPPSSSSATTITESDNYDDY
FNDDDEDEKGGGGVEGTTPVTTATTIVQEAPATPATTTLATAATTPATSMMLSTTATTPL
PQQQQEGLATTTPIDDYSDYYDEDEEPSSSSSSSVSPSSSSETTTPALPTTTGTTEIDEN
TTVMAGGGGITWIPAAEITDATTTIETTLSSRSVVTTPTTSATTSRPPTSSTPSVQESGE
GNDGDDEEVGATTVASTTPPPPPPTTEVDDVTPTSTTQSEETETSRAIATTVTVPISNPA
AEMTTTTTTALPSTTTKTAEVEDDGTGGEGTTSTPPSTSTTVTVDATTSRSESTSGEGSG
GIYTMDSSTTTASSTTLSTATTAEDDDDVTSSTSSTTESKTVVTSATEENESTTTTEETT
HSTSNTPTMTTTTTIESGATSDTGEEETSTSTTVNTSSETLTTTTIPTTTLTTTEEDDVE
GTLTSTEATTTTSTTSNQDNTTISISEATTIETTIESRSSSSTSMAPTTLVDSIRWNNGD
QWVDPCDDFYTYNRAGFHSLRPLDGQMFALYDACMNDRQRNATGSEHLLKLIASLHRAGA
DHVDHLTDWVLLKQSPHFYGAEAPFGSEQWNNASTEQKMAWLNNRLASVLVLTHALELLD
DDARQLGLPGPLDGFDDDELLTELPQTTLQTTLMDLIKNASSQQQQQEQKPKQVPKKLLM
RRRRSSLDNNNNDRFLTIPAVPGVVDHASHDAKNAADGSSSNKSLVEEDLMAVKKKKRGA
LAFAFIDIETKLAEEDHDQPYADDAYMPLHDFQQLFPMVILFFFLSDAPVRVNGREMLRP
TSTIASSIGRQKWASPSPAKKIHQRQ*
>g3907.t1
MRSFSLCSALAVVFALLAVWSPSAKAQGTTPTTPATPTTTPTTPTTPTTTPTTPTTPTTT
PTTPTTPTTTPTTTPTTPTTP
>g3910.t1
MSYKQFGFIVFCLVALFAVLSHSQGIEDDITDHAKVIDSHAEMLNRHDTGLSTIVQTFNG
FHTSILNTVNGHTAALAEQHAMEGRILNLLARHEKLIKQAFAAIKDEANARRDALKILEI
W*
>g3910.t2
MSYKQFGFIVFCLVALFAVLSHSQGIEDDITDHAKVIDSHAEMLNRHDTGLSTIQHAMEG
RILNLLARHEKLIKQAFAAIKDEANARRDALKIQIKESKAGYSQSANTRSRGDFTLHPLC
SARTVSSSSLVLEEAWEAVVAGEPAAAVEITYAELFWDWFLLLLINLPGGAYPAGHRPLL
LPHHLSGRRTNTAPDTVLRLAVSD*
>g3912.t1
MLLPSMLFFFFYLIVTVSWPTALVSAADMMQCPYGGPLVEKTKANEHMECVRNDELGCAP
DSPVVPTPPGTAHYCCPIICPDAARTRPPTPFSDWLSVISPRFPI*
>g3924.t1
MRNKKGITATTDKHLSLICFFLILLHQFVVPIQAWPPTTASSEAAEDRSTSAAERNPIVD
DGNELEMDGGTDVGGGSSSTPSLRRGASPYLSVSQAQLLKSSSSSEEMPGSGPGGRPPHS
MAPPNPLLQHERRRSRLLPPKLGGTFSAEEDHQVAGAGSEEEEEVGRRARQSVLAEDGDR
RLVFVQNVWRHGDRAPVSTYPTDPNKEDLGMAQHLALGQILRQRX
>g3951.t2
MEWVSPWEAHYPPGPVARLELVVLVLLLVAVAEAIRTVKVLIKGPLPRMNGRPRPTGRIG
RPGQHQQPMWNRTNGGGGMRPPPRPGGSDPNTILWVLLGLLLLLAQLSNSTVNEDENDGG
EMAETQESSQPDLLEGPIQERSYLSEKTPRIVLAIRPVDYFDVLPDGWVEITHASGLPVY
FVGYT*
>g3964.t1
MAKRLLSFVFVVATIYGGLPRPGGNGGERSSLFLGTLAAGAPEVAAAEFLASATGVRHFP
GGDGPSSADDFIDLISRDAEALAQQQIPFGHKYITGGAGEGDQQLGPEEASFEHREQNRP
*
>g3964.t2
MAKRLLSFVFVVATIYGGLPRPGGNGGERSSLFLGTLAAGAPEVAAAEFLASATGVRHFP
GGDGPSSADDFIDLISRDAEALAQQQIPFGHKYITGPFQLGPEEASFEHREQNRP*
>g3965.t1
MTSSFLFILLLLHWLLSTADAFSIPPPQSAPAPTSAELLLLSNISSRVDHHHLLLQRYTV
PPPAVPSCPVICECRRETFARMPSRQDDEEGLRKLKKKGEDKKNGKIVLQNLEDEEEDAD
EEEGEELMAHDVGGVGVHVQCLGGGLNDTHFLELLQKLAPIAAQVHTLEIRGPANGGPSS
PNQLQWNDNLNRFTALRRLALVNSALRSLDLSGNKITGLSMSSFAGLPQLRHLDLAGNRI
SALPSGVFIAAKKLRSLSLSDNLLGHPPLPSSLLRGPLALRELRLDGNRGLDADQLNDLF
ADVGAQLRRLELNNCGLDDGTMWNLTLARLSGLRRLGLAGNNLTKVDVDLSENGIAVLGP
CSFCGCPRLARLSLAHNQLRPGGLDREAFAEARSLVELDLTGNRLGEEEQSGGREGPFGS
AQLGDAQRSIRVLRLGQNGLRRRGLDELLVATLPRLRALHLDGNGIRSIPYDLDEGYANL
VDAPSLRPGPVPQSIHVVLAPLPVVHLRGNPWDCGCSTVQPLRDFLRRSQRNHADAEQIR
CATPKTLTGRPVFRLNTVGYGGGSANDRGGVVTECGTTTTGVWLPPGIFSMSQMLLALGV
LLVLAFLAACAIVVVLYCLGGRSTSGGGDGNSLKGTYVTGEEGGGHMDAPPPPQGGYGSG
NGQQHSHGTLRTTAGSSPASASSETPPSSLYQKQPNLENQLLKAGDLLRRISGNSGANAD
ICTVVHGSTMNGKMKNSLNASFLQSNNGGSAWKTTTTTTTPKRIVLNRRLNTMPPNRQPP
EEKHRQQLISNSPSWSTTTAMRANSNNKNNDSSAELPYHHQHQQKPLIKPDGIQKNNGNM
MWASVVAATYPTPTATVDDTGSLSVSAHSSMLLAADADCNFADEQHDELLSPLPIITQQQ
QQQPLL
>g3977.t1
MGRPLPGMLLTTLLISLFVLVLLLLSITAVLAGPKACGEGRHVCMEKQVGYQHVRVDGRG
GDDYCQQHCEGPHKARATCQVPLHGIYVESSRAGGEEPIVSERSEERRLAPRP*
>g3980.t1
MATNCSTNCSSLITAILVVALVIIKVGGGEINVMVSLSVGGNDSSEQEVKNGGTPKREPT
AANTSHHPPHEESSGNCSKPVRLRPKAGGLLITSDRYMLQAMGNGKYVRVDLGLGGLLRA
IDVEYDLVGKNNVTGNHQITMRSTATKDWVAAELNRQGLLYARSDKRDPWALSSNHTSGP
VVTATSRQLGASKWTGPVELLNDVNEDGATRALLTISDEHRGHFVSVEGDRLVANSTGLD
MDHDQLVDGPYYHWTSRHREKCSGCTPNRNVRVDAGLLNGAEDGAEPDNLFCDMDKPEYR
VRGI*
>g3981.t1
FVPLPPLLVVLLLVFAWCCSNGAQASEDEERLMVDLFRGYNSLIQPVRNHSVDRPMIVKM
SLLLYMLIDVDEKDQWHDFQLQWNPLNYGDIVEMRVSPDKVSFMSNVIIKYTGEMLWVPP
AIFKSSCIIDVEFFPFDEQEIKLEFLDSEAVDLTSLVANRSKVEYQLRIRRKSLFYTVVL
IIPTVLMAFLSMAVFFLPTDSGEKMTLTISVLLSIVVFLLLVSKILPPTSSTIPLISKYL
LLTFTLNVITILITVVIINVYFRSPRTHQMPGWVATVFLGFLPRILCMQRPRLPAPLHPG
>g3983.t1
MRGALSVLMLIAVCLVALAMAGPTKGGPPSPDGKPSSMDGPQSLSGRVKRQWGYGGYGGY
GGYGGYGGYGGGWGRPWGGYGGYGGYGGWGYGGWGRRGGWGWGR*
>g4003.t1
MAAHHTFLLASSLMLISSVIVSNAFVQPMMMMATSTAEPGGNDSAELKSVSEYTAELVRN
CERKLMIYLKDEIGRVMAECEYESGAIFKRDSAKMSNNNNNAADADHIEVVGSTLYWTIP
NFVARFTPKASAFLDGPTFCAAGRRWQDAQGGNLCEVLPPRAKVRLSLLRPETGTGYVYA
QQGVPSGGPPPYHWILYEYITWPRLVDPASGLLSADYSLQLRLELANFFEVKHHQDDDLD
PWYKAGHTRGDFADMTFEFSDEHDDKQQQHKRMKAHRGILVSRSKGMTEAESGVHRIKGI
RSVSQLAKHSVEELFIAADRYGVTQLRDICERELCMTTTTSSDCSTSALTVANAVARLAL
AYTHSAHQLWAHMQAFIRANHGEVRQTPGWKSLAEQPQLMFAFIDDEAFYSGQTPPSAKK
QKKNEEE*
>g4015.t1
XLLTIPAYREAAGRLFWRALLWLCCSSTMSASSSATHVASDSGDGCTAPRWAVARRGNNI
PPGGAQPRLQQQGGTLSSVA*
>g4031.t1
MTQQNGRNLTQTLDLLLLTLLTLKNISTSSCFLTLEESSGLGPENHPSYTNNDKTFVDTT
DLMTEQKRMMVVNGGCVVFRRRRSVIDDNHCNDERAISTVKQQKKKRAKKPANSFGNRCL
CGGGSFWVIPVGSVLLLLPILAEKEALKGNAQEAVKAFGGR*
>g4097.t1
MLPILLSISLVSIARLSAIVSATTENSTIKRHDEGRLLPSYGHSGASVAPEVATNLRIRA
CTHNTQPFHEETMLFCASLETDKRPVQLVKDKRRAILLQTTVILSFGEANKGYGGEYRFA
PDFGYILECQKTIAAHVNWLWSKEAKGDHKNHVDKDGQLKGDDVGHTSDASEGSPSNGSI
PSIAHTAAAEAFPELG*
>g4098.t1
MLHGVAKGPRNTNLLLLLLGFALLALMTTVASPARATDENFDKMIAKLQPPASSDHLYEE
LKRLEHRYEVHKERYPETSRPPPWGVPPPSQPKAESGKSKGKKADGDGTGR*
>g4116.t1
MFVLYLLLQLAICAAAIGPPPRDGAGAGGVLGASLSLLENENEAVVGAGSGGLPSSSSLF
TSCPASHRLLENTARLHDTLLLPLGSSSPASIEPTMVEALMEEMMKRAKEGSICRGLGLL
GGGRPIKNGHHIGELCARAEALLLIENGEEKNQPGGEKKASRDLLKLAQEVLAETAAIRG
GKKATPNHHQVIVLGQQELDKCEPRAAIPELGAAVHNLWTTIVAVDHQNPPNNNINSEKQ
QKVALEMARQILQGLSSSYLIKSLIQRM*
>g4138.t1
MRLLLLTILVIIVAASCSGVVLATDTTTNEQNNANQLHHQHGDGVHGSSSGSSGRHHPAT
AVESTNHGGEEGLLLHNVDVDIGPLKKALFAEFLRDYDYHNNVGERTTKTLDDRSKQLSV
AVEKAMGAAEKVKLKVKQQQQKGHEGGGHSTPTITTSSESVGATPLLDAVLQELAHRAPQ
MVVLTVSSGDSDVMSSLLGRLLLAERHQQPDLQYDGHGHTSAHPPATAPVGAHRRPEARL
HGKHLHSGAQRN*
>g4150.t1
MGKMAPAQAAMVALLAATLCALGRSSPPPPPPPAIASSIGLSSTTSIGGKPFLQGRCYWH
GLSCNLCYRNFYYRNNELVVELKPEGNEEQEDEGDVANAAWGSRFSDYQLEVDWTRDGGW
TTPHIQPLQPDEFLRSLEELLRVDAKWIPAETDGSALYIRPTLISTDPTLFILCSPVGPY
FDRPVSLLADSRYVRAFPGGSGAFKMGSNYGPTFEIAAAAKDAGLDQMLWLLERELVTPP
LEEGIILPGITRIEKGGEDFTVVERYPTMGELWKAHNEGREEQDEVELELPVITDVSKSL
MRRVRAAVEAIQLGIPAPDGEVSAVARSWAHVVEEKN*
>g4158.t1
MQKLFFTATVLFLAASLVSSSNNVMKRAANNQYGDEAAPPAASSASASASSX
>g4180.t1
MNSAGRNRAGWLALLLAVVILITAQAPALTAAGNDNDTEDDTLDLTLTIVENLNAILRRI
RVHADALNYRTPGSEAEKKVSEVIHEMVNKVIEKFETRNPVTQKFMITVLSQTRVVVESV
LEKEVKGSFPWPTKPLDEYALDALKIISSITKIAEEALRPLSSDDRRTVINDLLAKDDKQ
DIFKDMLLASLSLKANQEA*
>g4181.t1
MKLRLAAFQLHLVLLLLFQLNSDKGDGAAEAAPTFIVPEQGNDEPQAKGKDALAYLVLLT
KQMAKNDMEQQEQQRNITAKLEVYRDLAKAKLPTNLLEAMGRKLVADANEQRRDDDNGTM
ISSIRTGIVSPQAMWLKDPYFYVGMGRVLALATAWSANDAIVHLVELFFEERLTSSLEAK
NVTKTETDVVLPKDVLEEIGCHLMADAFAQRNNGDQFTRRRSARMKLVRQLGPKLGVVAS
TVGISNLTAAWNTIVEIADNAVTEIIQIVGTSWIIYNRTIITEVIFVETAGASIIGRVAN
AITEMVGRSEAMFDEIIIKAMIEMFGKVGAVFNGTVPDANVDTADAKTTENGTVAGAVIQ
TIGTAVDLSNGTLSKVLTNCECATIVGAVTKAIREIVGETGSIFNRNVNEVKSHGADLSI
AGTLTETIGTAVHLFNGTLGKVLSDTEGATIVGAVTNAVTEVVAPAGSIFNRTVNKGNSH
GADLTFAEAFTETISITVTVFNGTIGKVLTDTEGTTAVGAITKAITVIVGGSIFNRTVKK
GNSHGADLSIAEALIDTISTAVTFFNGTLGKLLSDSERTTMVEAVSNVIAEIVGGTGAIF
NRTLNEVNSHTTDLTVTGAFTEAIGTAVDLFNGTLGKVLTDSECATIIGPVTNALTVTVG
GTMFSQTVDKVIEELVGPTGGIITGAVTDAMADTEGTTILGAVTNAITEIVTPARSMLRQ
TVNEAMGEMVGTAGVIMTGAVTNAIINSDGSTILGAVSNAIAEIVGTPGTMLNRTVSEAM
DEIVGIARAINTGAVNNAMADTEGSTILGAVTNAITVIVGSPGSRLNQADKTMDEIGTAG
AIMRATSVLAGPIVERKKRRHDTEDDDTAGGFFDQAFKYIKNMWGVLGFIMIGGISVVSV
VMVSMMELGGAAFGPAVGGMFTGAMVNEMARPLIADILIDTATNTIGPTIAGVPIAPGIN
EVVAAAGTDSLLATTGAAVRPILAAAATEGIVGVVGAELAGEALAPALTQIFNAPGTGTF
LVTTGTVVKDAVFGWINNNQHKRQQRQQRQQHQQSNLYQRTRKTSSSVASFREFLEELKA
QQNQNSSATVAEGKHLRRRQESQDQLQMMWQNLQRDQQQISSAGENYPSWFSSTPATCSE
GNVTTGCTSEHHFGSEGGLQKTTVVYENLSTTTSAPAKDEDDEQFCQLIKDVQQHGDVVA
PGG*
>g4182.t1
MNSAGRNRAGWLALLLAVVILITTQAPVLTAAADAGTAGDVIDASDSTTHVPENATPSPE
EKKAAIEDLSAILARLKLHTDALNYRTPGSEPEKKVAAVLEDLVKHVFEKYDTRNPVTQK
FVNTILKESRGTVESVLEAEIKDSFPWPTKPLDEYVLDALKITSSIAKVAEEDLGRLTSD
ERRTVINDLLAKDDKQDIFKDMLLASLSQKANQNDEL*
>g4182.t2
MNSAGRNRAGWLALLLAVVILITTQAPVLTAAADAGTAGDVIDASDSTTHVPENATPSPE
EKKAAIEDLSAILARLKLHTDALNYRTPGSEPEKKVAAVLEDLKFVNTILKESRGTVESV
LEAEIKDSFPWPTKPLDEYVLDALKITSSIAKLGRLTSDERRTVINDLLAKDDKQDIFKD
MLLASLSQKANQNDEL*
>g4187.t1
MAATLVAYFMWGTIIEIASTKKDDRSRSPKTDAEMAASFQQAASLLMRMTGKGTRRSCRI
TYFYIFMKFYIVQEYFCIGSPKLDFNGELSETGHGIRYVPLTVQCQLYLLFSAWIAIKAL
IAVIDYFYWIAISVISRTHYSFAYARVRMSIGNVQMRDIRRFVKEFLGVDGVTALRLLEL
NGGVDSATGAELI*
>g4208.t2
MRSTQSLQLHCIVAVAILVVVTVLVEEARGGGPELVLPNNVTIAGVNYTVHHQQDKLGKG
QGGQGKHQVALKVFDMSAKLEKDKVFDEKEYPTEEKRKAKIADLKSEFLGDASVAKHFKN
VHPYPPHISRGGDFDKAWHGEKGDPRKGIEPWKGYADLYQHLQPSGHAAELITRFVLQAA
QAFMHLSYKANNMVLDHRVKGTIEPLLEIKDHAKLATIVPDLFNEHHKSEGQNLRLIDFQ
GSLVKHTSTGKEDGVECSVERKFNYGRFATAAPEAIYLCNTETRGRKFLYGPFAKKENDA
VDEIFQKMATREKKAEAEGDKQTVKLCREFKEITKKMKMVAALQAQLGARTSLDPRKRPS
MAEVGPDVWPAGEEEKLKELSDEVGEGSGEGVREQGDRDL*
>g4213.t1
MSSSSSRRFLLGLTTVAMLTAFLLVLVSMEQASALPPGKMTEEARNGGIDDGANQQIRES
DVKGGPTGDVSDGWGGT*
>g4214.t1
MKPTTFSLCFAIILLAGCVLLASARFAPIGGEGIRPQVLRTSSPASNPHRALATKRNRSA
LGQRRRVEAPVAHHLVLEQKPE*
>g4215.t1
MRLLMPAFFLNTAVAIILLIAIGSPATGVHSQPSGRMFDFWNLQFGAAVCDQVLGRGTDC
LLKGEVPMLMDFLGQIQDGGEELNQRFSSVNERFAELPWPVKQFAVEAFPNTLGFVYYPE
ICKENPMPMCCDCQGLT*
>g4228.t1
MYASLLFHCELLLLLLLLTLAASANQQPPPPCATTAYEQSVVQLLHQLIEEDQHHIINSL
VQNLDDGETMVEHAERMARDSEYATDYKTGKWS*
>g4228.t2
MYASLLFHCELLLLLLLLTLAASANQQPPPPCATTAYENGALLVGLAPYFQLSEEASSST
THIAGQSFAEALKEEGVQPSTADWPPLLMALADYMAFVPQNMFHVTTYWPGYDEPEDYFG
LLNREAIGSLRPVLLLQDGPHFAARYAATHTDLRQSVVQLLHQLIEEDQHHIINSLVQNL
DDGETMVEHAERMARDSEYGIILRNDLDGRENSMDLDPFNEDEQTSMEEWGQSADRYAPL
NPTGRNIVLRLSGEGNLAHFDPILYGSTVS*
>g4257.t2
MNSRGVLLTLVAGVALLAGMCYSVEKCIQLDLHLVCEHRPEAIYKVRVQTRDLDIIFDDD
MGNATGHSTHQGCAGDWDLPLVGWFFPNPPEPVLVVEHVCNGEPHTWRIPLPAGKFIGTL
YLNNGTLDIIALAQQQKK*
>g4274.t1
MATTMLLLPLMLLSVLVQLSSTTPDHNSPQLDTPEWTPKTVDGIPDDKNTAGVKEKAEGF
WEDVKQVGRNAWKGAEQSAADFKKGIETTLKREGRQQKPLLLLLRNENHQFRERKKNELK
KREENAYLLMALLFCAVSYMLPSSPTAGAADSVEDRTEEMTMSWNKLPLPASCAP*
>g4295.t1
MSSSCVFNCCLVILLAVLTNTNNGSIQMVEGVVPIDTDQPGLCHRRATDDEQKKKISDEL
LTKLGATQKVKITSIERFDNTSWKVKLNDNRIYRVLVGKEIQYEKLA*
>g4296.t1
MERKERRQQLVQLWLFLALTWHHHNSGLSAGLNTVRGALIEAHFVDNTSSQPPVSAQRML
GPELVQWTLWACWLTAIGLALVGVHRWWRPASVIPLIVLQVTTTAWLVGKLTMATAVLVS
GGEVGYPPPLPQPLGPGPIQMVEGVVPIDTVANPVKFLDGVQDQPGLCHRRATDDEQKKK
ISDELLTKLGATQKVKITSIERFDNTSWKVKLNDNRIYRVLVGKEIQYEKLA*
>g4339.t1
MLLWVVLNTALIAAVASSASAVESTKPHSGDGFFYFENPDDLFENYETVVAEQQWTGA
>g4351.t1
MNAVLVPALLFGCTVVVAAMLPISWATNGETTLLCRVVEQQQQQQTVAAAAVSPAADGGG
EPKTEEKTSERGLLLGECRPSMPSFCCSWRPPPFWRRTGPGGTARLLNYVLLAAACLKQQ
QQQQKKEEATSSTSSSTSSRSAEDAAAAQIVRDLIEVIRRVSHMSLATMLYSLVKFVYVL
VAIALVYTLNSFIVLGSPQVFLGLDHYWREV
>g4351.t2
MNAVLVPALLFGCTVVVAAMLPISWATNGETTLLCRVVEQQQQQQTVAAAAVSPAADGGG
EPKTEEKTSERGLLLGDFCCSWRPPPFWRRTGPGGTARLLNYVLLAAACLKQQQQQQKKE
EATSSTSSSTSSRSAEDAAAAQIVRDLIEVIRRVSHMSLATMLYSLVKFVYVLVAIALVY
TLNSFIVLGSPQVFLGLDHYWRERYRGDRE*
>g4363.t1
MNNLSAAVLIVSTFGTALLWAPGSAAGGGQTMLLHDWTALMKMLLDGRLQSAENMVEDND
HQHHHNHQNHHQRPSGHPSPPSPPAGHRCLKMLVRLDLLKTATPTGCKNFASPLLVSCPL
YQLKRLYNVGHSLALCLGLEQQLLLLQNKNKEEDHQKHGEERKGQKLGDRLTDTVSNFLH
RLVHMDQHVISSGGLVHWTPYCSAVEVARTLGTNGQIPPLAVLAGQRFVQPANPEWVHLL
GQLLGPLAGQLADVRWKLAELGQLLKREELLGGHSTKDHNHHQSPPSSPSLSKAAEQLSE
LAAQLMEEGHSQRAMSTQSPAALQNEAHQRLIASLHDAVQGRLAQRKTSKFVHRLFAPTP
GSQELDQLHQTDPDILASKTMLTMKIQTQFHRPKNFQKTETIKSLKDFLSRRLKLPTVEC
DKLMKLAKLITEPHLDLDGLHHLHSRLEPLLANLTALIQSVEKGKKTTKEIEERLAHVKE
VSRGLAVVQQWLSEALRVHIHRAVFERKSMATDLHTTTIPAAVHHLRPSLEWLLPLKHYG
LLDGSDSEQEEEAGALVQLNGQHYHSKAAFRWAAQLLLESLPLAEAVEIGGQLSDHLLPI
HLTGEEGISDDYDDDDDDEDGEEEDLGEGQHGRWKRSPSWISSKKKKQGPATAAAEPNNG
AGSSAPGAVATQPAPSPSPPTAAVSHHHTDPPTPASHHLPSPAPTLTAAVAAAEIAPPQD
DHDSDHHPKQQEEDFSLKLRLEKLGGRIHDCQAAFKALHKLTHFERFQFEYLREEPAATS
GRTPEGYVHCSRESEDKMVAMSSGSDEAQLLQKMVANNFLTTIFSLFHSVQHLEASLHGW
DGATILQDICDKKCQEAKDFLLHLIVLLHDEX
>g4367.t2
MTPQQLPWLLLMSGMLHELTEGSPQNHKKRPKRETGPQARPATTQQSMQHAFASLDNQEE
HLDRPELLDHLAMKAFAWGPKGAPGKPGLNGIPGKPGECEKELEKQQELEEDEIKMLLLG
AGSSGKSTLLKQMRIMHADEEFPEEELLMHRNTIWQNIVEAMYAILKAMTDKYGMELADP
MLEFHLFEAAP*
>g4371.t1
MEAFLKFSVLFAFAVFAVSADKFQPGPKLIDETTRWTKCKAENQSIYDFQVETLEGEFTD
LSQYKGQVLLIINVATFCAYTQQYLDFNPLIEKNRQNGQQFTILGFPCNQFYLQEPAENH
EILNGITHVRPGNGWKPHRNLHIYGKLDVNGANQHPLYDLPNLAVALS*
>g4384.t1
MPTALITTALLLPLLCVLLAATGSSSIGIQHPAPLPPQPPSSSIHHEAVPSPAVGNQIIM
SSSWPQQQQQQQQQRERRSSIEPSWVVVDVTAQGIRVDDKKEAGWVSIDWNEKEPIDRLG
QEMRDKKKKKKQQEEEAKNQKMRDKKKKKQEEEKEKERRGKK*
>g4429.t1
MQQQPSTKKAAKYAGLLLLTATTAAAAAGLRIAEGGQTTAPAMSISAVSPPQSWCWRRAN
YRHTLFFYENEADQLHQQIDKGKGGKYAGDPGQQGRVVEIPIGRRGQVVRIYELRLDRGE
NGRSNTETGGHDPRAEADLRFSST*
>g4440.t1
MQWSATVEECNGIHLGYALLLVVLLTSSIWLQVVEAAPVRVGMRLLDRAGIKQRDCYLLH
EAKGEAVLIMRYNSGGGKKVVLVVAAGGLTLEDNRPHIREYMNDALQDWHIPSSVVSELT
ISADLHKIHILLKPGSYVWDATEHSIPIIQA*
>g4441.t1
MGLLSKQYFACVFSALVLVAFHGPYQSVMMVSADGSDQLGNAAGGNQVDGIANTLVDLTG
SGIGAA
>g4456.t1
MARSSSSLVFIHHQFKQLPILVLLILSSLTGFCEATAASTPSTSSSSVQQPSPIDQLPST
SASVAVADIDNYVETMMSGETQQQHYFRSKVRASRARISWLRQYLREQEEAQQDPAAITT
VSTITRQDPWANDHLWPGALKRRKASERWYASLLYGDLVRAMPSMERILRQIT
>g4459.t1
MKTLVLLALAISPSSTDDELDLEQSTRPKRMAEQHGAKASHHESKAREIKKGDGKEVEEK
GAKVEHGEKSHGKEAGKKKSLGEEGEKEKKSGIEAEPHSEGAAKEKKEEREMEAEENKME
EEEKLEGGEGLEGGKKEGGAPEERRKRAAAQPPPPKTESTHPKAASKKNEVAGEPHGEGA
AKKEKEDGEMKEEEEEEDKMEGGKKEGGAPKENERRKRAAAQPPKPTPSHQEGAGAKKPQ
ATKNGAEKGQPIGEKGDEKEMEEDEMMEPAGKDQERRKRSAPTPKLASPHVKPAETKNEK
KKGDEIHGEEEVEEENKKLEGAEGGEGGKKVGGDPEEKERRKRSAAAPSAKSHPEATAAK
KPETAVKNGEELVKKPEGAAKGDESEEMDYGDDMPEDIEADKKEVPVGAAAAKKSRKKRA
TNEPGSPKTPKHAPVHHVEKAEPGSPKAQHQSVHHAEGGHTTEAGKSVGMEFGGNTEEEA
IRKQFEKQDAEDEKARNEEWSFDDDPKGTKYDGDYGEAEGSHEGGEGEENKPGKTPTSPK
ATEGHKADHNIKAGNKHEGGAVEGHKTAVVHPLPHEPKEHGHHVPPPTA*
>g4459.t2
MKTLVLLALAIVAMAATINAGIIHLKPVHHSIGAQSPSSTDDELDLEQSTRPKRMAEQHG
AKASHHESKAREIKKGDGKEVEEKGAKVEHGEKSHGKEAGKKKSLGEEGEKEKKSGIEAE
PHSEGAAKEKKEEREMEAEENKMEEEEKLEGGEGLEGGKKEGGAPEERRKRAAAQPPPPK
TESTHPKAASKKNEVAGEPHGEGAAKKEKEDGEMKEEEEEEDKMEGGKKEGGAPKENERR
KRAAAQPPKPTPSHQEGAGAKKPQATKNGAEKGQPIGEKGDEKEMEEDEMMEPAGKDQER
RKRSAPTPKLASPHVKPAETKNEKKKGDEIHGEEEVEEENKKLEGAEGGEGGKKVGGDPE
EKERRKRKATAAKKPETAVKNGEELVKKPEGAAKGDESEEMDYGDDMPEDIEADKKEVPS
IMSRRLNQAPQRLNISQSITLKEDIRLKPGSNTEEEAIRKQFEKQDAEDEKARNEEWSFD
DDPKGTKYDGDYGEAEGSHEGGEGEENKPGKTPTSPKATEGHKADHNIKAGNKHEGGAVE
GHKTAVVHPLPHEPKEHGHHVPPPTA*
>g4475.t2
MLIRLQQPLLGGSLLLLVLLTAVKEEETRAEEPVQKVEAEDQHQQPDPCLLRCKDDYLGI
ATATASATNGTPSIRPPLNYLLELMYLLGGDKRSIVRGLGEHGCHGASAEAGQILISGQE
TLRTVEEMVLEVMRRRQANTDDQFDELCERLSEYDECQLREMALQCSQDAIYFPPKLNAK
SSLYPKFIEMDHNDGGTSNGTWFRKWQLSYLLTTVILLFDSTFIDSASPRAVK*
>g4507.t1
MYSPSVRSLLLLLLFLFFIDVLNLLQRSVPGGVNGALYRPPPPPPPQGQETTDEFPGLVD
SLNPRLDPCQDFHRYVCDGWIKRHQRQQAARGTSDEPD*
>g4509.t1
MKTTNLLLSWLCCCSVLLLAVVVDGRQQCVDIRGTVHCWLNPRLVRDLSVMVVETDWSDS
RVWTTSTNSSGQFKIKACSKDWDFLWLNASRRTISETTMIDLYTHHYELALECNGNDKFA
EKKL*
>g4509.t2
MKTTNLLLSWLCCCSVLLLAVVVDGRQQCVDIRGTVHCWLNPRLVRDLSVMVVETDWSDS
RFKIKACSKDWDFLWLGERLQTDYIRDYYPPSRLDARIDLYTHHYELALECNGNDKFAEK
KL*
>g4513.t1
MGHFGLLFALSTFFFASSLLLRHCSADSSSTPATAITTDRQKQCPEGSFLCPREGTCISM
EWVGDGEPDCEGTSSPSGQQKPSGNVSSKAGAKVESGQQKKASPASGGGTSSVIDSDAED
NGEQMEEAGPEPFGDDNGSTQQKPSKEAKEVEKKQPQQQVCQEEFQTTVRDCAAELTEWY
REFGALRDWLGIQMYACELLARFRIACLQSFPSPDCSDAASEMFQPMATETEHMWTDLNC
STIVTIAEVPGTPRNSASDSMTKSVPSEKQPSSGATTPTTILTISTASNPSPSSKPPSSR
SSAEQKAETGKPSSREKPTKSSSSSSGSQEASSRSPIVRPTVTTETSSSVVTPTSPEDLS
AAWPAFADIDAVCNTRFFRRANAKQDLYGPIRAKICASKEALTGSEFARCLKQVASQIAD
GGGENSCAVIDVFNQNVECGLPALQQFCPPGAQVIVVDIKDQLHDEAIAHKCYEQQQPPV
PLKTTEDIRRKQHVGTPTENGAVGGFRLRPAAERCNSDX
>g4518.t1
MASAAVKKKAVGCSSTSSIMFPLTMMLYLCCFLSCTAVDAAPAALEQQKLLQQQQDNSAG
HFDDGQAGDDDTVVLDALHGEIARLTIGQLEKEEEPEQIDGLKGALRAILVEAPTAGEAA
TVASHWVQAESHRLLAGVRQQLIAHAERAKMFAGESERRGEQQQLRTNGGEVVVENDARW
VAHKVAQRAEHQLKLLAVLEQSLTMAISPPDQGKKYEIKIKHYYRRWIKGKWGKEDAIVA
EDPEEDPLLAVDACQRLLLLREGTGEAENGRIAKQQRQNGPRSQETARPSHSSNASAGEP
PTAEQEEEEVEEEAARMRSRPQLVRAVALADQWFMVFKNIFHKMLGHSSPPANKPAAAAL
SLDTPHLLVDSGRYLFQLMQQLVKHSSSSPVEKSPEQLWQGLKKMAMYGLYASAGLASMT
GRVEATSRSLVMLNNQHGGGGLLAPAPHHHHYGLAPNDPPLYRNPHAPYPFAQAPNAALP
VFAPNCDKGRVARIIVFCFLGLVFVGIAVYLFMHYRKATGRG*
>g4527.t1
MMMMMMMMMGLFLFLLLVQFNVQFMMMLSSVHADDVCGEGYEVCMEDVSTGGMGSSVAIR
PQHAVIAYLGAVTTTTIHVCCKP
>g4538.t1
MMLFCQQSSIIWHRIRFKLSPVLALFFILFSPFAIANNMPSSIQNNDLQATMDSWTQTTA
DLVEGQRGLSTSASGKELLFLVGFCLNVKAGASAAFRHEEQELLTGSRTRARSVSGGGGV
EFEESDSTSTPAAEESKNAAEWVVRHPHEMLEWDLWPTGKGGQLREIHKA*
>g4544.t1
MNALKLAGLFLLLALGAACIVEGASIQKRNVVICPMVCVQGVCRHECVGGHSIGRRDVEQ
QLDPX
>g4545.t1
MAGQNVFFLCSSSLLLFSFVLLTASSTAEVAADSSSDNAAYFYRRSELVCGPTAFCRTPW
LYGVIVFIVLSFLLSVLCX
>g4556.t1
MFVSAPQQLLLTIIGIIITVAPRSSAEAYIVGGVNHPPHQQPQHVDHNGVGMGAGGGLGA
GWPSSVDHHQSAIMPSGEMVLSTTTTADSHGHGTMLSRPLGSSAESLAAAEEHCAWRHNE
TDVNKLSSDREDMLERCLLTYLVSREREQGSAPFHDPQPLLSPPWEFPLRIAIESYSIEH
TDWLLDTFEPTETEASQMWTPTLSDESSCIPTSDGRSCMSKFEDLQLSYDGRVSGRITFR
YPAFCRINYRSIQTRHSAHMTRPLPVSRSAAGDVIAPDDVTVVTNVEISAWQVVDKSIEL
VKIAGIRPEYIQKEMSTLRIALRIPVTIATM*
>g4585.t1
MRIFLILLIAIALFVCLLDGLTDAKKHSGSHSKERKHGKHGKHGSGSGSHSRERYGGGGG
GRGGGGGYGGGGGSNWPNGPGGGGGGGGGYGGGGGVGSGPVGPMPGGGGGYGNNGGGGGG
GSVIGPPGSGSYGK*
>g4609.t1
MPMLPNFFLRPLLLLLPAAFAAEQLDPQQHRREHSHSLLKEVLPTGERIDCTPRPGDTRD
DCLARRCLWDDQFDKTGYTLIGKAVHLNGTVGHFQLKKSASGGRNPYGKDLDRLELTYEQ
LNNGLLHVSIGDSSNKNRSAADNDNSEILHFVANDNGTDKQRQTNEGETNKPVFAFSVRR
QSDGTPVWDTSFIQLASWLPTDRVYGLGEQIHDQLKHDFSAYRTWAMWSRDQGPDSVTPH
NGQNLYGVHPFYLAVEPSGKAHGVLILNANAQDFTTGPGPHLVYRTTGGQLDLYFLPGPT
PEDVVKQYHRLVGLPYLPAYWALGYQFCRFGFKGLDDMKATIKRIRDAKIPLDVAYADID
YMHHYKDFTVDPEKWAGFADYVRELQKEGLRVVLILDPAIDVPQSVQSRYPLAKDTKIML
GVVWPDNHAAFPDFLDPTGKTQRWWADEIQRFHKQIPFDGLWIDMNEPANMGTDQRNPVY
PKGHPILEALQCPPEDLPPYQTAAAYIWREQPSLSAKTLCLSGLSRRGQYTLYDTHSLTV
ATADALAKQVLPGRRTEIISRSTFPGSGRMASHWLGDNISRWPDLRSSIVGTLEFQWFGM
PHVGADVCGFNGVPDEELCLRWQQLGAFYPFYRNHNSDDSPPQDPPQWPAVAKATRAANL
FRYRLLPYLYSLHFRVSKEGGTVVRPPFFEFPADPMTHGDRCREFMWGPSLLVVPVLEPG
VDEVRAYLPLGAGQWYSLSEANSYGHHFPAGSFVQLRAPRDQPLPVFIRGGSIVPGQWPA
QTTAAARRQPMTLTVALGLRAASPQPLQASGELFWDDGEHTASPYAHYQFEARGPAVVVP
PLDTIEIFGLAYPPRLNSFSLDGRPLHVDELKYDVESQRLLIRTRIPLGPEDGGMELAWE
HADGGGEEKNAPAEAARQYCV*
>g4618.t1
MSSGASVFVPFTLIILSLLISLVHGADFKQGTCICGSDPVCKANCFKDYKCPENCVNSDT
DCNNRCGRCVDNCVDNYMASSATNRSGQLVACANKCADSCPTDTSCAPEKSCTAAGSFDA
CNTCCGTLPAGPEQTACPTQCTRTYKCMTSCVGSALPDEMACQDRCHSCVDQCAAPLSYT
PYTGTGSATYDPAQCIKCCTNDGCQAYGCSGGGTSGFGYDPIYSQSLPGDDPQSTSGAGG
SVLTCGWTAYPTPRMASAQNPDSVRAKTACHNVVVE*
>g4625.t1
MLPALTIVGFSLLLAAKTPAAVQGAAHHCYSGNEAEAKRDYEKAIFGLAEEPVKETADWR
SKVEQRPKLCDPNKAVENPDGTMEKLLATQKKAIGTTELKVHCHTSGMMCRSSIAALRKA
YERFCGPCEPILLSAGEEEDEDEKQKEEKGKENK*
>g4625.t2
MLPALTIVGFSLLLAAKTPAAVQGAAHHCYSGNEAEAKRDYEKAIFGLAEEPVKETADWR
SKVEQRPKLCDPNKACRRTCLLGCEDGTMEKLLATQKKAIGT*
>g4638.t1
MFLIAVSVAILLLLNVKEAIASSSGGKPYSTDHGGLSEAQKIQRQRDENQRQRDENDRSL
QRQENDRSLQRLFLYIGGLR*
>g4645.t1
MRTNLFLLLLLLLRFDVLCSASPAAVLEATDDHHPSTPVSPEDEKADETEEEECVICLEG
IKIASGSSSTAAVGSAGSDGGKLLLLKKKNCPVCRAPLLDSTSSAERQQRGGVAAFLWEN
VVLPSFDALRHHFT
>g4645.t2
MRTNLFLLLLLLLRFDVLCSASPAAVLEATDDHHPSTPVSPEDEKADETEEEECTKKMTE
LEMLLNPAYGVMQAVGSAGSDGGKLLLLKKKNCPVCRAPLLGRTL*
>g4665.t1
MWALGITLFLLVFNFDHLPMRLTSAERDHPWSPANARSIRDKHRTLSIDVHQWAGELRGW
LEDERYGHYLPLFINVINACLQFEPENRPTASFIAEANVDLWVEDRRHPTSLLSDRSSSE
EAEKQQQQQQQQQKERNNNRSYKRKRNEGERRAEQASARSRGEQVTAAKRRELEGQFKKR
>g4665.t2
MWALGITLFLLVFNFDHLPMRLTSAERDHPWSPANARSIRDKHRTLSIDRYGHYLPLFIN
VINACLQFEPENRPTASGVIDYLNGDCQFIAEANVDLWVEDRRHPTSLLSDRSSSEEAEK
QQQQQQQQQKERNNNRSYKRKRNEGERRAEQASARSRGEQLQF*
>g4672.t1
MKMEAIVYYFSVVFFTVTHQPIALELELNNTTTPVAVATTMTPTEVTEDNRPLPVLLYEA
YHDGGPIPWLVVPALMLALIS
>g4722.t1
MVINLLLSSLILSLLIIDDAVSPCGAVITNDDNEPSVSPSSSNDVTAAKASGVYYKWQGM
KDSPCCMLSSSSKYEEFKDRCNSDDLNWLDNSAHVSRCKNYCQDGVICKPAGRRLLDNHD
GFFIAEQL*
>g4726.t1
MALVGLRLLLLLLAVGGFCNLGTEANGDGKSTEYQPRSPLPNSVSRHSLQKVPFATLEGA
EFHSVGRLKGYHLTFFGHGNFWQGGVASIVEKPAAEFSIGAETKFSSTLPSPHYKEVIVA
GAMEHREWGMPDSYIKFLKSLPTNGYKGRVRLNLKAIEARTFLGHLKDDASGKTTMIRVE
NIPIIAEESSSTLTFVLSGGRRNFVLPSSTTRFFAIKRSSL*
>g4732.t1
MQYSLALAFALLTVSAVQAHPNGGMGCSSCAAMQSMVPAAPPAAESSSGCSGGNCGGSST
TDCGGGSVSSPTAASGGCASGNCGSSSSQVMPSAPQPSASCSGGECESSVPASSSSISGG
CASGNCGSGKKYGYSSYSSSAPSSSSSYSSSSVPASGSKYYSSCSGTGCASMPAASSGCE
SGNCGSSAPAVSPSASSGGCASGNCGGATSYKKSYSYSSGGGCASGNCGSSAPSSGFYKS
YSTNGCS
>g4768.t1
MQYPLALAFALLAVSAVQAHPNGGMGCSSCAAMQSMVPAAPPAVESSSGCSGGNCGGNCG
GGSVSSPAAASGGCASGNCGSSSSQVMPSAPQPSASCSGGECESSVPAASSSSTSGGCAS
GNCGGKKYGYSSYSSSAPSSSSSYSSSSVPASGSKYYSSCSGTGCASMPAASSGCESGNC
GSSAPAVSPSASSGGCSSGNCGGATSYKKSYSYSSGGGCASGNCGSSAPSSGFYKSYSTN
GCSX
>g4791.t1
MQSSSSSMLLALTIALVAGLFLLSDFSPSSPVGGICARVDCNVRRTRLTRSTSGESDEMP
FQCPRTGDCAAVDAQLERWEAQEQENVGGGGVSHRVKRSGYPQPQYPPE*
>g4791.t2
MLMVLLIVAVAALALISDLSPSPSGGLGRLYFLNLARAARKGICARVDCSARRKTPVDAQ
LERLEAESENGRSGRVKRSGEKEHPPPIGNPAPSYPPMAGGYPPVSAYPPPPSVYPPPTQ
YTTHVVHHHITTIKAITRRMRVFWTDFCLGA*
>g4791.t3
MLLALTIALGICARVDCNVRRTRLTRSTSGESDEMPFQCPRTGDCAAVDAQLERWEAQEQ
ENVGGGGNRYTVEETTTYRTTTSTEYSFCCCCFPARAARKGICARVDCSARRKTPVDAQL
ERLEAESENGRSGRLSTDGRRLSSGECLSAAAVGLPAADAVHNTRRPPSHHHNQSNNKKD
ESFLDGLLPGSALLEG*
>g4820.t1
MNFAVPLLFLAFFAVGPASGAVGDRLQKRQPPPASSNPHLPLPIQAAVVNRRPPAVASAG
ASTGIHATTSTKKPAFSPAPPNPPLRPATGPPPPIPATPAAVPAVPPLSKAAVQHPDVSP
LLFNAGIFVRLMPTGLAYLREIGMK
>g4836.t1
XGCFSFLLIFCCCSSSSVVGGGVNTMDNIMASSSSSKMLMPSGNYNSSSISNRSSSQSQS
AANSPSTKPKKKKKKKPGGKTVITTGAGKQHTKLQQQPQQTWSSLAPTIRPPSLPRKSAE
AQLIEDLLYGYNKAQQHGRAGDRCGRKLRWEPGKYGGITALHIPVTDIWKGVVTAKDQDG
SDVEFMALVQLYASCCGPEKYVDITYAFVIRRKTLFFTCNLIVPCFLISILTTFVFYLSD
HKITFSISILVTLTVFFLVLIDMVPPTSLVVPMFGRYLVSTMILVALSTMVSVVTVNFRF
RSGTSHRMPRWIRTVFLGWLPTFDKDGSRPLRRPSSANNNATTAPQHRSSSSTASMSAAN
NNGGVPAPPTSVVVVTEEKNHIPAVLDLEEEGGGEADGGFKMSGGGTRRKLX
>g4848.t1
MVGHHFQIGLLLLLLVVAVASTNGSNHFIGLDDSDEPKYPFHVATSVGLELERLPIMAQL
PSARSLNLGYALEELQALKLQMMSNGTGRCIISADQAHHFCGFAEEVNVPPIPPPFNGIC
VRSEQSGREVCYPRYEELDTTCTDATAEGLVAPPTIPHATVRTMAFVPPDNLQRLMRQWY
RLHGKLYPKNETDQIDAQPFLFVKYQCEEGYQMVDEVDTVFCRDRQWVQTQPTVECRCPK
GMVLEADGKTCIRPVPKSLCRKLAGCSCGSVDDSQFVCTCPPQGEKCLLLKGAPKIYLDP
SPPYQVAVGFPFPTIRWAREDDEAGVVEVTPQSGTMQSEEVLIIKEIYRNADYTCYATND
AGETKRTVSIVVAGPGSAPLLRQIDAGRTQLIWTQVEVPEPQRSATLDGLQPDTLYTIRI
RANDALGPGKLANPIIEGPELRVPPLVPFTLNCLNVQNRQVSLQHVGLYDTSEFVCVADN
EAGIVRQNVRVIVTGPSPPERIHYEILYADKDLASLPEDQWPSVRAGGPDETTVTIPDLK
ELTDYTVPFTTIEKKPSLGQDLTIECDANGVPKPQIVWFWNGVPVEDDRDG
>g4848.t2
MVGHHFQIGLLLLLLVVAVASTNGSNHFIGLDDSDEPKYPFHVATSVGLELERLPIMAQL
PSARSLNLGYALEELQALKLQMMSNGTGRCIISADQAHHFCGFAEEVNVPPIPPPFNGIC
VRSEQSGREVCYPRYEELDTTCTDATAEGLVAPPTIPHATSRLMRQWYRLHGKLYPKNET
DQIDAQPFLFVKYQCEEGYQMVDEVDTVFCRDRQWVQTQPASANVTMGDARTLVSPTPPA
RLLNADAPRAWSLRLTGRPAFDLCPKACAENWPDAVAKCLLLKGAPKIYLDPSPPYQEVL
IIKEIYRNADYTCYATNDAGETKRTVSIVVAGPGSAPLLRQIDAGRTQLIPDTLYTIRIR
ANDALGPGKLANPIIEGPELRVPPLAGIVRQNTPRIINSPMRDYEILYADKDLASLPEDQ
WPSVRAGGPDETTVTIPDLKELTDYTI*
>g4854.t1
MAAGVGALCILLAATSVLLLNNGPCRAVPSPPPHYVSVQLRVSQALKVLRHVDGMLDRGE
LDKLGLLSPPPKNTEAGHNRRDQTKLEEEPQRELLAQWREAAKGKSPQQLARLLGGEGAA
AGGVERHFRADAPGDVGKPCTLEEFIEGLMALGPQQHGGVAARLLNKYWRKNKNLGWAPA
LKPYVVAGIVTAMAQGLAFKLYGLTRNDFGGANTPPVQLQAFRPMQAYVHGHYTLGGGEE
ADDLSELNNYFLVMAGKYAAVLRAVEAAAMAKVL*
>g4854.t2
MAAGVGALCILLAATSVLLLNNGPCRAVPSPPPHYVSVQLRVSQALKVLRHVDGMLDRGE
LDKLGLLSPPPKNTEAGHNRRDQTKLEEEPQRELLAQWREAAKGKSPQQLARLLGGEGAA
AGGTLSHCHTSSGKPGDVGKPCTLEEFIEGLHGGVAARLLNKYWRKNKNLGWAPALKPYV
VAGIVTAMAQGLAFKLYGLTRNE*
>g4911.t1
MQQKQQRFFFLFFAVLLLLATSGGWESSTVMVVVDAQLTFFSRSDGSAMGTITSYGFGGR
RKRSSIDRQELRPKRHQQLAEATGFGEKCRARFASVEKASSTIRQLEVRMDSVDMAILQM
IANRFPALQALRLLWTKGGGEGGEWQPVIDQLITRAKQLLEAAMANNRFPRLLVGDSWSA
CPNLVHLDMEVDDGTRTLAPLRELRKLRSLEISCRYLGRDVASMVACGTIELTPDFDEEQ
FCTTLRQFDKIRRRQRPRANGNGPTTATALHIEIHVIAIMCFENCTQGDW*
>g4911.t2
MQQKQQRFFFLFFAVLLLLATSGGWESSTVMVVVDAQLTFFSRSDGSAMGTITSYGFGGR
RKRSSIDRQELRPKRHQQLAEATGFGEKCRARFASVEKALASSTIRQLELLWTKGGGEGG
EWQPVIDQLITRHFPILRVLSTSRCINPQQAETDQYLGRDVASMVACGTIEHLIMGDGFL
VDMEGFHCALIGSPLTPDFDEEQFCTTLHLIIFVGELARYVETRLLVEQQELTEDWQAAV
LVE*
>g4915.t1
MKLLETAALLLLLVLHQNNDKVRSAVQAAPFPDDTTNIGHMEDDMAAPSTSTDQERPLDK
PRRIVPVHDHLVPAQSAHQEGLREQLDRAFEKDQQAALSDEVEMEALGRELVASAQLEQQ
QKQQEEKNEEEEDDEENSGRRVRRFGFGKKRRSVPPRKPIKAPIKKTKPVGRKAAVRPGK
TKQNQVKQNKPAKRSGKTKAKQETGKTKRVPLERQTKPIQKAANKTTPVGLIAVRPAKTA
TKAAKPVPKKRVKKVTSKAENVALPIAEPFYRLQSLDDVQPMDGTGVAWTETGEGLFHMA
ANKTKTLGGKVYRGGKAVLNRVSFRGMGSAVDKAATAVDTYDKLSALSDTFKNITGGEKV
DLRSLKGNLRSLGGSVRSLADGHQAQLGSLDYGEQADLGSLDYGEQADLDAMGGGEKADI
SAVDDEQQADLDVLNGEEKLDLDSLSDKEQADPGSEGNREKSELDALDGGEKVDPEALED
GEQAEPDAVGGEEQADPNAMDEGKEADPDASDDEEQADPDALDGEEQADPDAVGDEEQAD
LVALDDSVLPVETGTGGSSRSYPPLVGAL*
>g4915.t2
MKLLETAALLLLLVLHQNNDKVRSAVQAAPFPDDTTNIGHMEDDMAAPSTSTDQERPLDK
PRRIVPDSHFYAAVGRQLTLAMTTAAKHAVHDHLVPAQSAHQEGLREQLDRAFEKDQQAA
LSDEVEMEALGRELVASAQLEQQQKQQEEKNEEEEDDEENMRRFGFGKKRRSVPPRKPIK
APIKKTKPVGRKAARVPLERQTKPIQKAANKTTPVGLIAVRPAKTATKAAKPVPKKRVKK
VTSKAENVALPIAEPFYRLQSLDDVQPMDGTGVAWTETGEDTYDKLSALSDTFKNITGGE
KVDLRSLKGNLRSLGGSVRSLADGHQAQLGSLDYGEQADLGSLDYGEQADLDAMGGGEKA
DISAVDDEQQADLDVLNGEEKLDLDSLSDKEQADPGSEGNREKSELDALDGGEKVDPEAL
EDGEQAEPDAVGGEEQADPNAMDEGKEADPDASDDEEQADPDALDGEEQADPDAVGDEEQ
ADLVALDDSVLPVETGTGGSSRWRRAYKPVGRGQQMMELESV*
>g4928.t1
MKNDVASAVPFLAVCCTVLLLLLLTVQTVVEAYVTQEYATKFFAEHTHGVRLARFVEGCR
KEFAAQGVDQAKLDEYEDRYQEAFEAGLQRQTDGHQHCSAEVDGLWMMGMKAALDALTAD
DDQLASVTTLACEPDTAPEDLPT*
>g4928.t2
MKNDVASAVPFLAVCCTVLLLLLLTVQTVVEAYVTQEYATKHTHGVRLARFVEGCRKEFA
AQGVDQAKLDEYEDRYQEAFEAGLQRQTDGHQHCSAEVDGLWMMGMKAALDALTADDDQL
ASVTTLACEPECVF*
>g4936.t1
MKQTLVVEAATSFSFFTHRRCDILLLIFFLFLVLPPPLPAAASSAAGKKCELCVDGKISC
ITCGGSGGKRX
>g4952.t1
MYTTKTVLVFGALLLLGVSFTKAVESQTSSQPSTGGDNTAPSIQPQAAPKVYPQEPAKPP
ANQTTSEGKNNPVPPQSTNGTETKPPAKLNKVGPPPPPSLRRSGNNKPVRRSGYNEKSYE
SQEYKKSGKKYAKSEYGSGEKKKSYGKSEYGKSEYGSNEKSSYNYAYKAYSLIDDKKSYD
EGYGKEQKRSYGKKDQKEYDSYGKGKKGDDYKEKDDYRKEDGSYEEYQEGDNGRRYKRSN
SYGPEGKKEDDYENGDYKKRGESEYSDDYSKGKHDKEYKEEKKYGKEEKYEKDYSKKYGN
DYEKGGKKYETDYKKEKHGKEKYDNDYKEEKKYEKEYSKENYDSGEKKSYGKDYNEGYGN
KKVYSVAKAHRLRCSAIAIASDEDCRACCRLAARRDRNAQPPAIQPPAGYKQGEAGYGKP
SHGGGSYATGESKQEYGGGSYTSGSSYGAAGNNYGTSGGYGGNSGYGYMKKPNNPSNRGK
SYKQSGSYENDNGREY*
>g4952.t2
MYTTKTVLVFGALLLLGVSFTKAVESLRRSGNNKPVRRSGYNEKSYESQEYKKSGKKYAK
SEYGSGEKKKSYGKSEYGKSEYGSNEKSSYNYAYKAYSLIDGATREKTTTVARNHMERAK
MVRNPMAMRSNMAVARTMEKAHTIDQKRSYGKKDQKEYDSYGKGKKGDDYKEKDDYRKED
GSYEEYQEGDNGRRYKRSNSYGPEGKKASRYEEDDYENGDYKKRGESEYSDDYSKGKHDK
EYKEEKKYGKEEKYEKDYSKKYGNDYEKGGKKYETDYKKEKHGKEKYDNDYKEEKKYEKE
YSKENYDSGEKKSYGKDYNEGYGNKKVYSVAKAHSDEDCRACCRLAARRDRSVAKATSKV
KPATASQATEEWFKLRSSRKQLWHHGYGYMKKPNNPSNRGKSYKQSGSYENDNGREY*
>g4980.t1
MQRFVLLLVATALFGQFSDAFLFGGGGGGGGCGCCPPPCPPPCPPPCPPPCPPPCPPPVS
SGCGGGCGGGGGGGYGGGGGGYGGGGGGGGGAPIIINCGGGGGGPAVGGPVGGGCGGGGG
GGGRSAVIKLRISASSQGGSSGGGCGGGGGGGYASGGSVGGGCGGGGGGGGGYSAPSQGY
AGGGGGGGGGGYSVPLLRATVLLLRAKVLRPQPSLTALQLRPQLSHTVLRPQPSHTAPQH
LPSLTAPQLRRQPSRTQLPRRPRLRATALLPRHRHRPSPTALVVDVLAEKRVRTACWLSM
TTIEACMLGGGGGGGCGGGGGGCGGGGGGCAPPCPPPCPPPCPPPCPPPCPPPCPPPAAA
AVEEEVAEAAPQSLLTVEADPLEEAEVDQWEAVEAAAAAAEAAEEAEAAVEAAEEAEAAV
AVEAAVVAEAAVVVAAEEAAVEASSGGGGGGGGCGGGX
>g4995.t1
MQSSSTVMVLLTCAVAGLALLADLSPSSPKSARAARKGICANYDCNARRTRRPRSASAGE
SDEMVENQCPRTGDCAAVDAQLERWEAQEQENVGGGVSSRVKRX
>g4997.t2
MPSLFYMNFAFLLLFPLQYYLCVWALSLPPPPLEPSQSIHHKQCWKMTGAAGDELHYFRD
VHHQDVYIAAAHDQAAAAAGSGEKEKASSVGKPVQRQTKTLAQARVLGNIERNSTTFDTS
ENGQQQPKSIDEILAEDDDNDDALTLALQSVEFESIYVAQSANQAHVRGVGSAGKPGQPG
SPVALASNTEQLESNDATVTPNKDDALSDDEDEDEVPTDSAVLDQEGPPRVNERRGVIVA
ESRLELDDPEETAFHIAVQPPQTRLFTNASSASPEGATFDLPLHVFDGLLKLHVHAQHRD
RLDFARLSLVNPNPVPIRLLGLQAATSSSSRSIGTRHWLELVGQQQLTEEEGPESDDSSE
EVGGNELEVSKTMEVEKQKSDNKEWWPQLRRQDGGFLPGGNAATWIEGRDLVLPARSLTV
LNYSIIVPATSMTFYSPLFGGQTKPSKIDESKTVEEKQEEVFFRLQTHLGDEHKLTVRVE
PVPPGGGSLRPIPSRIIFDKLFPGALRTIAVKWPDSPSTQTLALIVPSSVRMAIRLKEVE
ERKRGLEVETHTASGSPTA*
>g4999.t1
MKIYLFVFLVSNLLLLPLPTTDAYPQGKKRGRDGEEVHDDDPDDPSRPEDRIISETLHSP
HNNPRHRNSHNEDQEEVMTKKQDRIEMDSTRDMLDDEEAVDSDSDDILRHMGWDWFDGDG
QLQQAALFSLSSSRNYDDPPTRHQQNEVPSDHHHHHLSSSSSRKTLASAVEEEEKEKEEK
ETQLQQQLEKEGKANEKQKIASSATAVATADRREYIQHLLSPPSNSIQLLLGGGGKSAAA
LLFTRRFLAAVRAHWSDIEWWSASNQSGSGSKKKGGSRKITAVEHRRRLKAFEGIAVELG
LLDGNEEDQCRKTAVSRRLSRLWSKWKSWAKKWWWKKEKQNGLLPVVLTEKQRLSRYGQV
ITLLQEMAPGELLVKKVGGGEGREPQHRKLKDKRQPMEKGEPEGGKMKNYDEGHRNPATD
AQIQQQHQLPREEIEVESRPVPQSRALAPTAPVPERPVPTTTNSNQIEEEEPHGHMEETN
CVERQPLPDGRVHTFEGIAVRLGFLSGTGKRMRLAEGRWHAGSATFGPSRRLTRGDGPSI
GEEMEKVPVPLNHTGPGWTLLRALPAESTIPMAIATAFGLPSVLLYLAEIVLICQQWRTD
YNTPFYALFLLRAFVDILGFLNSYLYYRFGRLCLFPGFFLLWPRWMIAMLYFIFYATLHM
GLYATVFMLANRFTGISLPWSMAITILCPVAVACHAFWMRLFINIQSDGSFTIDHEERLT
GEPTLDDTLVIAISSIVFMLVSGALNVAIIVCYRRQMTLISNFSANSPIERRLTVYALVT
FLGHLVLAILALIEADTSQLMFLALYNQMPWVSDFCTVDLPAWLLLWTNRQLRQQLWQHF
TGLLEKVIVSIGGDTTSSTTAVHHLQQQGQGTGGAAHHVGAVAPSVFAE*
>g5022.t1
MLSLSNCHLLSLLLLLGLALVAVDGFMFGGLFGGGGGNSKKASAHLGTSPSMNDTVWKHY
HSQAQMEAVLGAVQAKCPQITKVYSIGKSVEGRELPVVHFSTHPGVHKYLKPEMKYVGNM
HGNEAIGRELLIRLAVYLCDQWHLQNPAIVDLINRTNIHIMATLEKVYYYMEANGMPYYD
HQGQQPPKFEPEVQAVGRWMFAYPFVLSANLHEGDLVANYPFDEGRQATKKESGQTSRSP
DDNTFRYLAESYARAHAHMAKNDHAPCDGTAADNFARQGLAIFGNETWYSVAGGMQDFSY
LATNAFELTLELGCEKFPAPAQLPQLWHDNREALLEFIRLSHIGVKGLVLDAVTERPVAN
ARVWVKNVTAGGGQPAVLIKHPSTTWATGDYFRPLVAGHYQLAVEAEGYLPQVRSVNITR
ASVHERRAAVLNFQLEPISATASGQEAVQMEAPESEAVQEEQEAEEGDEEGQEDGGVTEE
ELAEMEQAQLAWMAAAAQRERLAQQLQQPPVQLVY*
>g5022.t2
MLSLSNCHLLSLLLLLGLALVAVDGFMFGGLFGGGGGNSKKASAHLGTSPSMNDTVWKHY
HSQAQMEAVLGAVQAKLPLGRELPVAIGRELLIRLAVYLCDQWHLQNPAIVDLINRTNIH
IMATLEKVYYYMEANGMPYYDHLLELFNEAATEEGQQPPKFEPEVQAVGRWMFAYPFVLS
ANLHEGDLVANYPFDEGRQSPETSAYSRSPDDNTFRYLAESYARAHAHMAKNDHAPCDGT
AADNFARQGLAIFGNETWYSVAGGMQDFSYLATNAFELTLELGCEKFPAPAQLPQLWHDN
REALLEFIRLSHIGVKGLVLDAVTERPVANARVWVKNVTAGGGQPAVLIKHPSTTWATGD
YFRPLVAGHYQLAVEAEGYLPQVRSVNITRASVHERRAAVLNFQLEPISATASGQEAVQM
EAPESEAVQEEQEAEEGDEEGQEDGGVTEEELAEMEQAQLAWMAAAAQRERLAQQLQQPP
VQLVY*
>g5039.t1
MLATFVPLIIKLLLCFFTFSTAAVIVEGNVEALEATGQKISAEATNNVKLFSAEGPAEWR
GMRRLRRSSTGNNNKRSRSDYQKLCFMKPVVDDKDVEDEVDKYLKEIANAPPPPPLQLSG
ANFF*
>g5051.t1
MAIFFYVDKKLVLLLLLCCWNGWGQETSLDGNRGLLLSFEDEASTVGLVIIIGGGEPGPL
LGPVHLQKLFCPLAVDNDGEALPLDHRRRGWSNSNQLQTTPVHAAVERLVH*
>g5075.t1
MGRTPFPSGNPATIFFFCLLVVLCCRAIMVVDAEWRCIDIRGTINCATDPEQAQQSPHPR
EVYLLEQDWLHRSKWFQLGIKIELSNHTYQLLNVWEDALRNFEPTRPGFVVQELMSREFK
KCTSSPHSGPTSIGDNHTVRPRLMALLKASMFGDWTWTQWAPSRVLSRLAQEGYRVIX
>g5093.t1
MARVLCFLFAVSAFAALLQILAVSADEQQSADKRGGMMGFAKRRSFAFGGSPSRFAFAKR
SSFGPSLEEDNTEMAKRFAFAPSSSDDSVEAQ*
>g5093.t2
MLSSPRLLSIFCILLFVAVHFETVDADDDNHVSMDEAKQFALRERNAKPEQLDQGGQWYK
ALDLNKDGKVDKAEFRKALE*
>g5094.t1
MHIFSGLLVVILSFGAFSAMPTASVAPSSPATVESGLWLLPNKGLVGGEVGGDGEEDFAV
FMPLYPQQGLPTRRMQRRSSLLASSSGRERRASFEPFAEEGNGMVSSWAQAIDNLHRPRF
GGVTTVVMKSPSPLP*
>g5101.t2
MSTGFSINKKPPVLFIAWMTTIVAFLLKEEASAFHLEQQQQTPAAAAVGVRILPITDDYV
ITQRGPDRFVGTEVVEQLHQTHADIAHQIRYLRSYPQWPLPATFPEG*
>g5108.t1
MAHSNSSSLTPFHFSLLILVVGVVVLACCCSTAEASSTAAAAAGKGRRGNNDKDVLRFTQ
EDLASEQRKFAASKYGRSSGYKLEYDRTTGVLSVIEIATGKPVQSLYWPLADLPMVPPRP
HVGQHSATKHTGWAVNTAPGGAPAVVGRGSTAGPPLVDECTLGMLNKCEDG
>g5123.t1
MPSIALFFFFYAAVVVVLPAQQIASQSQQVTGISSTIAKTTSTTPATVTSSISSSKTAMA
VIQSPIITTQNSSSSSQQPSTATTPASSSSLAATGLSNKLRLRIGFMMANDTADLRYYYG
FGQTVPAVQLAIQAAIDQGMIDGDK*
>g5160.t1
MLASTHLFLFLLPLLLSSPSQAHLDGDGDGHQATVVGEKEEFIVVQTSHGPVRGITRQIL
MPPNEEPAKVDLFLGVPYAQPPIGSLRFEKPQNATRSPPACVPGVPPPAEGQPNTRQIQR
HFSEDCLYVNIIRRHQQQNKNGQAVEPMPVLVLIHGGFFLVGSAGQSFFENWQALGRKFA
LDRGIIVVAIQYRLGFLEMPGNLGLWDQSLALRFIHENIATFGGDPGRVTLWGYSAGSVS
VGAHASGSLLSAKTQGRLIREDTLQWLAQLGCAPPKMTANATRAVKQCLRERTIGEMHAA
VERAGTSRLDVNFVKFQPRLDGDFYPREEGDKDADGYLPLFRRARPKPTVVGFNNLEALT
YTLLPGRNTSTDQFAVAPEDVHTFDVIRLNHFVRTAVVKPEYFPEGEEAELVARKIVEFY
TKWEEERETKTFLYLRVYSEMLTDLFYVMPILWEHSAKLLESTAGNCVPGMASGRKFDGS
SSEEDKENERWMAESLANFVVNGDPSPTAAGSSPPSWLPASSPISAANSSGNQHTSIASS
SSLFHEHPVMDIRWQPGPPHLQRGLDPWLEQRWQFWRRLSREHPSFQLSMKQMSRRSTTA
AVVSGPAKEANISAADKIDLPGPVSGGSWSSPLMLASSWPLHRLRLLLLRLRGVGGGNGR
YQPLFHRRRLVFLLGHFLVGTLAGALLAWLLLFHPQSPAGHHHWQQNALWANTEIEAYSR
ALPEPERRRQLLLRYLATRALEVWRTWGQRVPGRLVFFVGEDALVPDEASAAGMPIYRLR
GVRDEVYPPQKKSLAMLHWMHANFVNRLLYMGQAGQGNSYEYGRLSLRPDENYCMGGPGV
LLSRGALQQLGPNLRDCLRQLVTDHEDVELGRCIRRHLGIACTWNYEMGGLFYNNLSLSS
SHPLPAVEELIQNPAFRRAITLHPLKSPEAMRHVHEGSERLRAEALRERWATVQQAAMEH
IQEAVQAIAEKFQSVQYAYRRLVPSATAPAADYVLDLALLYRRFGQGGNKGGGPARRKPV
SLPVRRHLYVRQRFGPAQLLQPTDMEMVNERVIEKKTIHLVVPLRGRLATFYRFAQNLRA
VVEEGESQLHLVVDQQLLGVLAELGPLLPVDIVRPPSEEEKESGFSRGRALTLGARSVSS
PDALLFFLDVDVLFDRPALGRVRRNTVAGKQYSPATWQQQQPLPSPPPSMSASAHQESHH
YDPLRFGADRGYFRSFGYGIVALHRGDFEAVGGFDQQIQGWGLEDVDLFDRCLNASTTIG
LSVFRAIEPGLVHVWHPVECQPQQNSAEPPAASADKQHPADNSPPTDNEVERRKRLRKQQ
QWEACRGTRAQNFASQRWLAAQILVQMLHQPTN*
>g5175.t1
MKKELQPNGRRFLFLLSIVTIENLQQASGGSQKEGKCRSVYIFQKDSVQHTDGYVEADDR
YTFFWKYCLETEQNCAGDYAFTYLSDRYMVATEKTASVSA*
>g5186.t1
MNYPFLQLFSIVFIYFATAFGDVGAASLLTETVEEVPETQVLYPKTTAEVQDIVLRTTGN
VRALGMRHSFSRIADSPDTLISMIGMNAILGLNPDPVNPSVTVQPGIMYADLAPGRNHGC
LATQILSGEIVLANGTAVRFGLGPDGQRTPMLKALSVGLGAFGVLTELELRLVPTFNT
>g5186.t2
MNYPFLQLFSIVFIYFATAFGDVGAASLLTETVEEVLYPKTTAEVQDIVLRTTGNVRALG
MRHSFSRIADSPDTLISMIGMNAILGLNPDPVNPSVTVQPGIMYADLAPFLQFGSVH*
>g5202.t1
MARLPFFGFVLMVMLCCCWTADAADSNDTPKKPAAEDTEKMPGYVLDKEAAKKYMAKTSR
CMANVPGGWVEGEGVWGMPANCSVPLEEDAHQTRYEMVENACWTAGATSPMPIPGVTFNQ
NQSLTIIYDATKRQGYTLIPLRAPHHDRIRFVVEPAPGTSFADCFQWHEDSSVKMASNLI
TFSYALNPATEEGEEPHPCDFCENS
>g5202.t2
MARLPFFGFVLMVMLCCCWTADAADSNDTPKKPAAEDTEKMPGYVLDKGEGVWGMPANCS
VPLEEDAHQTRYEMDCWRHLAYAHPRCYTLIPLRAPHHDRIRFVVEPAPGTSFADCFQWH
EDTTP*
>g5204.t1
MARLPFFGFVLMVMLCCCWTADAADSNDTPKKPATEDTEKMPGYVLDKEAAKKYMAKTSR
CMSNVPGGWVEGEGVWGMPANCSVPLEEDAHQTRYEMVENACWTAGATSPMPIPGVTFNQ
NQSLTIIYDATKRQGYTLIPLRAPHHDRIRFVVEPAPGTSFADCFQWHEDSSVKMASNLI
TFSYALNPATEEGEEPHPCDFCENS
>g5204.t2
MARLPFFGFVLMVMLCCCWTADAADSNDTPKKPATEDTEKMPGYVLDKGEGVWGMPANCS
VPLEEDAHQTRYEMDRWRHLAHAHPRCYTLIPLRAPHHDRIRFVVEPAPGTSFADCFQWH
EDTTP*
>g5302.t1
MLFLSPIATLYHNRLLLLTLLLILIEKGQGSPVQIGPVEEGAAAAALSPSSALGSDDAMI
QALTRA*
>g5304.t1
MELESALLLYLFLLSVLALCPVLSCPYGPALSNCPPPVQLNGEN
>g5307.t1
MATLALRLKQEHRFRPRFKMLGSSFIVLWFAMATLASVLLAPATVVMAEQAPVAEEGLTM
MEQPGPGNKISEPRATGRRRLPSVCREHVQEHFGGPWISRAHSRLYASPLVDAAFARAFA
APIQGLGNTTVIELLLYLRAEGCLPFVWGGAVRDAVLGRTPNDRFGPEACQRPHQGSTKL
SIGRLDMPKLAGETEPVDI
>g5307.t2
MATLASVLLAPATVVMAEQAPRASGHWPPSASLRLSGARPRALWGALDQSGPLSVGLGNT
TVIELLLYLRAEGCLPFVWGGAVRDAVLGRTPNDVDLALTCHPAPS*
>g5312.t1
MDKAWRRPLTMAKTIAVFVPLLLFASVPLLSSERFSSPGTIASATENINKATKQQQSSSI
QQRFQRQTEADEGEQQLRIGQKNVCPHEELEVVTVKEPCVRAFTKYVRVRRPKCNGRFAS
CVERQNLC*
>g5331.t1
MNHQFCSAFSAFQLFSATFLFLSAAMLLAGGGGDVASAAPAAGGKFDDLFEVAYELPVFL
IGAPEAARKEHRALWESGVKSKTTQEIAKDEEQWVEKQSAEIKSKYAAYKKLLEGLVKRE
QAELKTDVSGKFSPEAKQALAKLTALAHEKKPKALEAKEMQAFFETLPASVQEEVGAELR
KL*
>g5332.t1
MFHHASLPLFFFTLVAAASAFLLVAASGAEAEKEEVRAVVNPVEQIISRARRQIDCPMTC
SHGTCIHKCISHGGGGGGGGGGGGHRRRRDQEAAAAGGGVENMMPETVPEIHGTCIHKCI
GSSGGGGGGGMAGSPPAQGGGGGH*
>g5334.t1
MLHNLTTLPFFFSLAIVIILAANEDEAAAAEQDESPKEQRAEEEVSSRSRRYINCPMTCD
HSICIHSCIGRRRRGTTVASSVSESGNEVAEAVVVERRRSQRQINCPMSCTGSTCIHKCI
GGGGRRRRTAVASAIPAETLRVLEPRSMSAPEMSRARLQINCGGGDGSAQQQRQQQPNCP
TNCSPDSFCSLTCTRQSRRRRRREAIAAASMVRRAVVKRQINCPMDCSHGTCIHKCINHN
A*
>g5335.t1
MALAVVVATLFLLLIVAVRAKPVSTGFVIAGHGLAAKLGTDFVLDGMKDEQKKPSSADKK
ANEDEAAAAEQDESPKEQRAEEEHLYPLLHRSSTPGNEVAEAVVVERRRSQRQINCPMSC
TGSTCIHKCIGGGGRRRRTAGSGTKINVRAGNVTRPTADQLSDDLQSWHMYP*
>g5364.t2
MPSLAGSSNYCLFSILLVTVSALLFAEIGDASPLASTDLPAAAADLPADYPRGEGEPTWP
SLEEMLAQQLAAQQHDDDEYAINQRAGIAHRLFDGDIDLRPAEAELLARARLLRQQRRLA
EKQQEHANGNNAKEEQPLPLPASPTDAAAWSTGRLLADR*
>g5368.t1
MNRQPHLSSAKLLFMMASSLLVLVTASTNVVGGEYKATVDTLAANKREGDALTACNPTTQ
RLVEMKSEVQQAVEELNKGMSTAANSLSQANAALQLLIIQEQQGRH*
>g5380.t1
MASATHHFAPIPSSLRRRLFLGTGFLLFTIALLLLIADSAMAAGGKTYFCYFCQDGFNTH
QALGGHMRRHSVERAMAEASSSAAVATKCPVCNRLFNSKSELDQHITDVHHSSRGGHMNL
HREQRAELRNGEADEEAKASSSNNKCRVEGCTREFNTEQWTWK*
>g5402.t1
MLSSPQLRRAASSPSPFFQQYHLHPLFLFLLLIAAAMALDLPTMQAASDAATVSRAERRD
VAFCENSVAAFFVSDNVLIVGGGGGSPNNTSALAPVPATAIRGVSEKACLNLCANNRDNR
GRSVFCGSASYDQQQRVCNMYSEPDGELRRKTSEEGGLRYFEKFCLAEDLPVECGNKQFI
RVDNYILRGHAQATKMVPSMADCVAMCVREKDFGCRSAMFFPGEGECITNSESAITQPDD
FMK
>g5402.t2
MLSSPQLRRAASSPSPFFQQYHLHPLFLFLLLIAAAMALDLPTMQAASDAATVSRAERRD
NSVAAFFVSDNVLIVGGGGGSPNNTSALAPVPATAIRGVSEKACLNLCANNRDNRGRSVF
CGSASYDQQQRVCNMYRSVVADE*
>g5405.t1
MSFSSSSRCLAAVVVLAFFCCCVVGPVQAWWWERHGNNYDDAVENLNAETSVGTVCSLPH
HCAWGGQYCDSRDDCNRGLKRDIDSAIGGKNMAPQVNGPVSSGGSSLHPFGGWY*
>g5457.t1
MSAKVVHLNRSCASTPNLLTTVGLALLLLLVAVVLDNEARLPDSGRKASEGESLDYEEDW
KFHALDPEDQREALELALETIGWNKVAAAENQAASKLQDFLGIVKAQLLLERGRQRANVA
HGGFRNPPPPPPPPPQMITPPPPSSTTPMMMVSPSPMRRRPIGRGGGYPVGRGGRQRNLM
ISPRTEEPDEQRQEDETVVVCGLTVLKGEANDDPSTLAPPPNSGAAAAGSGGSAAACTPA
CPPPPPPTTPRSASDQRGGTSCDWLVKASNLALSLARAFVAERETLVCTVLTGSCMDX
>g5493.t1
MSKKLLYFLLIVGLLYRQEAHADPISLSLGALGIGALGLGYFAGLYDQVKCRFYECCTAQ
WLNPDVEEQLHGQHLAQDTVLRA
>g5507.t1
MTNVRDKSVLASVPLVLLPVLQFGVLSLSPPPVSTENGTHGNVVLKHQNLVKDPSISRGT
NDQELECEPRELAPLICQRNGDSGNDVCQELRQFAADGLDGVFSTGENCPMDHGVQAFCR
LVAELDGLTQKAAVKDGEKPVVDGGGGRGIGHSGDNHRQLLTAEARTKLDQAMRTLRQLR
ERLLSQPASEKVGKKMVSKRLSAGGGTQHGGEGDHRGVAAVPTKNRFQALADHDEQQIYG
VRYQX
>g5517.t1
MKVYFILLLVSCATYIHFCSSAAAKKSGGGSGNRCDVIVVLKSDTANAFQGQIVDPKGEK
SSKWEFKGKRQRETFHPNPSGLECTGNWQVLTFDASGKQMGKQEVVFFA*
>g5538.t2
MDEARQCHNRRTDFRCPRRQLLSAPLLFFYSLSLLFLLLSGSCHALKATLKYVPVNTFAD
TVLDPRKKTAFVVEYYADWCGHCRALAPFYRQFATQARNWAENGVAYFPMIKYYPQSALH
YTDGQLLAASHSAGNLRDQLAQKLLNDFNHANGAYDQTWPNLRPLETIMDLLPYKRAVGV
RRVPSTSPLVGMLKITQFPYVALFKRGDQQSIYMDRLQAHTLEEQPVIDCEKEPERCKGL
YFASETDMLLYISGERFNNLLDFVSLLSQHFPTITFDAGTPAGGERRLLRRRRRSTSMAL
RRSQNAKLVFGHLKQLLEGKAGSGAISTIEWRNQFESAEV*
>g5557.t1
MFASAILLVLANLAWAQGFLPNSPPLIYPFEDAQEEALGLGSVAEVPPSIQFTDIAMPGK
VHHILLYGCEQPGSEEPVWDCGEMSGAQGGFSRSPICKGTPNILYAWAMGAPELALPKGG
TPNQHLILQVHYMHKLDEADESGLRIASTIEPQPKTAATLLLATDGHIQPKQVEQLEVAC
AVDEPVELHPFAFRVHTHRHGTKSPSTQYI*
>g5557.t2
MFASAILLVLANLAWAQGFLPNSPPLIYPFEDAQEEALGLGSVAEVPPSIQFTDIAMPGM
SGAQGGFSRSPICKGTPNILYAWAMGAPELALPKGGTPNQHLILQVHYMHKLDEADESGL
RIASTIEPQPKTAATLLLATDGHIQPKQVEQLEVACAVDEPVELHPFAFRRRMRPVRTNG
LC*
>g5561.t2
MLKRYLVGVLSALLLLLVIICTQPIDSGDATLAETEAFIAKVTRDAVAQDQMSDSRLANW
LDQLGQIHDMLSPKPQKRFYGAMAKMLAGVDAQNDALKAALLALLLDNSDSGGNGGSATA
DVDGGMPAINEEF*
>g5584.t1
MSSPDNVTNYRLLSLRLLFFAACLVVLTPSAVHSENYYLFRFDVGSFFREHGNEFQHQLI
EAASPGKGHEMTDESTKENEYKLTCEIHLAITYQNVNSKSCGRLRKALANTPRMA*
>g5591.t2
MKAVFLCTLALLTLGFDLNGVLFDGANKNMVQGQLIDHRVETLSTELWSVWNDIIDIIVI
IDLDLDLDIHIDININIDNYNNYHTSYNTSIWEGEELLHRIICMPKLSLSTSSSSSEEKE
ARSCEL*
>g5648.t1
MGLLSKQYFACVFSALVLVAFHGPHQMMLTESVGGGALSGNPVGGLLATVIGLLNSLTGG
LTGGNSNNGGAANAGGPLGLLTGALNTLGLSSLLGSVTGTVAGGKGGPLGGLIDTNGLCV
ATGVSLAQTVIGLLAIVPIVGPIAAGAVAIVLAILTSLPILGPIIACILGVKQSENTNDV
ARAFAVLVATVAKAAGLPLPDSSVQPSKNGIQEAAQNLVKAIVAAVSNGKDTPX
>g5667.t1
MFSLSNCRLLSLLLLIGLALVAVDGFMFGGLFGGGGGNSKKASTIGHLGTPSMNDTVWKH
YHSQAQMEAVLGAVQAKCPQITKVYSIGKSVEGRELPVVHFSTHPGLLIRLAVYLCDQWH
LQNPAIVDLINRTNIHIMATLEKAAAEQEGQEKQKFEPEVQAVGRWMFAYPFVLSANLHE
GDLVANYPFDEGRQSPGTSAYSRSPDDNTFRYLAESYARAHAHMAKNDHAPCDGTAADNF
ARQGGITNGAKWYSVAGGMQDFSYLATNAFELTLELGCEKFPAPVQLPQLWHDNREA
>g5682.t1
MIPSSKYLLLSSIFFALAHFCLPASQQQPPSISQGRRLAVLQMVPCFHHNHDVQFLKEIT
AEDELFASQLELFDSGTSKKVVEMKNEENGTMEQVSFAEGIKDPRYTVQMHYFPFMWIGG
ISSGGSWGRAFFNRLFRRSSVDNNNKKASLLEKKGDHEGGMMVNLLHQDNSTVADRPPEP
ELPQFDVGIAEFFMFSQHAFAVFHALGIEHTVDLGLVKALVASNIPRDKAHRARLRQLYD
LERELRSARFIFSNTRPQLEFDGGKVLAGKKAQSVKMIAGVHLHTTDDGDEQQKPLKNAS
SEAGGFEGIVLFSFGTVVQTTDTRKMSPVHFEALKAAFLAHPKLLFLCKLSTDDPRIDEL
NNTMANVHADSWVDQQAILAFISHCGRNSQFEAAHAGVPLICVPFFADQFYNAESTVRQR
MGLLLNYFCVEVTGQQFAIKFSRYSGAMALDTKQMKFLMENEQKAVKDEHVLKPLEHPSE
FDKAHLAEVKKELQAVPAERVVLESLREIAEGHGQK*
>g5683.t2
MPFTSLIISCFFMASSLLVSLLVSGLPSENSTGAQGTSLDNNNNDQQQQGSSAPLSWAQK
VAKLRALEEAMAEIRRMVILKKRLGNNGGLEGELRVGKHLWSLPLVHGHSRLGRPPPAAA
HPEQHHPALSGSGPVLLPEKYSFVPATSSRNQQKLAPSNLDQFAKLYREHQQINKQQKQK
QQKTAFDRGGGHSAPNKQNHHETTVPQTRSPAAAAAAAAAGPSAAKTQVDAVDGRLWRRL
AMSCVNNQHGSYRVQLAEQADELKRALAKDARMLKEANKAATVSTSDAGSSSSLPPAVLM
SPIFGQTFAELLFARNNPE*
>g5684.t1
MKFSPATTLAPLLLMLFLLCLQLQQHGGGYGGGDGVQAAPSTTDNDPGYAEGGYDVPSPW
MPTDETEADEALSEALISAAMARDKGTTVGQLFAAIQSDPENPERALGHHQPPPSTAAVN
WNEETTMGDGEGSTGPMLVVGGGETGTAEAGVQKKRRGRAASEGKKPGKARRRRRRGD*
>g5684.t2
MKFSPATTLAPLLLMLFLLCLQLQQHGGGYGGGDGVQAAPSTTDNDPGYAEGGYDVPSPW
MPTDETEADEALSEALISAAMARDKGTTNAHWAITNHHRQLPPSTGMRRRRWGTGRGQQD
RCWLWEEEKLEQRRPVCRRSVEEGPPAKGRSQGRPDDEDAGVPVNLVLDKGGLLAALDFG
DALVDEMVNGN*
>g5695.t1
MAIHYHLLLTILVLPALLHGTTDATDETATTVQYDPQTDPESLHQGGEGILFREMMLINY
PILKKLIDRNLDPCQDFFSYVCNDFVRHGGFSKIFTGAKDRVPYLKMFTASPSDRRDKYG
TLPRLDHQMFAYYDRCRDDDGRKGVGAAAVLKRLASIRRAAGVDMEDPRRQLTNWAIRAH
PASIFVTVDVPPPLVGRRQEEAEKWSHLQAESVPLFLGDSQKYTDPVHSGELDTLRQRLQ
RILNLLEEDAERLGLPSVLHDPTTTTDKHHTAEVYIEAFIEVEKRMSEITANTSSSTVEL
SPALLSDLFRPAIVPPDAHRQLFSSPQKMVYIVVKNRERVHLLGKLAESLPADQLRLYMA
WRVLLAGSGEQLDSRYPTSTTTTVEQFLPLVSRTFISRMVPEKPVARTEVQWIGANVSTA
FRTLIREDTDWLDNRTRAAALRKLERMELIVDHSDQTMDTKWMLERFQDINHLVGLYGGR
QRDVPEVCPMAVGGQLSTATAGETHQHAVKDNYAGFNKVFIPRRIIDLPFHEEGMTAYAG
MGSVIGRALVHGFDNVNRFRDEQGQLNSWWTEEASKNYINRQQCLVDQYNAIDYGDNRRI
NGTLTLATNIADNAGLRLVLRALNSVFRERPWEAKYRIRDLDMFTAGKLFFIQYAHDEEL
ENGRLQDVHPPSEARVNAVLRNIPELGRAFGCKTGSPMNPEKKCRICWNQGRVHLTIDRF
ADYAAMGFFGSTQEGEPISLNGLPLSKADYFRTSS*
>g5700.t1
MISSPCFLFRFVFVFVSLTITTTIIVGRTFDDDSPVLDTPGEEVPVHLYIKLTDETGAET
GSLDITVTTRTTIGQMIETVCDILGLDVNSDREYVRAVLAQVIENYDPQNPHGNPPPAGK
*
>g5712.t1
MLQQQQPSATVTLVFILAVAMVLIVLKSSSVVEADKKADQKAEKSFQYESGGIFKQYTCY
CCGSEDHFHYVGDGPRGGMEP*
>g5712.t2
MLQQQQPSATVTLVFILAVAMVLIVLKSSSVVEADKKADQKAEKSFQYESGGIFKQYTCY
CCGSEDHFHYVGDGPRGVPYGERTRGQAGSQDPQFARSSVLPH*
>g5722.t2
MVIGRKQLYLLVMPMMMSKVSGSSLFMLAMSTPTQERAFEQLDSVVAHITTAAARTSNTE
QQFKRATIGEEDKTGATERRRQRWDGGGRTARKVLASFAMGLLALNGGGGGGQVVGVEGA
RQLLGVAPAPLTSGPLAATGLAPTPMDIGALTAVTGAGGPAQWLATETQQMLSTKCGDDS
SSSYYNYGCNSASSYDDGNSESGGKSSEMHTQLVVHDMSKL*
>g5734.t1
MSYHASLAPFVLLLITFAGSGDENRWLVLAQHGRYGGGGGGGGYGWPQFGGGGFWPPQQQ
QQFQGPQYQE*
>g5751.t1
MWPATATTTLLLLQLLTVPGVLGAKAAAGLPSPLFSSTNDASPPPSAPPAPAPTYPVVLL
PGDGGSRIQANLTGKKTQIHYWCWRTTRDYFDLWLSLEELGVLSCLTDNMKLEVDNATGR
AGPTFGVDTRVPGFGGTDTVDQYFATIVDTLVSWGYRRGRTVVX
>g5751.t2
MWPATATTTLLLLQLLTVPAPPAPAPTYPVVLLPGDGGSRIQANLTGKKTQIHYWCWRTT
RDYFDLWLSLEELGVDNATGRAGPTFGVDTRVPGFGGTDTYFATIVDTLVSWGYRRGRTV
L*
>g5756.t1
MSYHARLAPFVLLLITFAGSGDENRWLVLAQHGRYGGGGGGGGYGWPQFGGGGFWPPQQQ
QQFQGPQYQX
>g5774.t1
MAALMTMLIATVVIAPSTAAAPASKPNRPSVHKELLLRPYYAMVEEPNAGAGLKRAYNAA
IDGGDARYYADEASEEGGIDDEYGGMAILPLDDEEYSAAAEEGETDDELLLYDVEENGRG
VVVARRPPPTSPHHSQTKARNEASKAX
>g5781.t1
XFLRFAQLRVLAFALIPGAGGFLPPSMPANLTVERCDRDQPHHPAGTPVIVPIAVGLCLL
LLVALVLAGAYFWQRRQRSTLEMMARGGAYDDDIHRDTWHGGSEYDRPELGGIGTMEEKI
GESSRI*
>g5790.t1
MVQLLNTSSFSFLAIILAVSTVVLLLTTGEPAEVMAAPAKSGNEAPKSSTTTVVVANGKG
GGGSGLEAVGARETADVDRKKVTAA*
>g5822.t1
MLASSQSRGLLNRLLFPLFLLQVLAYGGIHEVTGRIRISSSDGFFSDDNSDSSSIMASRG
HSNSFDGYSTVSTQQFTKDKKRASQLQKEEELHQMSEKRDSTLFFTTEPPVTTDWTRKAE
ELTTTLGVDNQQQQWADGDGGGAPKKEAVLKFRDDDPAPRIQVRQPKSRRGGPPKSSLGD
PQWWRGYSQPQGGPKRVIGQTNWGTLAASAEQSTTVMAWSLQPQQTVYKNGWRMRNATAQ
KAYGWCKKATDYGQKTTFFGDETTSDVTSSSTSSSSSSDEDEDEGRGFEKG*
>g5841.t1
XYAIVLGLPAMVSGLAPDGTLEQAQLPLPTPGSPMPPPPMSPTSGRPPRRELARRKSSVA
ALSRRLSTDSAIWGFGASQ*
>g5843.t1
MAPQRLVSSAHFVVISFFFFISFTNQHEVVLADNNVTSTPPASAIGHDDNNELPEMGKET
EEEEPPSAADESDADHHQFIGGELGGHLEKRAKRGGSFDFIKDIGLSTCIRVSGGTNCRK
TLLLHRLLRVVLAGAHLSLQEPRLPLRAQLVVD*
>g5843.t2
MAPQRLVSSAHFVVISFFFFISFTNQHEVVLADNNVTSTPPASAIGHDDNNELPEMGKET
EEEEPPSAADESDADHHQFIGGELGGHLEKRAKRGGSFDFIKDIGLSTCIRVSGGTNCRK
TCQPQVLLHRLLRVVLAGAHLSLQEPRLPLRAQLVVD*
>g5845.t1
XFLRFAQLRVLAFALIPGAGGFLPPPMPANLTVERCDRDQHHHPAGTPAIVPIAVGLCLL
LLVALVLAGAYFWQRRQRSTLEMMARGAYDDDIHRDTVRQWHGGSEYDRPELGGIGTMEE
IGESX
>g5862.t1
TGLRRCQQWVSSFTVLLLIATLFMPSGAEHFLLASVSTWFANINNNNTDIQPKIISSEVS
GISSNDSRLFRLPVQLLAVLATTAVLIFNNATSFQQQQQHFSGAGKGVRKWWLLYLSYVL
YLVHWPAIVITRNLLAIHRFNLLR*
>g5882.t1
MSSTLLLAVLLISLLATEMGWAEFSPEQENEALRCCEPDVLCCSSKFDLLEPLSKQQQAQ
HLPELDGRCRQLCHDLVLTPSLSTVEKLHRLKGCRRPNVFLDQYKAPKRHHHKN*
>g5889.t1
MAPQRLVSVAHFVVIGFFFFIILTNHCEQAHADNNVTSTTAVTAATGHEDGNNELLEIGK
ETEEEEPPSAADESDADHHQFIGGELGSHLEKRAKRGGSFDFIKDIGLSTCIRVSGGTNC
RKTLLVLRLLRVVLAGAHLPLQEPRLPVRAQLVVD*
>g5889.t2
MAPQRLVSVAHFVVIGFFFFIILTNHCEQAHADNNVTSTTAVTAATEDGNNELLEIGKET
EEEEPPSAADESDADHHQFIGGELGSHLEKRAKRGGSFDFIKDIGLSTCIRVSGGTNCRK
TLLRLLRVVLAGAHLPLQEPRLPVRAQLVVD*
>g5891.t1
MAAAPSSALLLRLLLLLAILFNCLPTATAIAVENLHAAAVPASAKSKNNNNYNHYSIIMG
LGNEQNK
>g5893.t1
MQQQMKLMMPTLLFGLLLAMCSFDQALAAVSPTSAQEAKEATVATAAAVAEPKLEGSESE
AKNKPGEVVAKDGGKKEMETIKKSSKEVAEVEEANKKGEDVPSTPPSKIVPAAASSGGGL
VAMLFGAMAGAGAFQQSCEEASGRRGF*
>g5894.t1
MFNTFLEMDISNRKINYCYSFFLLVVAMATMVEGQYAQVGFYPPPGPIDQGQGQQQWQYP
AAEGQYYYPQAYPAYAPPQPWDAPQQQNYGQPEFFAPVAGEFYPPELVEAGQRYAQEAID
HGPFPVPAEGDGGPYYTPSVEESSGQQNNNQPSHPAEAVAAEEGAEHHNNDDQASEANGG
TGTEEYFSPHRTATALSPWSINCIEREK*
>g5895.t1
MFNTFLEMDISNRKINYCYSFFLLVVAMATMVEGQYAQTRARASSSGNTRLRKPWDAPQQ
QNYGQPEFFAPVAGEFYPPELVEAAEGDGGPYYTPSVEESSGQQNNNQPSHPAEAVAAEE
GAEHHNNDDQASEANGGTGTEDHRPIALVYQLH*
>g5902.t1
MRKETHCNSDLFIHFSIVLISLLSCFWRAEAATVAEHIASESRNQVQTFNELASVEQRIQ
EAQAQLERLREDKHRLEDRLVQLRDSKRRLYTLAYALQMTLPNSPVVKRFFRGGGPSTVA
EQSDGFCQ*
>g5904.t1
MAQCLSLTVVVILAFAIGLLIEGPNPAVLADSNEDASPDTTSEDNSKSSQQDPQPPVDID
ALKNHYRDCVNAFFAKLDQTGLDADDFRCAVRKL
>g5940.t1
MSMNSSSSLIIFLLLTCLLLSSVQPGIEGSSSSSSSHGGSARYRERVSSGHSRDRASVVC
CRLNQQTSMLESYESYLLPPGGGHEDELAEEAGTHVYKDSLSHVKTISGVMGLDWWKQHM
ERGANFAEVSSRSRQWVHAGPALNAVKDNWRDPIWDAIAACQS*
>g5994.t1
MLGLNNIRVAFFILVSALLLLLTELVVPALSDVNGKMYAPLTVAAANKQRATGRGQSTKH
ITRQAEGDDDDAEPPLTDIX
>g5999.t1
MMISFFLVIHLALICTFVQAGDADDESRPILRLAFDAGHMRRAWEFVTYGKISQKVLEKE
LKNFQPYIQLRDKTIRLAVDQKTVQLGWLRNKKYEGWQLVWMNADMEVEDTLSLWEGEAS
GRKGRVKPLGQRTHTSPLEHSQPWGMDADGIGVDPSSGRQFQRKWGRDRDEWKAPSDHLY
IADPNFSLHGRVRLPDPTSAPVLLDN*
>g5999.t2
MISFFLVIHLALICTFVQAGDADDESRPILRLAFDAGHMRRAWEFVTYGKISQKVLEKEL
KNFQPYIQLRDKKTVQLGWLRNKKYEGWQLVWMNADMEKTDEKVFLFVDMVKNLRSLSCT
EPWGMDADGIGVDPSSGRQFQRKWGRDRDEWKAPTRTFHSMEE*
>g6012.t1
MLGVQNRGRCALAYALLLLSTALVVQPVLGTGNDAKKMRQMAKAGSQAPSALFAMVACNA
PPQTMSGQTLVEQX
>g6028.t1
MSSSLLELAPLLLFLLLVPILITVEAVVDADGGGEEEEVDLVKKWTSEPSPLHGDHICVE
LAMANVTNSTDPQIGKVPGSPTLVRYSVRCCDGYAESSDGKAEPSPLHGDNICVELAIPA
LVRYETRCCDGYAETSNGKACEESKQEKEKTSSWPWYYTFLIIVGAIAVLGIVVFGIHRF
IVLKR*
>g6034.t1
MRICLLVLLLLVEVSKSWAAKDSEEERTSISSLLIRKAIAILSRPYNGNNNSAAATVAGS
SASEKPPAVEKADSFCSVTLQTAMSAASQKEAETATGEGEAVANWQRNRQRRWKTTITYG
RRLFHGCSMPGRPLLSGREMQMPKGGFNCSRDEGICLQPFDQRYGRQCQPKMASQLRYFY
DIDSGVCREFDYGGCQFGASMNFFNDEPSCKSVCQSFLRTIDDDISRTTITTTTEPSAMT
IYTSEATSTTAESPLATVVLDSSGEGKNADEISYQIGSDPQLLAEKPRCLEPLDRTLLNS
CNLPSTSPNSGNSKSVWGRRYYFDRFSKKCRFFWYYKACDDQRRRVRLSENRNLFHRKSE
CRKMCEAIYGYGVGGFNDTENGATGGVIQITLTSKNDSVSHRHHYDVNDDNNRKNKAEAS
DQRQQVLSNHFPSQQNQQTIPQRYAYTVKQPDGCLVDVFSETFPSHAPSADQVSYGRSAS
ADNTARAHGSSALREACNRGQAWKQRWYFDSAHKICRPFWYDDCPLNGLRNFFFDVRTCS
QVCRWGYRKQFQEFRTSAEERRYISSGEMQADHLSCLGFRYSVAREGLKLTSHLCLMEEG
GSCQKQMLRDKKLAPRSALLRLVLHFGLRKADTQIIQATIPSSTFGYSAYTDSSSETREN
DALVTVLQPDACHRMCGSNRKMRKTRR*
>g6034.t2
MRICLLVLLLLVEVSKSWAAKDSEEERTSISSLLIRKAIAILSRPYNGNNNSAAATVAGS
SASEKPPAVEKADSFCSRCKQRCLPHHKKRRKRPRTLENDHHVREKAVPRMLNARAAIAQ
RTGNANAQRLRYFYDIDSGVCREFDYGGCQFGASMNFFNDEPRQQQKPIYGYGVGGFNDT
ENGATGGVIQQE*
>g6035.t3
MFGCIQLISLLYIGLLAYGSYPTDEQHMFLHEPDVAEILALNITNKAVMLAEYSPSSAIY
QRFMMLSTIPMYLPAALDPLVTLLLIRKYRRATKLLLRRLFCQSHQSTKEDSVAKTSMDE
NNGSSEAVNRRQDNDTARELIIINLLRKKKTSPQYHRSEMPPFGSRRRPPPGDAAIRSVR
EIPIRVVDRNGNGGGNGEEVTGATTVSSPAMRKNIDNGDDNGQHLLHQKRWSEANSGSGG
GERAISFEPRRHIARLFCNKAVDISSRARAPPNGNSPRSPASFDHQKISQPRRPRRGRGD
TTSSQVQRPRIHLTFLTTRTQATAAAALLSDSFSTANRESAHLTPTPANVHPTSSPLVPS
SNANRVRCQQFVATQRRPPSAVPPRLRTIVAQRKCRQWELLRLCRSCRWRRTASSYTRRC
STAASKRELYID*
>g6040.t1
MQALYIILLLCLLYYMGGGGQYQQQQHQLMNNNNNARWGPPIASSPPMVLPAQQQHSAT
>g6042.t1
MSTAVAATSIQLLLATVLLAYIVGTIGAQNQGQSQSQGQFQGSLLPPLPQPRPFFNTGEE
EQQSQQQSQQQQQDGDNDFNSGERRPDQQSNPQQPSSSFSVGRFET*
>g6055.t1
MILVSGVLLLAQSLLFLFQADGARPPRTEPEQRKSLWLFTALVEEREAAAVTSPLMNSEK
EEAGGAAPDEVVAEMEPLPLFSGSSGEEAEWGRNLPAMLRFLASAARLAATPLLLLLLLF
ASPIGVESVELATAYNQ*
>g6067.t1
MPNRCLLAAFFFALFSSSSIWANSVDARNVEVVRLVDLPMAPCSEPVCEGPLAQLHCTGE
ILAMAWYLDPSGGMRSRCLKSKTRFSPAQVLANFEDLVAVKPVDYHVDVYPEAFERIHDP
EMRALAHGLHDIWPLLTRTFALEVLEAEEQARDWYRVLAVPQPFVVPGGRFQVYFYWDSY
WVLKGLYVSEMHKTARGMLDNFAYILRRRGYIPNSGYIEFPPFFIPMIRDYYAQTDDRQF
LAEFLEHAEMELAYWERKRSAESNCPRPGNMLGDYRLGMSLIPEDCDYRRLAKIEVAGSC
VQPALHFWSSTASACESGWDFSTRWLTYPPDNEGQQSTGTATRSSSTSVASGETEKRGGL
TIRRFTDTNNVVPLDLNVLMASNYETMARLYTELGETQKSERHAQLAAELRLSIDSVFRD
VDGSGVWFDYDIGRGRLRTANGFFPTNVFPLLLINDDATTGAGEAEEKCQNLHPNSGEQW
DFPNQWAPITHLVVEGLLNCERHHPEARGLAETL
>g6082.t1
MSFFFATFFTLFLLPALLVDNNQFAATAVKDGHQQQPRNKDKGAVDAQQKHHPAVQNNKD
KDPAPYHLSAPLFGQLGITASMVFSAAGAAYGTAKAGTGVAMMSMRRNDLFIKGLIPIVM
ANVNAIYGLVLGVILAGRVHQAGPGPQGGYTLDAGFAHMAAGLTCGLSGLGCGYAPKLFI
GMVLIQAFASILGLYGLLVGLILIAE*
>g6082.t2
MSFFFATFFTLFLLPALLVDNNQFAATAVKDGHQQQPRNKDKGAVDAQQKHHPAVQNNKD
KDPAPYHLSAPLFGQLGITASMVFSAAGAAYGTAKAGTGVAMMSMRRNDLFIKGLIPIVM
ANVNAIYGLGGYTLDAAFSDCTDC*
>g6090.t1
MKKVPTTVPVAFVTIILWASLWAPSLNAEEQGTDHWPELKKNSTTLVVVPHNQEGLEEDR
DDATELLGTQKAENETAELGTQMPNGTHTCHYDEPTKTYYCVIDFDYYLPDKERGLKVVF
VVNSHEYVNKTFECDLPGFPVSIAAVLYNELPPPHHQLASGLGPVRRDDDGGAGGGPIEV
KMMKNDNVQKKTAAAAGGGGGGR*
>g6093.t1
MKSFLKLVRITAAAAVILFFIVIVVKGDDDDAEDAPSPPPMEKRVPHPYAWRGPSRLRSF
HTMGADFDPLANHRQPMLPASIGAGNNNGGGGARSGVGEGGLPSRFGFAAAPRRTFFYGG
GRGGGLQQYRPSMFYV*
>g6095.t1
MFRVDLHLLMGIVLLTVLACHLCWAEPLIKQDGEKGLPGHCTAKLYDKAAAASSADLITL
KPDGRIVALTDSLS*
>g6100.t1
MRRHSASMALLMVVVSCGGGGLLSLLPTAVVDGEPAAGGGGAVKEAKCLDLDNRQRLKAG
TYRYEWLPHREICHQKMEP*
>g6101.t1
XFIFGLVLALLLLTEELTTMASLSTNDKRHLTKVATTKRSGVQPKNVARSATGGGEGEGD
DDNDDDNDIPTHLGTGHY*
>g6117.t1
MVQLLNASSFSSFSAIILAVSTVVLLLAIGGPAEVMATPAKSGNEAPKSSTTTVVVANGK
GGGGSGCSGGGGSEGANVDRGKVTEA*
>g6167.t1
MHRSLRILFLLATAIASNCSATPYHYYGGGGGGGGGYGTDYGYYLSPHLSPPPPPPPSYY
GYHYQPMPPPSSSSYSPDHGDPSRSRWQDPGYGRPPQRDPGYGYDHDDPRYYAQPKPVKK
QTAAAAHPGPHKAEPRIASTAPLVIPPAHRHYHGNM
>g6169.t1
MASLLGASPLSSSTFSTHFVFLLLLIALASETDAATTAMGSSAVMSGSRMLHPQLVVTSN
ADANADGVRHFSLMVLPGDGIGPEVMAEVLKLINWIQGSDPSIQFTIEEGLIGGASIDAH
GVPLTDETLAKCQAADLVLLGAVGGPRWDQQPYHLRPEAGLLKLRQSMQLFANLRPALVF
DPLVEASSLKPEFVRGLDILIVRELIGGVYFGEPRGIEELANGERRGVNTHIRRVARVAF
ELARQRGNRVCSVDKANVMEAGRLWREEVTRLHADEFPDVELSHMYADNCVMQLVRAPLQ
FDVILTDNLFGDILSDEAAQLTGSLGMLSSASLGELDEKTGKRSALYEPAHGSAPDIAGK
QVANPLATLLSFSMALRYTMGLPELSARIEEGIELLLAEGVRTGDIATEAGX
>g6170.t1
MSSSSSSSSSGIHFIAHPTATKTTVMMMMVAVVLLLLQAVDADVGTVTKQGTQYAIHMAS
AMKIPTGNGKTIYQGSLSGHTVPPGWDTPFVVNAVMRSGDSGDFDLKRDRVAS*
>g6185.t1
MRQATIFLCAASVALLLLVANSGPVSAGLFSTDSGKSTGKACQKRCAECVKKSCPVPDCN
YKKLSAKDARTCQGCARKCAQ*
>g6186.t1
MNKCVAILLLATLVYCGLLVGVVPVRGVWPFSGDRAASEKLSDREWLSECERENSPQYIV
DMGANNRVDCSVAGEGYGDQPTNCNVFRRDARDEDGKLCWTGDWRSTIPEHLVDIVTVAK
NGTIRVNYNRVLEQGVMLPLASPHPDRFEFTVEGFDYNCVQSCGVYDNKTGRSSHEWVLS
HLLGGTLVTFSYSRLEGSDRTRMPNNYPESEKCPLCRSFVSSLTSIPGPQNLQTVHTRIY
DRSSDSWRIYDYGYGCQTYNLRAMTSDSGATIGYYLPLRLMRPERVRGQYPDADHEGAGL
KYRYTEGLYPVGMPCPIMLNFLIVEDVPSADLALLTLTVLLQLYDPLHSHYLAVQLVVSL
ALFACLIPYHIVGYSNSATGVLCKERALSDGQLAQLLSMTATTNPGGNVTEPTPTVCIDM
CNLTGKNAVNTARIRDLNRQLTLNLIIQDDQQQNQAWAIILLLNLGNLPLNWVPAMNPLV
TLLTVRAYRQRLLRLVFCFSSCSSDSQVPAGPAVGAVVHPMPMPKPSIAVVVSNVNGGTI
AAIPPVQPQLHSFTPAPSSLAAAASNAVHDDGGGPGSLRTLITAAAIFSWRGHRLVGTWL
LGNQQEEHNKHDGSGQNNNEV*
>g6186.t2
MNKCVAILLLATLVYCGLLVGVVPVRGVWPFSGDRAASEKLSDREWLSECERENSPQYIV
DMGANNRVDCSVAGEGYGDQPTNCNVFRRDASFPKRDEDGKLCWTGDWRSTIPEHLVDIV
TQGVMLPLASPHPDRFEFTVEGFDYNCVQSCGVYDNKTGRSSHEWGSDRTRMPNNYPESE
KCPLCRSFNLQTVHTWCNHRILYPDADHEGAGLKYRYTEGLYPVGMPCPIMLNFLIVEDV
PSA*
>g6194.t1
MPFTIASYPVVVLLLSAAVFLVDAVPSPAPPPLANPKEGQQTNDGQEAAGTDDDQLVLVQ
AAWRHGG
>g6196.t1
MSSKLFVLFALLVVSTMAFHARAEEMPEEFDEEFGGDSFDGIFRADDANKKPQNGGGGDA
GDKQCSLGNNSECGGSEGDKTGPQCFGALVGKCNCAACITGKP*
>g6245.t1
MRKAMVDNTPLLLILAVLLVIAAAGGGVSGGSLLPHHLPSSFGPSTHAQTTTMPITQYDI
DRTIYPRLPLFTTDSSSPTTVSELPPMSEADTIALGRLLEMVAAEKDPIRRAHWAKLLHR
YSYQEEQEGPDFETPTGSQQIEVDPTRQRAIVRRVLLGVTSDGKSNKKKQGRKLLGSVHE
HILWNQENPNGIVLTRIQHIMYTFCASFAPFARPGVVTSLGCVE
>g6245.t2
MVDNTPLLLILAVLLVIAAAGGGVSGGSLELPPMSEADTIALGRLLEMVAAEKDPIRRAH
WAKLLHRYSYQEEQEGPDFETPTGSQQIEVDPTRQRAIAPFMSTSSGTRRTPMA*
>g6253.t1
MLILPLVAMFLLALVTGTADGQAVAAYTYTAYPQQQYTYGYSAYPQQGYSSTGYGYSNGY
SSPYYNYGTGYSTGYSSPAYSTNYYSGYSNPYASYGYGAGTGYGTGYGTGYAGYNYGGGY
GTGGYAATGVNSYQCIVLGICYGNQVQQQQGASVEDLRALLRIWKDSNRRREGGSGSGER
KNRKGSNEGSDEKDERGGKGKGRNEALNCWDMGRDLCINPLVCADYCRGL*
>g6253.t2
MFLLALVTGTADGQAVAAYTYTAYPQQQYTYGYSAYPQQGYSSTGYGYSNGYSSPYYNYG
TGYSTGYSSPAYSTNYYSGYSNPYASYGYGAGTGYGTGYGTGYAGYNYGGGYGTGGYAAT
GVQQQQGASVEDLRALLRIWKDSNRLERGRIGRGRTKVRMRRMNAVEKGKGVMRH*
>g6265.t1
MLTKTAALAFLLPVIAALFCSIQQQQALASPPESVVEQQNEEDTENGHESEVKKETVPAV
GPFHGARLVINRAGETAPAEQFLEGKQLVALYFSAHWCGPCRWFTPILKKLKAEGKPFEI
VFVSFDRTEEKLRQYYEESHVFGIPSLLLVRPNDGEVVVDEARNAVAQCKDPLALWAEWM
KMATDNNNEKADADTTTKAEEEPNSNADAGRGEEVEEEKTAEASGGHAEEEEEESRAEEK
QQQQSSSSEPAPVTASASTTSTGRC*
>g6265.t2
MLTKTAALAFLLPVIAALFCSIQQQQALASPSSEGVGPFHGARLVINRAGETAPAEQFLE
GKQLVALELAMRYEVFGIPSLLLVRPNDGEVVVDEARNAVAQCKDPLALWAEWMKMATDN
NNEKADADTTTKAEEEPNSNADAGRGEEVEEEKTAEASGGHAEEEEEESRAEEKQQQQSS
FRFNNFHWTLLRPYKLSGQSPMEEESTWFSGGPSTTGAAAAAGRRPAPRGPTGPRTRATS
FVDL*
>g6271.t1
MALFILTLLFICSSQEQWSCYSMTTSTPTPATSEVPSTTQNAVSDHPITLIILTTPTASS
PPAVVDGTTSRPSQIKAFPSTASSSPTSSTSSSPSSPTPTADSREPQTNSGNINDTRKTP
S
>g6293.t1
MVTPVHLILTSAVLLFFSSSISSADVHGNKVEKEKKAAVRPTHSTGDGSSDGGSEHGLDG
LHQLFRHPHDDLEEAEGMVDAADYPLARPHLRAFLIDICRTEPSADDLDSMLAMLDAELE
LLRAQERARAVHFIQWLLSTADVEQQHRWLEGLLQMPMTKVPQTPTKERGKKKKGRPALR
ELEKLKTVGGDALISGFLQTLRNTAIMIDRGGAGSGGIVGGLRTQLLHA*
>g6330.t1
MCIYNLLWTSTLCLLCAAAQLPAAQGTNITNGGLNSCEVVPTPPPVVTREWMLGCLSTKM
GGIYGHWDAKDLTEECFGKQFQFGQPEARDIAGKVVKAVVELLPSAPFLFNIMDWSSTEG
SMTTSPSHNRQLLWECLELVRELDPLPIFDADRAQRRQLVSRDDPRQPLFKRLWLIASSH
DRGPVLEAIKAGADDSFVLKLNRLLNENKQFEFAYWMTSELIQRKHEGRPIDGPSVSYQL
VQAIRLVSANTPSQHWEQLARDILPIGGGDDKHSSDTEKNSLDFLVDLLRDSCESCTEVV
AMRRSLVTDAKTYVLTRDQYIQQVEQALQGMVERNKVLAEFGLILRVYQRMHGGGSKANG
GVEWSWLFRDADDSEKLAIFKTLVQLERRNDGLNRPLLEAYLRWMASNLQNTRAKIPKP
>g6332.t1
MALFVLTLLFICSSQEHWNSYAMATSTPTPATSEVLSTTQNAGLKGSTQNGTSRESAVTV
SDHPITLIILTTPTASSPPAVVDGTTSRPSQVKAFPSTASSSPTSSTSSSPSSPTPTADS
REPQTNSGNINDTRKTPS
>g6344.t1
MSSQATISLNYAVLATLLAAKKVLLLATVFSLGHSHALQPCPTASTLDGSSRALCRLQEF
PVVVIFIHAAILPLMLALQLALNSGTFDDAEGNVFFHQKNSTSSTGIGGTHQRKFLLQNS
RPLAFGFVALLILLHLVSVVAWRLLVGGRPLMVRFIDHYAVEELTTYVRSVFRDILFVGT
MFWLLGMLVSGLALFHQHVLVRPCTK
>g6344.t2
MSSQATISLNYAVLATLLAAKKVLLLATVFSLGHSHALQPCPTASTLDGSSRALCRLQEF
PVVVIFIHAAILPLMLALQLALNTFDDAEGNVFFHQKNSTSSTGIGGTHQRKFLLQNSRP
LAFGFVALLILLHLVSVVAWRLLVGGRPVAGS*
>g6351.t1
MIAKAAISVILVLLVVVSAEAKPPRFRPPPPLPSPPPPPFFVQLDDGNIVPARVVPLLLS
NGTWALYQMGENVTIPMPQGPNGSYPLPVPPFFGPPPPPMGPPPMMPPPPPFFAGGMGGM
GGGPPFGGHGGRFGNGRFGGGPPPPPPFSGPEGMPPPMPQIAANGTTPAVPPTPASDVIP
PASASVDEPMNDTSSSAPVEA*
>g6356.t1
MPKFASFLLVAVVLLALLDHMQQTNGQQQMVWPGGLGGGHQWMWPRQPYHYPSQLYEHYD
VKPALWGTGLDGRQAAQYRAPTAYSNYFNPAQNGCLNNHQIMAQQENKHKNGPAALEMRV
VHPRLAPLGEVPAIWLLERLLELAEVEGDVEQREELVTLALIALGRQCRRSCDSIRSNNK
TDPEEKLNGYDDEWWHQKVKAFFDAAYHHHHQHLIIEQQNNNHHNHQPSATAGGGGEHHH
HNQNQHNPGAPGEHHQQQVPAAARAKATRELLESIRDRLGKQNKPSALKLHQSISPQLCA
HLLHREPQEWAKQLRGVLGMLPSSNSIITVKASTAKAICRLFDMVAVGGDEANNVDNAKN
GCDLFGLVKFRRTLGIGQQLIELIRTEVLIEEKWDGHVGKEKVGDKLDAHHRVVNGKRDA
IEQLDLVLHRIARVQHQMGILLDTIFRPELARAEATEPWRSLLRYFAQNDHAIRLSPAQE
KQKIPLSGMGAEMQGIKKAMESIQWLVEEVLSPGLFHDAPHYNQTCDAIVQAIIIEQRRK
DGWWGTTKTTMNGEGGWLDVGRLARLQRLVGELTFAALANEHRHDEYGLGTESGRNRAKL
LHQMVELASTHLHGLCLAYGGIDLHANDLLKPSPPPPIHQQHQTAEPPRIIVPQVHI*
>g6378.t1
MVPSNSPKSTKFNTKSNSVEVALCAAMIVSFVLLDLPSKSFAQPLSKGSLEVQEMMPSNM
LRERRSLASGRWGLRPELP*
>g6400.t1
XLLKQQQKQLVVVLMVFMAYLTTKVALICGGDGEVMEKGGSSPSTTISATGHSPDHRRRL
HDKDGEKPLLLHGGTGTGDGTVVPLAELSSASYPRPRRDETAGDRFSWGQHVPDPYRWME
DPDAVETGEFVHALNNLSRPFLDAAPARALISERHAGN*
>g6412.t1
MDAIRLNFQQSSFEEVQKMKQIGGKYFGTSAKLVLIFLLAIFYLCKEAEAKPMLFQPGSM
SAFDKPLGNELSADFNNYIDLPPQLLMERRSGYNAYAYNNYSNFKRLF*
>g6418.t1
MSMKMTCCSAAVPLFLALLTSVTSVVATLSELVNRLLIIIFGSDNPMDLLGASGNFLSVS
VLCYGTGNTASGNVASFCLASNGNNNVANNNTLSAVIFCNGDGNIASGNVASYCLGSSGN
GNQAYQNIGSGTVFCHGDGNGAASNVASSCYFCNGTGNAALGNIASNCVGSKGNGNVAVF
NILTNSFFSSGNGNVFIGNVLTNAFLVNGNGNTYAGRVGEVIIGGQTINVASALIGLITG
TLG*
>g6440.t1
MGKCFFVFATLAALMLLVILGIDQTEASDNPPPKLTPEMLALKKRIDDPNTSDEEFDRLQ
EVLKKMLAGAVVDNLRLRGEIALKEENEKKTKEEGKKDEGSSSG*
>g6460.t2
MPRTSSFCWLVLLTVMVAAVAFPGEESMVNAAPGEDDADPAAAAAAGDTENTVTKTKSEE
EREADEKEKKKKEEEEEEKKKNGGDGKKNKEECQNEAKNCENTLAVKNHKLMLKRCRRSC
LACDEKEGYELPLCEDTYTECKTWGKEFRRSAFYNKYQKCAACAATLTRLGAKDCNCQKM
ELPAYVVGPARGDWETDTLLPTHSATG*
>g6470.t1
MRKKEQLAGVLLFIVVASAMCLLAGKAECGSGAGLYDNEKTQEVSSTPVVLRTMNMKPVT
VLPEAGGVLSGGVTRLTKPGIMEMFQFNGEDVNRRNNPVYSIKALGNNKFVTADPGLGGL
MHASEVDLMLKPGAESGNYRIAIESASTSTDKESGNYACAEMNREGLLYTRCDMRNTWWQ
FEVVMVEPDHYTEELLKADKAEPNYRMVSPLVVSIYSRAADRWVKALARKRDRVVAAAKR
PX
>g6471.t1
MQLLAFVTLLLLCLIDRQRSAEANSYTTHQPPDKEVNHGQFLVEDGSVSEPTQQSMTANS
SNSSSKTMLNAIEAVVSNEDDPRAAIVPVNASPPSANDVGDGEKSAAGLRTTLEAVTAGP
DLVFSHFFSATGGGHHSGGQQQHKSAGGGGDAMGGPQRLSPKAVAAGWRQAKLALAQCFI
SG*
>g6471.t2
MQLLAFVTLLLLCLIDRQRSAEANSYTTHQPPDKEVNHAYTAINDGEQQQQQQQDYVERH
FFSATGGGHHSGGQQQHKSAGGGGDAMGGPQRLSPKAVAAGWRQAKLALAPNLTCRECFI
SG*
>g6472.t1
MHGIPFALSTLAPFIIFFVAGDWAETTKSEKISPPKKGFSRRENVDADGCVNSPRSSSST
GPHSPRGFDDDLLDDVEDGDSSFHLDKLFYQPGDDDADSFLVKELNGMGPPSVEPYTPLF
FFPLPFLPNQMLNTHRLMVDANQLHLWLDLGTRLGSPSAWTKVLTAMGPLAGNNSNSMEE
NRHLLNTFVEMALHFFQPEAFSNKNSNNKISSPSLNDAMAKAMGWMDELALRIRALTKCR
LLFLAILARDNQPKKAADAHRKVLDEVAGGGNRRPLLTTTTTTKLNDTGNIVAGHRQREP
YGGPDSYNELLMKGPAAGVEKLMSENKGGDPASTLCTQLWMLANRGQRDEIYTSILDSGL
TGTELCQLFDEPQFSMPVRSYWQVRQRQHPFLAGQPASDAYHRLLIDNLRLAGQIIRPCN
IRESHFVHAFSLCSHRFVPMDLNVEDWWPNIIDLDWQRILHLVLSVHDRAKQHIDGDMTI
CWRALIDDPLKSMSGVSIKMAGDYQLRLFMYSTIWDKLIALLNDRELFDTEKLDLDRLQQ
MLRVFGELNQSTCVRNRSLTLEATYALFKVLIAHRRNQMLSEMGRLAMHLHLPLPMFDGA
QYGDVSLLAQMPEEPSDDPETLERQEMTATLKALGGKKAKGRRQK*
>g6497.t1
MVSLNNISLILLLLLASFPLLFLVLVVDANTISSSRNQLHGGNRPIDQVDVDDVDFNCAR
LPPAFWCSCEKVQEKCGFKKLCSAYAEATHGAQPKPLEVTLLYESLCPDCQQFIQRQMVR
AYADFKEVVRFELVPYGNARREVECRANKYESCAIQYLAEPVPFIACLEQLLQAGVKLEK
AGRKCYAAIHAPTPPPHAYDQIIHCFTGTRGDGLQAAAAERTEKVWPDQHEFVPWILLNN
ASLEQAQSILLGDGGGLRLVLCQALQSAGLPQQLPPVCQQQVGGGGWHLRRAPMASVTTP
SPSSSSSSSAEQVMLPSGDATTVDESSASLYQTGGGGQRKSSFEEATEM*
>g6544.t2
MKLKFNDVFCPIIATLMASMTISAVLGDFSRPTFTYPTVNSFGRVERDEDLMLSNAPGAD
GSSLSEGWCPKPRYSILAKGNNKKLRVDAGLGGLLRAIDVEDESGNRRIAMRSVASGDWD
PATVFPLLVTIYSRGAERWVKALHRDHPANQQNGYYVRLLEGEGHTIVADSSEIDKENHS
WNFWHFQPTGHLVDGPVYLWASRHNDKCPLCGLNHYMRVNATLLENAEDGAEPANLFCDV
GLDQQPYLPPTPETYGYLY*
>g6553.t1
MPPHTWLGANLVSTILLLLLFVHAELLLATDTNMMGVEFVKTPREEWDPAPAGKDPDSWR
RCQEELDVDTIKQNHTRFIDCFVEGEQQGQPLPGVNQSLPCCWTATSRSKLPSHLESVVQ
VMEDGRILLNYTAVKAEHRNVLIPLVGPRPDQLHLEGTSGLANTAGCSQRCWHKGSLDEG
QINPKRLLDATNLISWRMANX
>g6553.t2
MPPHTWLGANLVSTILLLLLFVHAELLLATDTNMMGVEFDPDSWRRCQEELDVDTIKQNH
TRFIDCFVEGEQVGAAARCEPIVALLLDSHITLQVAQPPRKRAVKAEHRNVLIPLARLGS
PTRRDAVSVVGTRALSMRVKSTRNASWTQPT*
>g6564.t1
MLALLLPFCLAFASWITSVIDKVSGEVHLSQEDKTKLTGLFQRLCNRQPTPDDGGSPTGG
GVGRTIQPSLQQIPGLVKDPPLRDHTRPRQDLGKLTDLTFHYAVFADQHSLATKFPDWPK
TRTAQDIRAMAELLVLLVKSEQFRHEWLVEELPCQLAECEDRIQSSPFRVGELDSSSRAR
WFLTATRSYEDDEDWLEECRQKDKDWISVHLCLDRKWFAEAKLPEVRVSYKLAILNGKGE
MLISKTVFTASRSSCGFRAFVEFNLLNQASGYLQPPNNAVMFLCEGVVLWQAFGPEIILN
QQEETSAVDGSKTVEEIRAHRAILAGRSNVFRAMLDAGMRECVEGRVVITDFRPATIRQL
LEFIYTGEAADKYQLLDLKELCDQALCRQVPNMPADKSCSLLVQADRYGARALKSAAIEF
IRQHAGVAAIVCGVRALPPGLKDEIILKGGTEQQQKKVAITRSGGEGQEGSGGSAGEPDK
KRMKLKPGGAAVAQAGLAPKPTVSRRSKD*
>g6564.t2
MLALLLPFCLAFASWITVAGGAPTQSLGSSFQLVEVLTHLYGIILDLGLYSITLAPEDLG
KLTDLTFHYALATKFPDWPKTRTAQDISSPFRVGELDSSSRARWFLTATRSYEDDEDWLE
ECRQKDKDWISVHLCLDRKWFAEAKLPEVRVSYKLAILNGKGEMLISKSHSCGFRAFVEF
NLLNQASGYLQPPNNAVMFLCEGVVFRAMLDAGMRECVEGRVVITDFRPATIRQLLEFIY
TGELSLLQAADKYQLLDLKELCDQALCRQVPNMPADKSCSLLVQADRYGARALKSAAIEF
IRQHAGVAAIVCGVRALPPGLKDEIILKGGTEQQQKKVAITRSGGEGQEGSGGSAGEPDK
KRMKLKPGGAAVAQAGLAPKPTVSRRSKD*
>g6579.t2
MYLSPPSAAYFILCLLSLIRSQQTTTACSPFHYWSDDDADGYVPSSTVPSHTMEGEDLEE
KMRQKKKEEEEDKKPRGMIDHCGTRYIVGLTANKQWLLNQGFAETDLHEGPYPEYSQKRT
ELTGNKDSKSGTKTVGENYSEMDGMSQAQEKFYTMKAWSRARASTSKPICSALSTNDNSA
GFATTHQMLSIGTAAAIAIGDKGQDSVLRLWSLHFYFNLLPTARDTSRPLLSPAEDGGKW
VANKAKGGGVRAEPALSVGNSGRQARQILFPLSVPTLAYSTLCRDRDYFAYK*
>g6589.t1
MGKKLQRLLLMVVLVLLLQQQQGDDGGGSGGAVQAAPAAAAAAANVIAVTADPSKNKLWS
NATTGRPDGQQMKLAPMAERVLANTTLAAGMSAHKRALLVQLVGSGRPDPEQLGRALLVY
IEIIKKMKKNETKVTGGGSAGEDHDVEAEEGRGRARRVRRDSEAPAVSAGEVNNNTIIVS
GPMVHVLLQGGVSEKPGERDELENARVGLAYQAVVRRTLAEPNLPDDQRASLEQFLAEDP
VLLGKRVVVQQPDPIVVPCDSPEWLDYKKL
>g6589.t2
MMGKKLQRLLLMVVLVLLLQQQQGDDGGGSGGAVQAAPAAAAAAANVIAVTADPSKNKLW
SNATTGRPDGQQMKLAPSSGGTGTGKHHPCRGDQLGRALLEAQEKIMMWKPRRVEDEQEG
SVGIVKLQQFLLEKSTTTPSLAACPRSPEAVVRRTLAEPNLPDDQRASLEHCTATRSHRR
AL*
>g6598.t1
MYSNVQFQLTTLLTCFNSIAALFVMTVDAADTVQDGGPTTIAPFPHPFLMRGQPTRYYTA
CQVAVPKDTRGFRLVEFGLDTEVKAEQLVSENADNLLHCPYEEESQMELGKMLYTADLEQ
RHRRYAGTAAEDKSRRCGVMTVLLDEPALLLLQQRLDARKLPKITKLVLLTSGHGQQQKQ
QTTPSADSIVEKRLKKRFSEEHQFMEVWPPRQPLKKMKKKRSSEEERELAEHNWTSRLHK
TLLTSP*
>g6609.t1
MKLSYRSSNFSLCTFLVLLLLLMLNSYDQAVFGALPSSTKALEKASSDLAATNSSTPIAL
LPAITTTTTNGVEKRPRQLFKGQVAAVSLSTVSPLSIHVPSILHDVLESVLTNVTQQLAP
LRHYHHQHHQNQTAAKGFRSKFGKQRLLAAATIFRYRERRSPLEAVRSADDDPRKRQQNE
QDYSNGSQHGDLQRNEADEEGFDEPNSGGGRRPPHLVDETGSKCNSRRSIQEAAERRIGE
FQGRFNVVCAEDDFSYITSTDDTVDGGKVACLVFSRHRQTDDPHRQPSVTTPSSGTRRRQ
VPKSKETTTKEQKDKLSAVHDRRQQQEQTTEKKKQRRH*
>g6612.t1
MASATHQHFAPIPSSQRILLGTLVGTGMLLFSIALLLFITANSAMAADSDDESVKEASRR
TYECSICRRGFANAQALGGHMNRHRGDRAKLKSGSGVARPRSDQEAQEAFTITVSPSSYK
CTVPGCTWTTVNSMRELDEHIADNCEHTFAPITAAS*
>g6614.t1
MKHTNLITVLVLAVPLCVALWTTATNANPIVAPASGEKTPVDIPIPIEISYGEKVPTMAG
GAVPLPTDDDAGDNYGRNGQKANGDSAPEASEVEPATDVAFNERIIEEQCQRIFNQCRRL
QHRPCSRVPTITVTIDQIRGNGEIEKKLCHCNFVDALRKQQESRQGGQNPNLFQCNTVIP
SIAVTQSLYKEKNTGDGPSSSTTVEPETVHVEKAEAADEEVGLDEKKENDGDDHGHSVQS
SRSTSEAPEMVVPAVEVPPVTPCQLQKIPVAIPHQAPLTVMIMMATMRSVEEREKLEPFI
DRHRPLLNSRLLNFTNEQRVCL*
>g6614.t2
MKHTNLITVLVLAVPLCVALWTTATNANPIVAPASGEKTPVDIPIPIEISYGEKVPTMAG
GAVPLPTDDDAGDNYGRNGQKANGDSAPEASEVEPATDVAFNERIIEEQCQRIFNQVPTI
TVTIDQIRGNGEIEKKLCHCNFVDALRKQQESRQGGQNPNLFQCNTVIPSIAVTQSLYKE
KNTGDGPSSSTTVEPETVHVEKAEAADEEVGLDEKKENDGDDHGHSVQSSRSTSEAPEMV
VPAVEVPPVTPCQLQKIPCGGAREAGAVHRPPSPAAQLTSAELHQRTTSLSFL*
>g6632.t1
MKHTNLITVLVLAVPLCVALWTTAANANPIVAPASGEKTPMDISIPIVVRYGEKVPTMAG
GAVPLPTDDDAGDNYGRNGEKANGDSAPEASEVEPATDSGFNERIIEEQCQRIFSQCRRL
QQHRPCSRVTTITVTIDQIGHNGEIEKKLCHCNFVDALRKESTEGGQNPNLFQCNTVIST
AASANTITQSLDKVKETGDVPSSTTTVEPETVEVEKAVAADEEVGLDEKKENDGDDHGGN
SVQSSTSTSEVPELVVPAVEVPPVTPCQLQKIPVAIPHQAPLTVMIMMATMRSVEEREKL
EPFIDRHRPLLNSRLLNFTNEQRVCL*
>g6657.t2
MWAVTSAGGFHHPPSSVKPFGCGFWLLLLIAAAAAAAKMAAAEGISGYTPAAVNNNSHDQ
QHLALLRRRLDDHSLALFAQLFDLMGAVNGLPSGGLRLSPATASALHLASSAIGFWKALE
QK*
>g6686.t1
MAKVHFGVVQLLVILFLTVICDDVHGGGGGADNEENWVMVEGAASGSSSAAQQQSELEKK
TNALGASSSSTSGQSEETYYDAMDSSTDDEDMGYGSSSDDEGIDGDALFGHTVEEAAGEA
ALQALLQRHQQLGAEATKRWRSEDWEKRSWGTLGDQPTRCAEEQLWAKDDSIERHHWERG
GGWKAGHEPKKKVEAKESEWCYDGGDPMMKRQRDNGVRRMVVRRERLDAEKLALERLHVH
NQGDQC*
>g6717.t1
MTNCSITLFSLACLLFVVGCAALAPQKPQKPVMQEPQPSQDPARLPLCSCNDQNHVHQEI
RPAAELAFEQCRRAVRPLINQTVGGEPVKIEHCFDLHIQRVLEAIDCFHKQGQQLKTCWP
GSQKGQEIVNLPASQMLAYYVQRGGAIFEEQLDKVIQQSGGQLFGSAYQEHIIQCFRERF
IDKLQEIDTARSMQ*
>g6751.t1
MLRYRSSSIWLLTVSLFFLAELLVEGARRGGRGKQQQQQWKDDRRMYNDYNNWPPYSPPL
WPFHHHYNWPGHGYNAGFHQQLHSPMMAVATAAGQAAFFASQEALKQAAKNKKDELATMR
AEKSGKSPGVDHTEKENVGGKSASEKENDEIIAHLREKNEKLKSAYDELKDKAAQNAELR
SNVEELNGKV
>g6753.t1
MAVKRSVTLFRLLLLSLVLATIAAAAVSVQASHPAADEDDDEPENEAHPDVDDEDGEEEA
GNDEX
>g6763.t1
MGIGIINLGIIAILAESPSSRLGEMVGKTRPAILKDTEKLESERLQRQFQTLQQYQYLAP
PPYAQVEYRYHCNRSKWRTRRLDDLLREYGDFYGRKQCQ*
>g6765.t1
MAVKRSVTLFRLLLLSLVLATIAAAAVSVQASHPAADEDDDEPENEAHPDVDDEDGEEEA
GNDEX
>g6774.t2
MLLSLIAFSAYSRGWIPVSTPLFQCHQSGSVPNNLTDYEANFRHACELCWNANVYFVNGT
TDLLASTEKLLHPVPNPYKWVPRTLAIHIFCILFILLLNVLSDRALYAAKDPEKVRVYLR
AIEDCANEREQPALGCTTLYMFFKLANMLNLAYHFLDLQQFAANRGPIFSTDIGVNQLQL
SQSYPTLGTGTGCPEGVVRQPPTLSESSPEVP*
>g6785.t1
XQAFAELLCTPLVAYAVVLLLLATSNPQLLSEEKEPDLFSKYGLDRFAYVRSLRQWKAEG
RQLDELTELVRAQRFHEAISAFERFANEREEKPNRAFWLQSNEQKKFGEQMSVGEVFFYD
IDIDWRNARWIRLLRTLRQHHQQNIKAANQN*
>g6815.t1
MLGTGLPIVVFVACSSLLLLLSADSTAMAAGGNWMGIIYDCAFCERVFDNPQALGGHINI
HRGDRAKARAEAEAEESSSSNKCPVRGCTREFNSKSELDQHIANVLANIVELGKHIRSNH
PS*
>g6815.t2
MLGTGLPIVVFVACSSLLLLLSADSTAMAAGGNWMGIIYDCAFCERARAEAEAEESSSSN
KCPVRGCTREFNSKSELDQHIANVLANIVELGKHIRSNHPS*
>g6837.t1
MTTTAWRGAVRLLLLVICAEVLLILIATPGQAKLTFWIKEEWDSPPAGTEAWWRRCQEEL
DHPQLRIRTSACRMDCVVHGEQFHDQPSHCRVFGRDEQGKSLPELNQSLPCCWTANSRSK
LPAHLEDVVRVLDDGRILLNYTTIKKKGQNVLVPLVGPRPDLVQLEGSEEMVNNMECSRR
CIHRNNRFRLNPFDTNEDKRTDPFDFQDFGNFLSYWLMNL*
>g6841.t1
FLLIFATVIFGADDAVLAPTTTTVVAVQKPNADAVVAAKIGAASTAAPRVDRLKRQYYHY
HYGDGGYGYGGYNDYGYGWQQPMMPMGGFAMGAGFAMFGRLAVFAGGGGERWSIEQMPSL
ANSRSTKKEAKRQNSTIRSSIGSRTVKYSNTALVDPAGKSTLRPLAFTAAAASFGQSRAD
ARARISRLTDPPCSSMRAWC*
>g6841.t2
MHNFLFLTQFLLIFATVIFGADDAVLAPTTTTVVAVQKPNADAVVAAKIGAASTTTTTTV
TSQFLPEAVVSDGASNKCPAWRTVEYGEASALRPLAFTAAAASFGQSRADARARSGAT*
>g6858.t1
MADNSLGGMLLMLLVALFLWSSWNTDNDDDVDDDDLGGVYYGGGDGYYGGNDHKKISTIN
ELIMRGWKKPDEKKKEDEKKDDGTPSLSKKLPNIGLGARFLTLNGMDQTAMDLHQVKNLK
RSFLVKHARRLMPDLRFKLMEKWLLLKTHCTFDFPAGAHFLAKHLDDRKKWRNLQQGGSI
TFPKDTRLVTWGCGGIGKQDRRTAYPIDCS*
>g6865.t1
MTWLLNLIAAAFCVLLSIGQPGSALKCKCTQNSPKNPCNNGACDVPADSAQLGEGECTEK
VSKSGAVVKSEDFCNAKMWPRPPSDDLDDEEEWVPVRKDQPKEDRNKGLRSTTSGLVTAM
IIPLIFIAFLNW*
>g6870.t1
MLLSLIAFSAYSRGWIPVSTPLFQCHQNGRVPNNLTDYEANFSRACELCWNANVYFVNGT
TDLLASTKKLLHPVPNPYKWVPRTLAIHIFCILFILLLHVLGQPTRLACVLQKARAADRA
LYAATDPEKVRVYLRAIEDCANEQALGCTPFYIFFKLANMLNLAYHFLDLQQFAANRGPI
FSTDVLCDMTSQGLGHIHCQLGVNQLQLSQAYVLYCWILLALSLAMAHNFTYHYLKLFSR
PWGPERVALKALFGNHQLCQNLHRKCRSRLIRRFAKVLIRYDGVVIYWLVETX
>g6894.t1
MRKMAPAQAAMVALLAATLCALGRSSPPPPPPAIASSIGLSSTTSMATSMASAATSAIET
STSPTVDHHKTFFGNEEQEDESDVANAAWGSRFSDYQLEVDWTRDGGWSAPHIHPLQPLA
WRGVDGRIRLFRPEENIDRMRRTARRSGLPDFDSDEFLRSLEELLRVDAKWIPAETDGSA
LYIRPTLISTDPTLFILCSPVGPYFDRPVSLLADSRYVRAFPGGSGAFKMGSNYGPTFEI
AAAAKDAGLDQMLWLFERELVTPPLDEGIILPGITRIEKGGEDFTVVERYPTMGELWKAH
NEGRVGKFI*
>g6912.t1
MKRQLQLLLLLLQLLLLARVVAAMTTTVSDDDDDETDEITADGDEEHSIFSEAEQLRLGK
LFAQFAKEAEYKQRITTTWIWNSAEETGEEKEMPRESKLEWLVEELDWRFAHWAYQDKCL
FARAYDDKAEWTRLLDEVLPAASTLENYDVVVEECKALAREALTRVADDCLLDVEEGELR
KAIAEQANYNQHVTDLPVHLDHLAEEFAQLAVDNAELTVDELTELFRQRREELTADDELT
AEMVAHYEGHDKWSAMVAHQMNVKIAERQNEEEDGAEGESEETESATVESED*
>g6912.t2
MKRQLQLLLLLLQLLLLARVVAAMTTTVSDDDDDETDEITADGDEEHSIFSEAEQLRLGK
LFAQFAKEAEYKQRITTTWIWNSAEETGEEKEMPRESKLEWLVEELDWRFAHWAYQDKCL
FARAYDDKAEWTRLLDESTLENYDVVVEECKALAREALTRVADDCLLDVEEGELRKAIAE
QANYNQHVTDLPVHLDHLAEEFAQLAVDNAELTVDELTELFRQRREELTADDELTAEMVA
HYEGHDKWSAMVAHQMNVKIAEQEEDGAEGESEETESATVESED*
>g6922.t1
MAAHFLHVVLTTTVLLLFLLVETNAAEPLRWSSNPINNNNTYNLGDLIGPPPPSSSVVVF
VKKSQQLETGTAEPSLHKVEAEEQQHQPPDPCLLRCKDDYVLRQELQDLQKAAAATLLPV
TKRSAKRIARSLLNRLDRLKLDTALTTTPSIRPPLNYLLELMYLLGGDKRSIVRGLGEQC
SGCDGVSAEAGQILISGQETLRTSQVRSESGQKV*
>g6925.t1
MIRPSLLLPTLLLLLLILQLLLLSSTVVAAGGNKKGSSSSVTSSITVSRRSGTRVATARG
IPAVRRSSVAAKSSASIAPPPPPPAGFSGTERQRLAKLSSEIALHTWAYRDFEDEEETKA
GGLSADLQHWILDEWSYEDQQLLARAYDTDDGREWAVLLEQTLPAKAELERYWELVEEYK
ELAKEALTKATDVMLLDADSDFRSMLTKEAKYAHLAEEFARMTVKNYNLPVDELTEMFRL
RREEMNADDELTAEMVAAYEGHDRWSAMLGTMNNNGGNAAGGNNNDGGGGGGDDGNGQQQ
QQMRERLLDPYARLNVDGLLDAVIAIHDDCDFPVLRRIRNVETFLHQX
>g6925.t2
MIRPSLLLPTLLLLLLILQLLLLSSTVVAAGGNKKGSSSSVTSSITSPPLVVFRLSVEAA
ASIAPPPPPPAGFSGTERQRLAKLSSEIALHTWAYRDFEDEEETKAGGLSADLQHWILDE
WSYEDQQLLARAYDTDDGREWAVLLEQTLPAKAELERYWELVEEYKELAKEALTKATDVM
LLDADSDFRSMLTKEAKYAHLAEEFARMTVKNYNLPEMNADDELTAEMVAAYEGHDRWSA
MVAHEVLGTMNNNGGNAAGGNNNDGGGGGGDDGNGQQQQQMRERLLDPYARLNVDGLLDA
VIAIHDDCDFPVLRRIRNVKFLDL*
>g6926.t1
MSAPSSSTPLPLLRLAVVVLLLLAMAALQSGVDGVVPMPVFMGKVDGKWIRVNYATSDNT
GAMLHGALTHGPKRQYHIPAGFTSGDGVAINLGPDRRAFDMLPSL*
>g6973.t1
MKKKVQTRFSLLLLISSLFLLLIVCFCAFPLLVQADPPGRGQPKPISAGTANKGPPRPPP
SPDDVLPQPNNNNNADDDDDDAAVGSGSPIGGGNLDADADNDDLTNNNNVGGPSVLPTSP
MGTNGDGDGVGGMGQDVIDNDVNNIAGSDGGGGGGTPPDQDHLGSPNAANGGGGNEDGGG
RRRSSTENDAFLNIPPSSPAAGDSPGSVVGDDADALGNGVGGGAASTGSSTTGGDRRRSV
VNNNRQPSNKQFPDGAVHCFTPPPSGQKLSASQLDQHHTKQWIEVQPLAVLDTRSVRARS
GVAGQTNARRSVIRHQPNLLSQCRRTCLLGCNNEVGITRLFANQPTVPLPSCSKLRPLCR
SSLARLRLLVKRRNLRSQRSVVTFCITLNQQQQQQRFFFCYAGHPAVAAEQNQQQVSSSS
SSSLASEAGAAVEAGAAGQCCGCDNNGSAAAAGGADNTDDDKLSNVNACACGWLFMQLWT
RA*
>g6973.t2
MPILFNSPHYVLLVFLLLLIVASWAGLANGAGDTQGLTVTCCRAPNDPTHFITAPRTDAN
NQAGPPPLAGSFIRGQATFQAPPGTDRRKACVKPSGDPNFYCCQMVCETDGSLVDVQSFQ
PCVLTSNTAAGATQPTATCADPSRVPNGICTNPFYSKVRAAYCPLSCGVGCGARGGGLLG
GAGGAGGAVVVPNSPQLQSLLAQLLGQLGGAGAGTGGAVPPTGTGG*
>g6995.t1
MWAHFLLALAICCTTASVGIRGQSLRFPVIRLEPVTDGEAEDLLDSLVKFVGRSGSGAGG
DAGLIADYGRGRDALFMRFQPFIELEDRTIRLKVDNRTVKFGWAWDPAKLMYTNQLVWTY
VDIDLYQMVWRTAINKMPPPDHFRLILVPPDNL
>g7000.t1
MLYIYQTRRTFGTALLLLLFSLSLLPLDATLTPHFRQFLRQRYGEAVDKEMARDDLGPDG
SYGGGDTHPYETPTKPVILVHGITNNAATFSSVRQHFHQQGYGDEEVYGTTYGDAGKTNM
LFVTVNIIAYSMGSPIARKAMLGGRCVDTGEEIGPPLTQFVHTFVGVAGANYGSFLCVFP
VGCCNLINGMGCGSRFLADINARQRYEGERIYTVYSTGDEKVGYLACGRVTSQIAGQDGE
SRHTGMNHDQVMMGTAAIQHNLVTHNRL*
>g7000.t2
MLYIYQTRRTFGTALLLLLFSLSLLPLDATLTPHFRQFLRQRYGEAVDKEMARDDLGPDG
SYGGGDTHPYETPTKQHFHQQGYGDEEVYGTTYGDAGKTNMLFVTVNIIAYSMGSPIARK
AMLGGRCVDTGEEIGPPLTQFVHTFVGVAGANYGSFLCVFPVGCCNLINGMGCGSRFLAD
INARQR*
>g7042.t1
MAGEKKKAGLLSLISLLLLLFVLLQQLSDQPAAAMLNEVWGPQVTAEQQRCSDQCKTIPA
TCARGRSWLPYGSPCGTDQSCCGRFINGISLVTKWFQNNTVCCCFTNVFHRLSLGSA*
>g7082.t1
MQVPSSFDIVIAFLLFLDTAIVQVKAIQCYECSSSGQGSQSLCNHYVGTSCGYGFFGCVK
IGIYSGGVDQVGNFIDDGNALIGMMRGCNVLPFRLTAFAQHGNETE*
>g7088.t1
MAAYRNALNSSFPVLAMAFVLLGVLSFVVTMEASAASNSGSASAEHAAAGAQEQKLLALY
KACADFPELAQCKLLAMDGRSRMVEKRKSAYMRFGRSSMAAAMPPPPQDADFDADAYYRP
AQMEKRKSAYMSFYYD*
>g7090.t1
MLSALAIFGFSMLLAAKIPAAVQGATQHCYSGNEAEAKRDYEKAIFGTAEEPVKETADWR
SKAEQRPKLCDPDKAVENPDGTMEKLLDQQKKAIATDVRFFCPQAIAALRKAYERFCGPC
EPILLAGEEEDEDEKQKEEKGKENK*
>g7090.t2
MMLSALAIFGFSMLLAAKIPAAVQGATQHCYSGNEAEAKRDYEKAIFGTAEEPVKETADW
RSKAEQRPKLCDPDKAVENPALILQCRRTCLLGCEDGTMEKLLDQQKKAIATVDVISIAA
LRKAYERFCGPCEPILLAGEEEDEDEKQKEEKGKENNPDAGVLVGLDPLAHHHGIYSRRR
VEPRVRTSASDQRRQVEHHGDVDQPEVGAQLEAEDASQRTKDVRIQLEPCPDGQIAAGRE
*
>g7115.t1
MPILLPLTVSKMMVKKVMALAIILLAVLIISSCAVIDQVEGQGTCYGVSAALTFGTDETG
LREQKKKKNGDSDQWSRDPIGVLVSSAVLDRGQNX
>g7115.t2
MTSSMPILLPLTVSKMMVKKVMALAIILLAVLIISSCAVIDQAHARHSPIVAVVLPIPSS
NSARGVSAALTFGTDETGLREQKKKKNGDSDQWSRDPIGVLVSSAVLDRGQNCA*
>g7119.t1
MLRERTAGTHLLPLMLLFCCCCCCCISTRIAAEGEAPTKTYEKHVETTVKEESSGGYSTK
GDQEDNVAALMGAIFSNYDKRIRPYSMTSQPVIVQLTIVLAILTELRENQQVASFVISHL
QLSWDPEEFGGLRQLVIPQSMIWVPKLFVYNSMDTKEMLSENRFDIRVTHNGRVKLNIPQ
YVTCICRLNIEFCAIAQASPLLNVSEMDVNATQPPKDSYFSGNAEWAVTNVTVRHMRFLE
DGEYRAEAHFIVHLHRRPIYYITVIVAPTFLISVETSNKYYCM*
>g7122.t1
MSLLLLLLLITAISVPFDGVWASLPLEDREVAKAMDEGPFVESALPAEAVAKIRAITADR
SLSFPEIQDRIDKVMTSLPGEVLDKIPKPPGFENLPKQTELQAYVGTLPFDQRAVIQLPG
PPPNFKRGSFPGGGQPPMPGKGGSPMPGGYPGMPQMPPMPMQPSAGGGGNYLFPQGMRPG
*
>g7122.t2
MSLLLLLLLITAISDREVAKAMDEGPFVESALPAEAVAKIRAITADRSLSFPEIQDRIDK
VLDKIPKPPGFENLPTISRNPNKSWAEKQTELQAYVGTLPFDQRAVIQLPGPPPNFKRGS
FPGGGQPPMPGKGGSPNPYGGGSPMPGGYPGMPQMPPMPMQPSAGGGGNYLFPQGMRPG*
>g7123.t1
MTAATASSPPQAIPSFAYSLRLRFILISLLLTATSTGAAAASQPPPPPPPPSPAFDRFIA
ELFLEANGERSGVAAAGAQLRQALLPTTLPALPGVWPWRDEYTARLLDSLLGTAELESTA
PAAAAVGPLRMGRAVLMARKEVIASVEAHAQEHASLFGQWESQSDKAKAMEELVSERLRM
AGALLQAVPALRWVWLRGSMLAQLQGGEAMANAGVGESSSSSDRVGHVVLPRLMLLDAGS
RTEVLKK
>g7123.t2
MTAATASSPPQAIPSFAYSLRLRFILISLLLTATSTGAAAASQPPPPPPPPSPAFDRFIA
ELFLEANGERSGVAAAGAQLRQALLPTTLPALPGVWPWRDEYTARLLDSLLGTAELESTA
PAAAAVGPLRMGRAVLMARKEVIASVEAHAQEHASLFGQWESQSDKAKAMEELVSERLRM
AGALLQAVPALRWGGEAMANAGTGWATWCCPG*
>g7129.t1
MPILLPLTVSKMMVKKKVMALAITLLAVLIISSCAVIDQVEGQGTCYGVSAALTIGTDET
GLREQKKK*
>g7144.t1
MTVLLLLAALMLGGERVDAAPPGGGARLASTIRVGNHHLVNNMSTMVKTQPVSTGKVAAA
AGTAGAAAPSLPRLLAQAIPKAFRKHPVDAITVTGLNGFAGYGVYKFVGDGIADNKKKNE
ASPPSLPKEQEEGLY*
>g7144.t2
MKHNTSFLHIQAITTVAMTVLLLLAALMLGGERVDAAPPGRLINGNPGVGNHHLVNNMST
MVKTQPVSTGKVAAAAGTAAIPKAFRKHPVDAITVTGLNGFAGYGVYKFVGDGIADNKKK
NEASPPSLPKEQGWTTILLFK*
>g7147.t1
MGISAGLLLMAIGSLLFTMPHFLAEPYTSSFHSKSAGHSQCWLPQPHGNVSTLNGSSPVA
MGLLSPFASSGEEFSATLDGNGGISASCESPENQPGTFRYVFIFCLAHFLHGVGATPLFT
LGVTYIDENVGPAISSLFIGIFYAFAIFGPAIGFFASSKFLLWHTDWMNTGQKLQKLIID
LEETDPKWVGAWYMGFLWAAFLGLLGVLPILILPKVLPETRMREALGEKKRSPECCGVPA
SSKKAMFGETPFVAAGGDGTEMLSIGGDIGGPTMGLQHKGEDLESEAGAALLPPIKIPRS
PGIRGGPLLYQLWLDVRHIPIAIARILLNGPYMLITLGMAIDVPANVPGVDWDIGEANHR
GETISD*
>g7152.t1
MKTTLSLVFGVFTITILASVVEPIDLLADREQGPAGVPIRTVQPKNQQTNGVSTENGLSN
YTAIMFSRSEFASPRAAFDFTASKQLSIAALFDVQKNQFQGVPELKGQEANVSGVEFGVA
TVNKNELEVGDGVFNSIELPAVLGGQKLHHPTETQPLLNAINGVAVSNDPSADDCSFGGN
VAALLDFLDMRLLSKVFVDLDFLDSAAGDNFFAVGLNGDVFLQLEILEDVDFFELTAESL
GGFKDAIRGAILNGAERLFADGVDLTAIERRMRPHGLGQFSINLFREGTVLVSAEVDTKK
LIFDDTHG*
>g7171.t2
MDRQFFFSVFLDSLLATTTGREPECGIGAASFLSPGASLQAQLLKLQAVPFLPNAVPFLP
NGYLTPSCALPSQRLLDSMLCPSSAPLLHSTSSSTPRPPSLGSVSSTHYFAQPLANQPKN
VTAYQGPVPEQSWYRFSAFWLRSNPWRYFAAAADESASNRPASEAVPVGDAVNPRVPMTG
GDRFRSSYHLDNAEEPLRQTKPRMLLFTSLAPHGGFCVNLTGRQFESTIDTGDRFHKGNG
SRLTLKCWISAPTAEL*
>g7180.t1
GPTAPHFLSLVFLLSLLRRSPLVHGLRCYDSQAPVPDRISDCGPEEICYGEFYSMRSVEH
LRGNKLPHFGGEDSSGPAPLRRKGSAQAGFVFYYDRFCVHRDHCVNRGLAEGECLSEERL
DPIVRATFWAKFIPGSVAALMGIFATDSTPTTSASSSACPTPPPPPKWATTPAAENSNRS
QALP*
>g7183.t1
MLNTDTRGGGLLIVVVVVAVVHKGPMGSHSPPEPPATVEGVIDVGPLKRSLLQTFLQHLL
HEGYKRGGGGGGEQLEELQAEVDRVMSGQRASITAEGDHDGHPGHHQLLMHDEDVLLQRL
AHLSPLLVKPLTHDGNRPPVWRLLVAAGEAQLLLLVDGPNNKGEKKAKSLKVLAELFVHA
LERVLQLIEAFVDVTIEKTVTSTKGHHHGSFVISDYSELEQNNEDKKTTGTFGLETVGHW
TELALRLAELFFDCRVNRKTGSRIEENKNSHGENRADNHHHQPGHDALTDIFKVRAYFQA
LQSEHDKVIAPPTTYQHILDGLNRMPLVYPHFYQTAGPAVMAILLRSIGIITKTKPATSL
LVNWCTYLSKDSNRRIAEPFLAYLELLEGGMDDDREPLLRLLWFVTIKALRDRIIAELEK
SAANGTGSRLTAWWLNEGGLLLEPKWAAWPTAKQQAPLFRFRLPESSQGLQLAVCICDYN
IVDEKFLADQFVEAIQLDIKLHHPLFALLHAVPKSQQDKMLTVLTQNIAAVDQFPLLEFV
LDSDKHFQHFLSEHIETMNRVHCGAMAGVQKLGLVFVEKYSALRPALEHLVTALGEAGIP
EALLQCIADVLKANHSVFHQTIPSNRKHNEEQFDTLVNRELRAFKMEVGRRGNLGEFEHY
QPGEFEVDLRRALCNGIKRG*
>g7183.t2
MLNTDTRGGGLLIVVVVVAVVVEPPATVEGVIDGYKRGGGGGGEQLEELQAEVDRLLMHD
EDVLLQRLAHLSPLLVKPLTHDGNRPPAQLLLLVDGPNNKGEKKAKTLERVLQLIEAFVD
VTIEKTVTSTKGHHHGSFVISDYSSYHFLQLALRLAELFFDCRVNRKTGSRIEENKNSHG
ENRADNHHHQPGHDALTDIFKAQVHTVFSHLERWDLEKVRAYFQALQSEHDKVIAPPTTY
QHILDGLNRMPLPFLAYLELLEGVTEHLSPKLEPLLRLLWFVTIKALRDRIIAELEKSAA
NGTGSRLTAWWLNEGGLLLEPKWAAWPTAKQQAPLFRFRLPESSQGLQLAVCICDYNIVD
EKFLADQFVEAIQLLHSRNRALTGYKDIKLHHPLFALLHAVPKSQQDKMLTVLTQNIAAV
DQSSDWFHRDHFSQSKQSMRTMLSDLQVFVEKYSALRPALEHLCIADVLKANHSVFHQTI
PSNRKHNEEQFDTLVNRELRAFKMEHTKENGGVGGQRGEDGLAFEGLGDAVASLHRLERD
ADPEHDRRIGNAVRGAPHGYERLGPVVARPPPAPPVLSVP*
>g7186.t1
MTGRLSMKNKFFHSPLILLQLILLLILQTASVAHAGIIEDCKNAGSASVDADYVVFKMSS
MNRAQPTLVQQAIDAKIKGEGWKVGGRFADDGDCAYASIVRI*
>g7193.t1
XLLLLLFTGSSVAVVVHHHLGGPLSTMGIGTGPPSSIGNLHHQQRHIAGLKQRSQANFQH
NGLLPAPSLWNHVNKAAFGPSLADDAYDGYMPSSSSRQQHSSSDELVADGAWEWGFKKVP
GAGKQRKSNRLTPAHSLELPRENQFNKMVDKSTPAARPYYTFMQAIPGIVRNPPPSALGR
VGGPRVAIX
>g7195.t2
MTSGALTAVLSLALLAELLPAALGNAGMAIASQAAGATINAASSGGYSGGGNSGGYGTGY
QQGGSYGGGNYGGNSGGYGGNSGGYQQGGSYGGGNSGGYSSGGYGSQGGYQQGGGSYGGG
NSGGRYGGGNSGGGYGNSGVYGGSSGGGYGNSGGYGGSSGGGGYGGGQSATYPYGGRTII
VNGPHSISYGQPGGSYGGGSSYGGQQGGYGSQGGYGSSGGCSSCGGGSYGGQGGYGGSGG
YPGGGYGGQGVGGYGMAGAANALGSTMGLGRK*
>g7195.t3
MTSGALTAVLSLALLAELLPAALGNAGMAIASQAAGATINAASSYSGGGNSGGYGTGYQQ
GGSYGGGNYGGNSGGYGGNSGGYQQGGSYGGGNSGGYSSGGYGSQGGYQQGGGSYGGGNS
GGRYGGGNSGGGYGNSGVYGGSSGGGYGNSGGYGGSSGGGGYGGGQSATYPYGGRTIIVN
GPHSISYGQPGGSYGGGSSYGGQQGGYGSQGGYGSSGGCSSCGGGSYGGQGGYGGSGGYP
GGGYGGQGVGGYLELLQGDVQSQLFSLDDDGNLFLRAASCCIVIFLLITIFFLAIAPASL
EQLLHRFISHNRPLRNNAKLRKNFVRSEFSLGFVKSPLGQSGALAFDVPPPSSAEESGYL
IKEDNGESLTWGLHNAANLIAAMDDRLKIELYQQAFENEELEEATDEQKVEESVTIASSA
TERLDDSFADEHPSLLDEGRDFVDVEHPSAEAMLEQKHQETPPILQAAIFMAPSTSSM*
>g7197.t1
MKSSIFTLLLLASLLCLLTMSEVRGQGYSQMAMGMAGMGMRAMSGAYGGGGNQGYYGGGN
QGYGGQGYQGGYGGGMNQGYGGNQAASALQMTVFFFFFLVVLLLAQKAYGQLGLGLGLGA
QALGQNLGAGANFGGYGNGYNGGYGGGYGGGYQQPNYYQGGYGGGYNGGYGYYG*
>g7200.t1
MATASSGRLPPLQRLLLLVLVLALASTTVSSMKHSADNKQLKVSGTGIAFGGCNIGHYFR
GTVATGAGGGKNVIVFGDAATEAQKSGSEPYRGVLRGDAYYHIPDGFRAGQPVSVRVHPD
LPDHWDMTPAQSQ*
>g7282.t1
MSKNAVLFLLVIGLLLAHKVSAASSSSVENAAELNGAAAETQTKIKRPQAPPVALQRQHD
DVSSEHCSDG*
>g7293.t1
MRRSTSFFFLYSRVLLFFVVVTVLVFGPSMFSQASECDDWCRHVEGQHYICESVIKSNGW
GGFGITHECYYCEHGFYEFRA*
>g7317.t1
MLHGVAKGPRNTTVVFTLSPNLLLLLGFALLALMMMVVSPARATDENFDKMLAKLQPPAS
SDHLYEELKQLEHRYEVHKERYPETSRPPPWGVPPPSQPKAESGKSKGKKADGDGSGR*
>g7334.t1
MRNLFLLYFCAFSAIVVVGATASIKRWQLVIYADVVYPSSSFPGAELKTFREYVHPAAVF
VEQCSNVDNGTVHHQAKMYVVKATFKSGEPSNHIIDVYVARRLGPTMKKDGRRVSGCVHY
RLGADQAYQPASLEASEGGLLLPAGPSVVVRSKDYVLVGCGVVQQITGAKGNTIISSRSY
NDFFADHNTIPPRSAVAVIGDGGLAKLRADWEQRSSASQDPRTDRGGGGGNVLVPLDGDV
VIRFSGTQIRGLDLACRRRPADFFPAASTEHFRAGNEEEEEPPTDEEEIEVEEHQLQPQP
AVAKPPPKQSVHLKKASDVYLKKQEKFPEGNSSRMNKNRGDKPKASKSRQRIIETEDSTA
MPNSQFEEEQQIPVRPVEQGTATTRRNNVKQKKKEKTTSRPTPFRTNGGSERGNGSSSAA
VEEQRYTESRQRVPPPPPILYPHPLSNNLFRREQQRRQQQEEEQQCGTASDGTACSAENR
AEAGEGRRRGESRRVEADHRINSRKVRRNGDNEGGQKTETRIMGDQPRRTSGGDGVSRTM
DRGGDQQRNPHRSRAHNQPTVVEGMDHTKQQGSENRRNNMAEKWRRGPTVELEFSPAHQT
PPKQPNSGGGGTALGIDKKPPHKANTNPYPATALPPGSEQRTQQQQMISNDAAGVDRWPP
PPSRSSAAAHFRRQPRPIAVNSDPYEQQQQPRWIYLDGHGSRWNRRLRAPPQPKTEEETS
SSSSSSSSSSSSSSTSPSGDSSDHHSSWSSTSSTAVPSELDHQRWQMEPMPTSSDDDDNA
ENYRGASDFKNSFGKAMLDKLNDLRSRSTKNWKPSSPSHQPSSARSFKSDYASATSSLSS
FKSSSNGGYSSHTSDSRLQPGTSEIMKKASDVVEPVDANVSRSQQQSQEQQQQLVMITLW
QPMMLPPLLSQCSQLLFHIPIIIIIGGSTTVEDRHQSTAQEEDQRHSKLVGISHIPSSLV
TDAATAQTIISPAPFTIDQQLNNNNNNNPQLTTVVTPRRTAMPKKTTDYDYNQSNTFKEA
PHFGLVQPAIPPPSPFVVPFASSRPPPLPPVMENEEEEEEEKEEVQPLDHTSRRRRMRGR
AAAVGEGRRTAKKVSFLLDPSSSSSAAPAADPIPPPADSSSSSSSSIDSQQFVTPPGSPP
PAVAAGLVDDGGGQLKEPEEMDEEDLAWDRSSFFLPVTLAVCRPRWPPMPDAPNTHIAYH
RMPLQRPHFVRQPDDPLGQVIDYRHPLQQFNKSSAAPPQPLHIVGELHGTGGGGRGYPPR
LVFLRETSRASPAGWLGWKRPKPQKVVGVYFVRPVYATFGFLVERPNDLDSTYELIFPID
PETQEPPNQEQEAMDVVMGRQQQHQTTSKSRRCGTKRPVLVNLGRIQAERYCRKWFEKTE
AKRRSKLKMEETRAEQRTTSTILPTKMQVVVPSRGERWLAEHLGSVLLRGNLDLSSSSSS
TQQQQQPAPRVLDLFVHLGSSSSSPWPSSSASTSISSFMEFVASTSTSSSTRQGQVQVRF
NGRALSLPPVPSSPVVTSSTVSGNNRRLPPAVEPVDGIQRVASALVWLAATSSPALNAAA
FAKRFSSMRDAVVPTVPFLLVVTAAAATDNNNSTKNM
>g7334.t2
MRNLFLLYFCAFSAIVVVGATASIKRWQLVIYADVVYPSSSFPGAELKTFREYVHPAAVF
VEQCSNVWRLPKVVYCCRRDPRLWSGARTTGGGGGNVLVPLDGDVVIRFSGTQIRGLDLA
CRRRPADFFPAASTEHFRAGNEEEEEPPTDEEEIEVEEHQLQPQPAVAKPPPKQSGTATT
RRNNVKQKKKEKTTSRPTPFRTNGGSERGNGSSSAAVEEQRYTESRQRVPPPPPILNGGN
SKKKNNSVERHLMEQLVLPRTEQKLVKLEFSPAHQTPPKQPNSGGGGTSRRERRSVRTAL
GIDKKPPHKANTNPYPATALPPGSEQRTQQQQMISNDAAGVDRWPPPPSRSSAAAHFRRQ
PRPIAVNSDPYEQQQQPPPSDQPGEMDLSRRARQSLESPTSSAAAAKDRRGDNSTSPSGD
SSDHHSSWSSTSSTAVPSELDHQRWQMEPMPTSSDDDDNAENYRGASDFKNSFGKAMLDK
LNDLRSSRLQPGTSEIMKKASDVVEPVDANVSRCCSTSRSSSSSAAVQPSKIGTKAQHKK
KINDIPSPQRTTVVTPRRTAMPKKTTDYDYNQSNTFKEAPHFGLVQPAIPPPSPFVVPFA
SSRPPPLPPVMENEEEEEEEKEEQKEKNARKSGGDEQQKKLAFFWILPPPPPQPQQQTPF
PHQQIFVTPPGSPPPAVAAGLVDDGGGQLKEPEEMDEEDLAWDRSSFFLPVTLAVCRPRW
PPMPDAPNTHIAYHRMPLQRPHFVRQPDDPLGQVIDYRHPLQQFNKSSAAPPQPLHIVGE
LHGTGGGGRGYPPRLRPNDLDSTYELIFPIDPETQEPPNQEQEAMDVVMGRQQQHQQDNQ
QIEALWHQTPEQRTTSTILPTKMQVVVPSRGERWLAEHLGSVLLRGNLDLSSSSSSTQQQ
QQPAPRVLDLFVHLGSSSSSPWPSSSASTSISSFMEFVASTSTSSSTRQGQVQLTAYSGS
LRSPALNAAAFAKRFSSMRDAVVPTVPFLLVVTAAAATDNNNSTKNMKVCPR*
>g7345.t1
MGKCFVVSATLAALMLLVILGIEQTEASGKPPPNLTPVMLALKKRIDDPNTSEEELDRLQ
AVLERLLAGEVVDNMLLRGMIALKEEKKEKGKEEGKKDEGSSSG*
>g7348.t1
MMHNNMLLLLLLLAYSTSLLPIFFITTAVHGYETVKVPRVEWDPAPAGRDPVAWRRCQTD
LDVDEIKNCHPHQVDCVVHGEQPSSDQPSHCLAFARDEAGSLLSGVNQSLPCCWTATSRS
TLPAHLDGVVRVMDDGRILLNYTAIKVQHRNVLVPIIGPRPDQFQLLTTAGLVDSAGCGQ
RCWHSASTDAGQTNPNDFRDATNILSYMMMNL*
>g7348.t2
MMHNNMLLLLLLLAYSTSLLPIFFITTAVHGYETVKVPRVEWDPAPAGRDPVAWRRCQTD
LDVDEIKNCHPHQVDCVVHGEQPSSDQPSHCLAFARDEAGSLLSGVNQSLPCCWTATSRS
TLPAHLDGVVRVMDDGRILLNYTAIKVQHRNVLVPIIAQGAASAAGTVPPRTRAKRTRMT
SGMPLTSSAT*
>g7351.t1
MLLLLLMTMVGGPSSVASSNSFTWSPPVSPTSIGSGSTALRYNTGSPLASSPKTNSRRNA
YSNGNGHIGGSSSSSPKLVRIERSQAEWFVDMLGDEMEDYDEPVRRPVHIMENIRATVAI
PDVKVRQ
>g7436.t1
MLKYTTLSLLLLLSFFSIGFSHFTDAAPQIADVGSNSANGGNGNWVSFMFPYPGLTPQPS
GRFSGPVTVQCPEGKGYRELLEETVASFPGPQDFLSIPQAVHEKLVARGLVPAGGWCDVQ
VVGQAANGFDYPKAFGGGFDTRKDDFITADCVYLDERVYASIRCVQNNN*
>g7460.t1
MIVSAQLLLLLLFSTSVGNTRADAYCGSSGTKHELGEQCTNDNCNYHCFEKGSTALSGYW
ATGLWGLIFINASDDSWFTKWVYPTVRNLFTACAATANTPLLLCFITNGETAFKLKTTEP
PERVLLRTGPDRETPDHHQQQLLATATVDDLSSMATAATSVAAPPVTATTPYPGPCWPLI
LYTGVNALLPTVGLCLNALLVLVTVRDKDLHGPCNILLAVGAGCDLVFLAGHLLTFCLAL
TGLNFISLHACFWLQAPSIIGIFASVWIVFFVGLDRLLGVLAPIWHRNRNRKHYIPSMLA
IAAGYGLYTLVLVFFVAMFKYPETKITPTGSTSVPHLNQPVDAGGGISNRIFRSLLAIMV
FVVGSYWATGLWGLIFINASDDSWFTKWVYPTIRX
>g7465.t1
MQNSLLKQSFQQSIPQFITILLLLLLPPQHLISGKVEDRDVTSSTAPLVHPPHIGTTPNS
SQNQLQEQQQEAATPAISSIPTTPPLASRSSSYSYSNSTGNGHRRHRLQQEQRQQIARLQ
QRLRVLEDQQHPFQKQQPFTAGTTIGPEDEKMPTKTLREKIQNIAHALPLGFIRDGKAGT
LSVQAGIYVESMGKFQSTEMPDLVLINDPK
>g7469.t1
MTSLRLVLVAFLLFSIALLPLFLTDSTTMAVKEKGRTYDCEFCKRGFTNAQALGGHMNIH
RRDRAIQKGKGKTVASSSTATAVQVKAPPTAITAAVVAPPILHQCTVPGCTQEFNSQPER
DEHATKAHTNCELCDKVLPTEDLREHLHTEHDGYVNRAVEAPDGVEVVLDNGG*
>g7469.t2
MTSLRLVLVAFLLFSIALLPLFLTDSTTMAVKEKGRTYDCEFCKRGFTNAQALGGHMNIH
RRDRAIQKGKGKTVASSSTATAVQVKAPPTAITAAEFNSQPERDEHATKAHTNCELCDKV
LPTEDLREHLHTEHDGYISRAVEAPDGVEVVLDNGG*
>g7475.t2
MVLLLLLVLLLLYWLFEATADTATSATEDTVIDEAEKKKKKAMLLDCCLERDSLSSX
>g7488.t1
MPAFISSSFPSLLLVLSSLVASLALLGSCHGADNAAFAECCQNEGVPLTDLNNNRICVHT
MGTFTPAVYDQLRSVGRLREYTQCAMNGHFMMDCCLGNAVVRDHCLIRLTWHIEE*
>g7490.t1
MATDKFRLLLPFITTIALLLSVPNGSSGASIPADRHHHQQHQQHHSQSLLRPSGNRQNRP
DILAVYSPSTERVVYNSSALHDLDQCPGAKPCRPGVILGIWEPQHEISTATRFFRAMVYL
VAMCYLFFGVSIVADRFMAAIEVITSQERDVKIVKVTGEQVRVLVRVWNETEVSLPSTNR
AHWCLTSQIGRDGVLSPRKAQA*
>g7490.t2
MMATDKFRLLLPFITTIALLLSVPNGSSGASIPADRHHHQQHQQHHSQVVYNSSALHDLD
QCPGAKPCRPGVILGIWEPQHEISTATRFFRAMVYLVAMCYLFFGVSIVADRFMAAIEVI
TSQERDVKIVKVTGEQVRVLVRY*
>g7518.t1
MRNKTGATTTTVNHLSLIFCILLILLLLQGFVVPIQAWPPTTTSSEAAEDRSTSVAERNP
VVDDGNELEMDGGTDVGAGSSSTPSLRRGASPYPSVSQAQLLKSSSSSEEMPGSGGRPPH
SLAPNPLLQHERRRSRLLPPKLGGTFSAEEDHQAAGAGSEEEEEVGRRARQSVLAEDGDL
STYPTDPNKEDLGMAQHLALGQILRQRX
>g7532.t1
MGKLLASNWMASAVFLVNLICNVDDGQAVREVIIPRKKWDSAPAGAEGWWKHCQYELDKG
AILQTWPRAVDCNVRGEQVGEHHCLAFALDVSGENELPGVDQALPCCWTATPKSPLPTHL
QDVVRVLDDGRMYGFP*
>g7534.t1
MGEIPRWLFLLAFADVVVAVDQGQAHWEWQWYDSKYQATSIEEAVSSFVDMTMDENESHI
EFGKKSSGILDNAVQQGSGGD*
>g7583.t1
MLFHLPSTHALLFCLLLADSLLLVVSGSPMDRTNNNGEGVLGCLVGGAGAVIGNKLLNKN
KKPESRRRRRLANALAGCALGGGGAILASKFLGNKKKPEGN*
>g7643.t2
MKWIVAAAVVGLLIAPLTAVIATPTNYCTVIRAEAAQVLVEHQHGIAFTLPKAIEELARP
EAHAEWLAMARHLLLEPTPIPESHNKIQHMLATELVRDAHLAVGSLATHQQQLDIGHREE
HESAVRAAARRVAFLRSLWNCVHFTRPLPPSPSPKNKNQPDEEQKLHLQLRSYHSLRSGR
ALRAAAKRQLREAAGSDSLGISPLLISMTTPFCLSSRRQTTDGGVQYAQFEDGEEGEGRG
NFADDGERRMVAELTGDAATVQHIDSATTTTASVEHFDAEFLNEQLSNALSTVQMVNKLA
NPLLELCFLDNYGQLLLVYGDLWRNCSLDQRNRLISLLHSK*
>g7681.t1
MQLLDLNFLARLRTIFLQFAIFLVSAGGQIPGIPRETLDFVVKQYMERMYAAAATAQGLP
TPTTTELPSNFNGTNYLRPLTELPPSLIKNVLQGRPLPHLTEDKTRDPEKASATRLYTAI
ALGLIAALTLSVLTGFCVYLRNNRSASAALASDCLPDTFPRSYTVADVVREQSFRPSASS
TLRSMH*
>g7685.t1
MAHCSSSLTPLRFSPLLVLGVVVFLAYCSSTAEADGPYARMMRKLDKDRFSDTTRYMSGS
RDIGGGKSVNCLVDTGADQVSDRRRANRFHNSSRYPMVAKIVIGADGRTKAELV*
>g7699.t1
MAHYVWLSVFLTLIVLGTTAHLLAVLTPSWQFVYLEHHHGLWLDCKRDYSNEYGRPREYY
ETIHRLDYLQTPWDQFFLPVLQCVYKFDYWLDDEDWYEHGYDENQLQGDAYQIAALAAHL
FAVGCALVAIVFTICGYCHRLCVCIAAVLITFDAFLGNTILFLASMFGCAATRQHGGGSK
TLRPRLLKVIQDVDDDSALLINGVGHPASGLSSSAASTVDRQQRPVAMAMKQAPPPAFRR
SASTVYRIDSDALRQWERDAMRQTVAAPRQQRAFLQKPPQHHQTSPGGNIPGSPFKRTSS
MPDVARRAARGGLPLSTDQRPQLLEPLPSRPYMPRLARAPSLQTFSSPHHQQQAH*
>g7699.t2
MAHYVWLSVFLTLIVLGTTAHLLAVLTPSWQFVYLERDYSNEYGRPREYYETIHRLDYLQ
TPYCVYKFDYWLDDEDWYEHGYDENQLQGDAYQHLFIGWKIAALAAHLFAVGCALVAIVF
TICGYCHRLCVCIAAVLITFDAFLGNTILFLASMFGCAATRALLINGVGHPASGLSSSAA
STVDRQQRPVAMAMKQAPPPAFRRSASTVYRIDSDALRQWERDAMRQTVAAPRQQRAFLQ
KPPQHHQTPVQADIVDAGRGSPCCPWRAPTEHRPTSTTPRATSQPALHATPGPGPLTADL
QQPPPPTAAHGERSEESRGEVLYEYVDDQRSEMGAGGSGYGHQQSSTMASR*
>g7706.t1
MLLFVAIVIFSTTTSVAMWSSSTVVAVGVTVGRGGGTGGLGGGICGGVLPPVVNKPPPPS
SFRDCCARAKINTKYCLHCAGNLNRFIAEQLDRIDDHPEEAKMARRDTAKFIRCSMAGRR
QGGCCQSL
>g7709.t2
MWLALALSASVFAAIFFVHTDAADEMVRVPREEWDPAPPGHDPTAWRRCQEELDVDTIKA
SHPRVVDCDVNGEQSSDQPSHCLAFKYDEDGYSLPGVNQSLPCCWTATSRSRLPAHLEGV
VQVMDDGRIVLVPLVGPRPDQFQLNTTMDLVETSCSRYSEYPDVPWPYAFRDATNYISFM
MMNAFTLSYSRKPNFAGTSIAPNIGLDQKAGNQHL*
>g7709.t3
MWLALALSASVFAAIFFVHTDAADEMVRVPREEWDPAPPGHDPTAWRRCQEELDVDTIKA
SHPRVVDCDVNGEQPSHCLAFKYDEDGYSLPGVNQSLPCCWTATSRSRLPAHLEGVVQVM
DDGRMFARHRSVLVPLVGPRPDQFQLNTTMDLVLGIPRRTLAVRLSGRYQLHQLHDDERD
PSEARLAGGGIFTLSYSRKPNFAGTSIAPNIGLDQKDIGGTRCPLCRAHVVRWVPWETEH
QTKFTYEHWFPSAPTAVNGYYSLPDDHLCESPPFRPWYATGQDSGKGPYGF*
>g7715.t1
MLFHLPSTHAMLFCLLLADSLLLVVSGSPMDRTNNNGGLGVLGCLVGGAGAVIGNKLLNK
NKKPESRRRRRLANALAGCAVGGGGAILASKFLGNKKKPEGN*
>g7725.t1
MVAFFLLLMLLLFNFLPLTTVVYAIENSTTENEGTTSWLLGKALAKLGSAKAAVFGSMNA
TKTALVGKLNTTREYALGKLNGAKTAITGKLNMTKAAVEDKFTEAKEKAMGKMSDAKDRM
MARLSQTKARVAGKLAEVKELAMDKWRDLRDTAGEFRDKGETWASRLEQLALATVLTLGL
LLIGTCACVAAGCVLLFRRLLKRSPSSTEKTKDGSGKVNKYQHTNAMNLSQKF*
>g7725.t2
MVAFFLLLMLLLFNFLPLTTVVYAIENSTTENEGTTSWLLGKALAKLGSAKAAVFGSMNA
TKTALVGKLNTTREYALGKLNGAKTAITGKLNMTKAAVEDKFTEAKEKAMGKMSDAKDRM
MARLSQTKARVAGKLAEVKELAMDKWRDLRDTAGEFRDKGETWASRLEQLALATVLTLGL
LLIGTCACVAAGCSESIAQGAPEAGPPVWQTASFQSLIIVSALFWITRPANNSTVSTSSR
RAKEAEHVLILGQLKGHTAEQPDQREMDGQSDGGHVTSADMTAQLQLVAHHRVGHR*
>g7728.t2
MAPAQVAMVAVLAAILCALCRSSPPPPAAVGSTLAHTTGFLSSSPSSSYNSPSMISNPSF
RVPSYPQSSSHGMPQQHHSSSHSNFRTFASSNAAAASADAAVLERPSTIAEAEESEAGMG
PTEDQSNMAKSSGIGIRQMLLDQAAHRMIIFDTTLRDGEQSPGVNLNADEKVAIARKLSA
LGVDVIEAGFPAASDGDFHGVHRIATEVGSLMEGREAVGRPVIVAGLARAIPRDIERCAE
AVKPAPFHRIHTFIATSDLHLENKLKISREECVKRAVAAVKLAASLVPDVEFSAEDAGRS
DPAFLAEILGEVIKAGATTLNIPDTVGYMQAEEYGHFIHDLIENTEGADQATACSLAAVK
NGARQVEVAINGIGERAVGHHINTRLIYPTSELVSKLSGMVVQPNKAIVGRNAFLHESGI
MTPESVGVPPIRLPLGKLSGGAAFRSELKFLGYAHLPEDVFKAAFKDFKKHCDEQKEVTD
EVLIEIVERQYAMQNGGQAPIRGIDA*
>g7728.t4
MAPAQVAMVAVLAAILCALCRSSPPPPAAVGSTLAHTTGFLSSSPSSSYNSPSMISNPSF
RQQHHSSSHSNFRTFASSNAAAASADAAVLERPSTIAEAEESEAGMGPTEDQSNMAKSSG
YF*
>g7744.t2
MARPTRSALAQPTTTMVPCSLLLLFVFQLFLDSEFSVAMVTGTGQLMARAYTPSGQLPEH
GDQYRVVQGGGDLVVVYSNFEHDNSLVTIENKGSGKCTLSTTTTTTGGGGGEKSRFWPTK
GDSNLLKQHNYYLEVACYQSSSMLVSEGYGSLFRLVPKNRRH*
>g7766.t1
MFVLNTVRFPLFFVCFFTILLLQIVVDDDGRLTTTMAAAHSHHQRQNGVVIVVDVDVSVG
GGGGNGGGKGITTATSVSPSPGLGAGDGGGGGQEDREEGGTGAEGPKFLVCCRQKGLSEF
SLKWVVSGVQLAGKKILDSYRKEGNHQNLYHWX
>g7783.t1
MMVNLLMLYRSSLTAAAILLLAVSSVDAALDMPAIKMVLHHPFYTRGGRRAPALRFQPFF
QLKDQVPPVNLDGRSAKLEPCLDDTDSLFFRWDYTNVQVYRELWMADGSQPLPYAFRFLL
VPPPEMNVS*
>g7784.t1
XSSSSIFFFSAALSVLVLLLISTVEESNASTKTPVVVIESYASTDDIHLAEVHKEPSDVS
TTVPTFEPIQKPANDDDIPLAEELAGDN*
>g7793.t1
MNLSYGGKLWAVVLVVNFLFCLTGAADSDRSWTDEDGVEVEYFKLTGSDAYEEDERPTGV
SEGESLNYFVELKSIFRPKCIKSEKGDTIQQHYSVHLQDGTYVDMGRFKECLNNIANATT
TVLPLDRSSSAKLPIHLKPLKPIGIRILLIVVENYESIAVDIALEGVVVGMKIPNAKPKP
ALRASMARDIVPSFFVRRPSFS*
>g7824.t1
MYLIGIFLFVFCWCTVEASKGVTGFGHEPMEVNKWQIETSAPHRFRRFCDNVCSGSVCKL
ICSFGGRRRREIPEAGKYPIGSGELRQKQQMLQRRRGSGGDDGSSDGIDGGPPFYSSRVA
IEADGSMVVEDGPSQRPQEVQNQQPMTQQLSNGRPSPYSAAGNNLHQQQQPFSRFNRRPC
GNVCLGGQCSSLCSFSTGNNGNNVIPAGGQQGGPTMPARRSSLADVGSHRFRCFCDNVCA
GSSCKLICSFGSSGGQPQQSQATPDDGYHSEFPQQQQRRRRRSVEQITRQEPATLIRRKR
LCNNVCVGSSCKLICNFHTNHYYQLQELSEKQSYGDHPVVDQEX
>g7825.t2
MAIFCKFVFILFYLPYLTSQPAVNYDNPAKPQQFVPQKGIEEIEHANEWLKAECADDSCD
GGSCYRPWKICVQGSKAPALDSFCSCDQLNRTPKCPTKVSEQPTQQLLLSSVVSFLVGVA
ATAIIAALINFAAMGNRLGTNRATPLIHPHSFSLPLQPPVLFRPAPPPPQHYTMRRSATM
TKLDRIDEETESAV*
>g7901.t1
MFINRFFGHHCPRLVLFLGAIVSLHSGLHQRDNIVCSALSPELVGEPLTAALREGHSFFL
ELYNNVHLMLLFMAALFPIANWFWLLDDGKSLPQLLKMVRLAKKLYQQVSGMDRGLMTLD
DDDDDDFDLDESLRNYRQWVNHIAAHFYFQRGSPTYGLPSHMRSSFPYGYGLSLQYLWIR
ILQLLTIAVQLLILLIFFDIPFFWAGDIMDWSG
>g7909.t1
MAFVLLLLAIVGQFFIGGVVAAPPPLAASSAAAFTSADPAKRQAGTDFAAPDARHRPPGG
PVPPVPPLPAGRLIPQALPGAPCEPGVECTGGSVCSMGICLCPPELVQEGTVCVSRTLYG
VVPGMPPPMAPPPMPAPVPAIPAAYAPGPMPVPAPAPVARRDAGLRSGIRPGSIPGSHGS
AGFCRSSSTRGTVWPRGTGIRSRTLRFAIRPLWIVGSRARTLPTKMDDSQQQQLFDQQSS
SAFEQTQQMDPTSMMEHQQPAFYMPSSPLSESGDFGDMMGGHSSAEE*
>g7913.t1
MSSVLVLLIAEVVNAAEVAEKQQRGVGGAVPAGNETRTYVHYEWRAGKRVKVTRKVRRTV
LHRHNTVAKDSNGTKVKKLSQKNDHSVALRQQEQKTRRSGTQQAPAPPPPAKLTTNKLTM
NKSRSSPAPSAISSAPLANGNCTFGWYAFGTHCYRAFVASPDIDWPTAQQKCKKVHGGGG
GDLASVHNHFENX
>g7948.t1
MPSTTTKQLLLFTTFQLILFLYTDYGHSMLAADGGGGTEIGKDHGKGGTMAHAHIPHATA
GQHQSAVLAGEDHHPLHHHDKDEDETLAELVQKHLQGDDQKQAQQFFDTHTAERAALTGF
FTELRTLIAGIPSGEFADRNWLEARINRLLDGAKQLKSGKKSGDSQDLNKLMGVLNTVKD
VMFPGGGAGNSGPTASWQQLKQLTGLMGTIITTTSRILIHDHNNNKNNNKADKETIAHGK
EAACSRQVNIFHQYLAGLAAEMTICALVPPLAAAFMTSLHVSFPYHLVTAAGAAAGGRRR
*
>g7967.t1
MIVEKRLPSSLVSLLVLSLLVAQQQQQQQQSNGGTGSGGAVEAAVVVPVRLPSAAVVDDD
GISFVSSSTSAGSTGAPPTSSSSLTNVTGPDGQQKPELEENHFSVMLGRSLVAMAEQALA
NASLVEAMPADKRAALEKLVADRLDPELLGRAMMMLVAMKMKKKEATERRGGGGGDLEEH
RRSGAKRVRRGTPX
>g7967.t2
MIVEKRLPSSLVSLLVLSLLVAQQQQQQQQSNGGTGSGGAVEAAVVVPVRLPSAAVVDDD
GISFVSSSTSAGSTGAPPTSSSSLTNVTGPDGQQKPGELEENHFSVMLGRSLVAMAEQAL
ANASLVEAMPADKRAALEKLLLGRAMMMLVAMKMKKKEATERRGGGGGDLEEHRRSGAKR
KY*
>g7981.t1
MENLLRLIAITGLVLGAVAIVEAVLSDSFYEYVATTSACDAQDLAADGNSFGGGTHTGGQ
TCHRPVIIIHGLLLSASDFEPVRDYLLAHDYNESEVYATTWSGQTYSDGSRSSGQLLECS
AVKLVDLGQPLTESVSTFVSIAGVNKGADSCFGGPFSGFPSCTNTNIGLRCTSAFIRDIN
AVPYRSQAFNRIHSIFSEADTAVGLAVPASRCRNVPTPSLYSTIHQSDYNVGFCCKGHNI
FSYADSPVYSETLAEQLELLQPNTNCX
>g8028.t1
MTGRLSMKNKFHSLILLLQLILLILQTALAGTPRIIELRGVPAYVVYALSNLDRAQPTLV
QQAIDRKIKDTRYKVGERWLLDDDDTVYANVVPISD*
>g8044.t1
MNCNAVEISFWLWFLLLAMGVIRIPAVASLTPAKEDGGGRPKFRVNFGDMMKAHFRFGNP
PAIRQFLCPKTCLLISSSSSSGND*
>g8050.t2
MAQHFVHHLQTLFFLFVAVVVVVHGVGHELLEADCKDKGVEVDLIRGPNIEPEEFSMRNE
RIAIKLRNSHHSKSDARIAINNNYKVRRAGWKAGERIKVDGNIAFATLARIAEQVDTSAD
SEDNCEQQDSSGHEGGFPGGDLLLGFGLLGDDHFAGKNGSSRWTPRGLSGAHLREEAHQD
VVEPAVVPLQ*
>g8144.t1
MFSSPQHFLLLFTLILVHHHNLCASATSPAAGGKRVVQTEQQLDDDDHHS
>g8166.t1
MTTTTRQQQKWRPAVVLALATALLLAGAPVEARRGGGGGTRGGSVGRAGSGGGGGGGHPG
GGGGMAGGGGHPGGFGGGAAGGKPMGGAPAGGFGGGAGGMGPRPGGHSSSGFKTALVGGA
LGGIGGVLRYQQQRPGEFRAQPSTTTMAPTTTTSASTGQPMMENATDATTTTTVAGSSTT
PSPNQALANPKHIVWSCKRGSEICCGTDCCPAPQNNQQQGAGGGGWSFGQILLVCGCCLI
IYLCCRSVFERLMPEGLKMPNGDQQQQYTTPNYQYSNNQQDTVQQQYPMQPYPGGGQQQQ
AYPQQPGVGGYPPAPHYPQAPGQYPPQNGGGGGYPAYPQENKY*
>g8166.t2
MTTTTRQQQKWRPAVVLALATALLLAGAPVEARRGGGGGTRGGSVGRAVEEEEAVATLAV
AAAWLEVEVIQAVSAEALLAESRWAAHRPADLAAVLVAWSSSGFKTALVGGALGGIGGVL
RYQQQRPGEFRLIEAQPSTTTMAPTTTTSASTGQPMMENATDATTTTTVAGSSTTPSPNQ
ALANARFPNGEKPKHIVWSCKRGSEICCGTDCCPAPQNNQQQGAGGGGCSSTPRPTTSTA
TTSKQQYPMQPYPGGGQQQQAYPQQPGVGGYPPAPHYPQAPGQYPPQNGGGGGYPAYPQE
NKY*
>g8187.t1
MAIFRPIVVVALMAVVVIANTGGISADIGIGDIIPPAATTTPAPSTTTGITTTPSTSPTG
SQQCVNIVNVVSRTVVVQRVPASVANYLILILGFFNVDCDKLSTVPITANGNGNGTTTTA
TPTPATTATTPATPSTTVSTGGPGVGAGGITVINQLIISLNLSSFSCSSSPQPTTTAGTT
VSPASSTTASPASTSASSTTPSSTTASATSSTGTTPSTSTQGSTITTSKPEETCPSTSDQ
EKTIQDCFAFFNAIIGEDPAIFDHLPKLSEQPQQPEPSPRPKPKGTSGDGEKKSSKLIGK
NKKGDDGQEGKEKKKGGKSTAISED*
>g8190.t1
MTTVCPDPPPTVFFFFTLVLLVSNHNQHQLASELINDAADLVSEQANNAGGWRLEVEADR
CRFRLLKVPSPDTMATADGVNSGRRRWFRRTKKTGSNAEGITIAVTPNGGLNHRNNKANG
ATGIFLAAANEEEGLRLEQVGAYRCSGMATIDYGPPVITCEGGDVSAEAYNSDVNADEEQ
LEQSLVWLLESVPEGGVQTYEVLVRREGAEEKAWKLCVQVKASRELEQPEVGLLPDSSST
NITNNPAENELYQKKKTAKWEFQRCAPSSSHRLPSRPFCVNQHWLRLPQPEAVAVHELDE
HGK*
>g8218.t1
MAFFSSNIKNNGSLPAVAVNPTKSLLLCGAALLLLLSATLPGGVVAFDGKGGALNDDNTL
FTGTVDDGNAVSVSVDTTSVKEEGAYSGNFKP*
>g8248.t1
MKCSHFVVVYFGAVLGASILLLSIVPVVVQCSDSSPSGQSSSSPDTRKQLEEVRVNIVKM
KAAAEERKGNGSLKMLQYKALDEREEKLGKLLEEADALEKQKELSDKAVEELSQRVEAMK
KFIL*
>g8251.t1
MIPVNPYNALLLIVFCFCCGPIGLLDADAAAVHHHRDDDTQRPTTIGYKQKPASVIVASS
EDGGDKAGPDENDDDPFHVPKEREERGGIERQYDELDERENAAIANFRSVPAPFIVDTER
GPPSPSSAWRTLNGNNLTFLVDVNDSSSRAAYESMRERNWVVAQAGTIDGLRVQEDNHPT
EKALKGRKQDDGNGGKTGARFHQHASRTLRLPSASDENVKLEEHQEIPATATFSEHSEES
GSHNNKHGTVESSLEAEKNRRDDEQRKGRGRGKSVDRISEAPFSAKTSTNRRRKERPPPS
EDHDLGHDQLKAVGDNDRRILEPVAVPKQNDHDFDEVNPLSLTKVEPGSRIFGRRLLMAD
FPIVPSSFQDASSDSPPPAAVAEVTQPKVVAPTSNNARLSQKKLERVIYGVVGVLLAPLS
AATSSSSKDSSSNKRGSIPLMKDGKNIRVERFWNSEEDGKPPMLLEFSRKWFPRGGSSEE
IPAKMTX
>g8251.t2
MIPVNPYNALLLIVFCFCCGPIGLLDADAAAVHHHRDDDTQRPTTIGYKQKPASVIRGLM
KTTMIHSTYRKKERNEAELRDNTMSSMNEKCLEDIERQQFNVFGGPGTIDGLRVQEDNHP
TEKALKGRKQDDGNGGKTGARFHQHAEEGEGNPLTEFLKLLSAQKHPPTEDEKKDHHRVK
TMILNDHDFDEVNPLSLTKVEPGSRIFGRRLLMADFPIVPSSFQDASSDSPPPAAVAEVT
QPKVVAPTSNNARLSQKKLERVIYGVQRLLLPAKIHRPTNEDLFR*
>g8257.t1
MKKKPCVIFIIQQQQRLRPVAALLLLLVASFTSTASSSLDASSSSRSASSSASSSSDSSS
SRSVEEQASSSSPLLMESSRRNDGSSSTPSGNSSSSSSSMPRCGDLGGGGLVGGGEKCSL
CHEQQPDLHALSIISSSSFIGFNHSQVEQLTILASPELHDLDLISAHFPSLRSLNVSGNG
LDRVLPLDAEDGDYSGTGSKGTAGVPYEQRFAQLKVLDLSSNRLATLSRNAFLFFPALEE
LRLSNNLLFALDWEAFRLVRLRRLFLAGNNLLVSLEQLDLSHNQLASIQSSAFFAAQHLR
SLDLSGNRIQRLEYDSFSPLFQLEQLNLAGNNFSTIPSDLRQFVSLRSLNLSGNPLEVLA
AGDLVQPMLQHLDLSNCPRLRLVEAGALDQLPSLQFLRLANNRRLRFISPAALSPAAAAK
TLLYE*
>g8258.t1
MILLAGSIQPRYYYVLFLFLVVIFAVVVTLTTTDAFLFNNKASCKSDEYCPGGWSVKRRP
EDYSARTCKPTERDPALKCPKPYMCIAAKCGINFCCASDTKESEERDAAEVEREDREEEL
KVAEAMNLTKKIGEEPASNNSSKRKPLEVESSGGSISKSDDDL*
>g8346.t1
MFAACLSSAVLLALLLLEGPEPATGARLSFWHRLRYGKAEEEEHEEDELREKRHCKVLQG
KPGSLRWTHYKYKWFADPVSRDEARGVCCYVRRPKKKLTRAEKQRKLEKQQRKLAAHAHH
QGEEGGEGEGEERPGKKQKTNHHHHQHEEEDFKSTQTEHGGGEE*
>g8354.t1
MLLAILVVFLLTEFPQGALAMLNAVYTRDVHRFIYTLGDLLDLLSLVNSSVNFVLYCLMS
SRYRQTFCSVLMPLSLKRIKASASEASNGLLLEDKLGVTKRED*
>g8420.t1
XRVAAAVIAVVAAPVAVAAVAAAGEAVGEAAADVAVAEDGVARQQTLADPDVHRCTEAFW
MKMVEEKKKVMKHMEGMTGAAGGPSNPPGMPKLPKPHMTTSNSSVPGAENGPGRSTRSVL
DLLQAATEGHDQISLSALELDRVKRQCLECLAECLRSRRQSSSNNSTAEDANAKSVSAGN
VTSAPPRPISLLLRTEGTTPSSLTPDQINGTIYRNTTAAPPVSTN*
>g8433.t1
MTFFAHHCLCLLLALAVSLSAAGDEKPFSEDDDDFTSDNCCLTSSSDSSSSSSSSAAAAV
SAAQLLPVWGHSRCRPRWLGGDRFWGQLAVPDTGQGQQQQQLVAVYDIRSESIQPWVVRR
RRPRLTGNNGKPVVLGWAVEEEVRGRRFIGRFAPDPRQPEEEEENNPAAEPASRKRLGIG
GGACLFWMQRLRRTPPNHLPGPN*
>g8433.t2
MTFFAHHCLCLLLALAVSLSAAGDEKPFSEDDDDFTSDNCCLTSSLIFFIVVFCSCSSLR
STAAAGVGPQPVSAQLAVPDTGQGQQQQQLVAVYDIRSESIQPWVVRRRRPRLTGNNGKP
VVLGWAVEEERQGNALELVVVRACSGCSVSGALLPIIFRVPIRSRP*
>g8434.t1
XPISATVAGSLIIVFGLVGGVDCGKLGTVPAPGGGPLQGLTLLVQLCVQLNIFTCPGHTT
TTTTTPTTTTTTHTTTPTTTTTPTTTTTPTTTTTPTTTTTPTTTTTPTTTTTPTTTHTTT
PATTTHGTTAKPPVCEDPKEFLAQILIFINACIDIDVNIFAKLPKVKPPKGPKIGACMAK
VPAVQFGKHLGKGKGKGGGDSSKGR*
>g8435.t2
MAIFSLRRRSVVAVLLALLLITGNTAADSVNPPPPTPTTTLAPPSGGCSSCQCVNIINLD
TGELVLGPISATVAGSLIIVFGLVGGVDCSKLGTVPAPGGGPLQGLTLLVQLCIQLNIFT
CPGHTTTTTTTPTTTTPTTTTTPTTTPTTTTTTTPTTTPTTTTTTPTTTTTTPTTTTTTT
PATTTHGTTATPPVCPKIGECMAKVPADQFGKHLGKGKGKGGGENSKGR*
>g8486.t1
MAVYVGGLLAMAGGMLAADLFPGHSELLNASGSILLNISSAAGPVVLYLNSIVCPTKQQQ
CSRFAIGVCHVNGTRLNTGNPPFATAVLNVPITSNNMTGGKSFGNGKKWEGRRMISPQPH
*
>g8517.t1
MELPTVLFLFAIFPPLFGGEGHKWVKAQKQSHKIRLETDREDEIFEEVGNDRKPRALSDH
QTTIHIGGFFPMEAGSGGWPGGQACLPAVQMALEDVNANQKLYELVYKPPVKHILLAGCS
PVTTLIAETAQVWNLMVLSFGASSPALSDRERFPTLFRTHPSAX
>g8526.t2
MVAHLSLAIGACVCISVRTPDGQVLELEPLELRRLQAKCLNDYIRDLYMLVETTTATSSS
STSTAAEEDTTAEWLPVMEALRRCHCATTTTSSGNRDGVGDCGEDDGVREMVSNAAHAGP
VGEEHRLRFTGLQGSSSSNSFHFPSAADIGYTSDGRRQRKGSLQNGSTADNVEVGGHRIE
EEHWNDGDDGFSAALSALMRRHGRSPAEVVQAALSMDEQHRHRQSGQLTSPHNTPSVAVA
TASLVNHNNNNTITVLSQTSPTTKANNHKTTKKSSSAAAAGVAFSKGRQQQHGNRHNTKT
QGTQQPMEINAGGNGVMVEEMTMETAAAAGKGRRKRNMCVDDGGEGEQARRRRQTPTTAF
PHAASQLQQPICTTMTNKALTQQ*
>g8605.t1
MAPIASFYIAHPAVVTSSVHLLILLLSLFASTVLCSPLTPSSTPPRSRKLNYYSDNGGEG
NSGNALLQQQKQAQQEEEEEIDENYHSADGHWGPWSNREAAIGCHRRHRKHYRPGGKQPL
QLGERDKVVVISSSVHQQEQQKQRHTAAKGTR*
>g8608.t1
MKSSSKRVSFNFSIVVLACAIVSMLLLATTEPGANQAMAAPANNNNCCCCDEEQGPSGAA
SSTTTIAMDGIAGGRADNGPYWDGEEESSQSASRNSRIQAQLHPSLSGRPMRAGGRVQLR
MHLHLPLQCKLQLRVQQNWSSLKKAPLQMDNRRIG*
>g8611.t1
MNKFVAIFLLATIISLVGVVPVRGVWPFSGDRAASEKLSDREWLAECNRENSPRYIVDMG
ANNRVDCSVLGEGYGDQPTNCNVFRRDARDEDGKNCWTGDWRSTIPEHLVDIVTVARNGT
IRVNYNRVLEQGVLLPLVSPYPDRFEFTVEGFDHNCVQSCGVRNNKTGRHSHEWVLSHLL
GGTLVTFSYSRLEGTDRTRMPNNYPDTEKCPLCRSFVSSLTSVPVPHNLQTVHTRIYDAP
TKSWRIYDNKYGCRSYNLRAMTSEGGAAIGYYLPLRLMRPERVRGQYPEADHEGAGLKYR
YTEGLYPVGMPCPIMLNFLIVEDVPSA*
>g8616.t1
MKKIAPGGSLPLLLLALLLAVAMMDLQGMIVTALVDDDCANPLCASYNAYKLCPIPTGRP
GDADNNQFWGESAVAAAEEKKRTFND*
>g8620.t2
MLTAQRSTRRHSSTDEIFALDWSVNLAGAFLLLGFVPASTIGETNSKTSKFGFLAPENPR
VPNIRLGARFLTLFLDVPSKKVPFSTLAVSPELDGAGLLALWLRLQQQQQQQKMATIAEP
LPIIPKKTTELLRDAKRELEKPKRNLPMASDNWPSTIR*
>g8621.t1
MKSSSLILLLCFFPGTVVQAIVSFGPPAPMGLFVPLGSWGQFGDVNLLLKELNYVCQNHR
NATGPNQYINELVLTEIVTVDPNASELIQNDQLLWSMIEPVLQFFPGGNGSCHFDKVYVS
GIALYMPQNDPTAPIDGMQNAAYRDILLRRQLAVAQKFKAQVAASSNPLVQWDWYIQQEF
CLDYLNFDYYEQNSSRWLTDAYVDFLSKSMQDFESVRAGRSFLWSPMYDNVPRFYPNISI
QFIQQRLGQLFTGVLGKVNTTIPSCATAAGCPFTLAPQX
>g8623.t1
MVLLLVTIFWPTLMNPMVNAASLPTAIGPPTMSTMSFVGGATSKRRQSPITRFGFVNNNS
DQKYGNNIPRPRPRHLHQAEQYGLFQYWAAVQKKHQILKIETKTMMRFIDELFRPSPSSP
PAEEKGGQQLNAGHLMARAQRMAGSVAESGLLEGLEVSCDGNPWSLEQLVTKLAHDNFAR
LMAQRTAFLFSTSHLQSSSSSSSSHYRGPSFTSQDEKNMRAVVLLQLAEAVGRALGLDLW
TRRDSGSLEEVEDTAISLLRQASFVTRHCAEDSVAKEDLHAGWAAGAMLQRGANVVAWLS
LGQLALFLLNNWLLWAVCENGPNDSSQQMDNSTVAKCDLLWSGWLHTGCGWVDDGDETAS
FMCAPRVFFLSQLGEERRSQLNKLLVDLGFDKTYDYEVFAPFFEAQAKDNMEQKGRNRRQ
YSSTLNLYRHPLEHWQLWRLLTHPLVTSEVGTNIAAGIAVRGLTFSELFLESSAVLADYL
DRGRFVLTEGPDLIGIGSHCAQGQPLPADLELFVSDPRSQGTIFIAFGTNVHWDAAPQHT
RDAFFGALEHFPDHRIVFSYNGVPPPNGTLGPHIWLTRWAPQFDLLVHPRTRLFISHGGL
KRYVKT*
>g8623.t2
MVLLLVTIFWPTLMNPMVNAASLPTAIGPPTIHLLLAPESEAEQYGLFQYWAAVQKKHQI
LKIETKTMMRFIDELFRPSPSSPPAEEKGGQQLNAGHLMARAQRMAGSVAESGLLEGLEQ
LVTKLPLPWSILAEAVGRALGLDLWTRRDSGSLEEVEDTAISLLRQASFVTRHWFIGEDS
VAKEKLRRVAKCDLLWSGWLHTGCGWVDDGDETASFMCAPRERRSQLNKLLYSSTLNLYR
HPLEHWQLWRLLTHPLVTSE*
>g8653.t1
MLEKEGNNNMSFLLPLLLLLTSTTFFFSCSTAVETEAVAPFAGLTIIKPPTEHQHQHRTE
KPLYFCAEMNNSTTKVDQKVQQIQLPLQQQQRLKKKKENTEEGPPHHHHQEAGRGGEDHI
RSSTTTTTDRGGGGGPIYDVRLEPALATGHSAQNRRCVVIKMLDWTAEEKELVSENAHVG
GTGSKARKQALNELLVPEHFARRPLPPHYSQLQQQQHDGAGKKRYAQHIVKLIHSHRQVT
THKSDVDHHRLYLVLERGKESLEDHFSWLLDGVHLKHSGIAGDQLHAHYNDQLQKDKKED
DKKGDKKEEEDEKLRLHTGVLAHPERVLTELEAITVQIARGLQELHTAYVHLSLKPENVL
AVVMDETAAGGHTAATSGGGRHFSPGADLITWKLIDFERALSLDLRSVTTTESNGNGQHH
HQHPTVHECAQLRRDTSGKHMRGAPETLFRCPVVLQHTKRAVNTVQSSQGHQAVCAEKRR
VKGLQGKAKKWGWPPNDVDQLTHALEALTALDFALGLHAHQVLLVNATMKVEFKFDKNTS
DHEKMDLLHVPFRMFAVLKPTRRPRAEDIVDYLLDPEAPSVHMGEHRQELQAKGIHPFDF
DGVNAAEQFNDAQKRRFDMELKAVLDRLITDFEKAVQHSIEVEEGENNSKHQHKGKNADG
HADIHNTRPPAPVDQKHQQQQQQQLLKGWLARAHMLTAQYDAFLGEVTEVCTEDRVCAQT
GGYHWVKE*
>g8653.t2
MLEKEGNNNMSFLLPLLLLLTSTTFFFSCSTAVETEAVAPFAGLTIIKPPTEHQHQHRTE
KPLYFCAEMNNSTTKVDQKVQQIQLPLQQQQRLKKKKENTEEGPPHHHHQEAGRGGEDHI
RSSTTTTTDRGGGGGPIYDVRLEPALATGHSAQMLDWTAEEKELARKQALNELLVPEHFA
RRPLPPHYSQLQQQQHDGAGKKRYAQHIVKLIHSHRQRGKESLEDHFSWLLDGVHLKHSG
IAGDQLHAHYNDQLQKDKKEDDKKGDKKEEEDEKLRLHTGVLAHPERVLTELEAITVQIA
RGLQELHTAYVHLSLKPENVLAVVMDETAAGGHTAATSGGGRHFSPGADLITWKLIDFER
ALSLDLRSVTTTESNGNGQHHHQHPTVHECAQLRRDTSGKHMRGAPETLFRCPVVLQHTK
RAVNTVQSSQGHQAVCAEKRRVKGLQGKAKKWGWPPNDVDQLTHALEALTALDFALGLHA
HQVLLVNATMKVEFKFDKNTSDHEKMDLLHVPFRMFAVLKPTRRPRAEDIVDYLLDPEAP
SVHMGEHRQELQAKGIHPFDFDGVNAAEQFNDAQKRRFDMELKAVLDRLITDFEKAVQHS
IEVEEGENNSKHQHKGWKHQQQQQQQLLKGWLARAHMLTAQYDAFLGEVTEVCTEDRVCA
QTGGYHWVKE*
>g8663.t1
MVKITRVSVDDDRKPPLRILLLLFFSILLNPVVEVRSSAVKLSGELTNLPLARNIRLLLA
IRMLPDDGGSPIE
>g8697.t1
MSSKLFVLFALLAVATMASQARAEEMPEEFDEEFGGDSFDGIFRADDAKKPQNGGGGDGG
DKQCSLGNEGDKSGPQCFGALVGNDDTKCGGLEGACAIGDKPIAQARAEGDKNTPAQGKC
ACLQMAQRKLNETTVPDGQKKPTLAQAVNEFCTKSTPSCAPSNCFGNCGAKAKAPAPAAP
GKGAKAPAPGASAAPAPADAPAPAAGDS*
>g8697.t2
MSSKLFVLFALLAVATMASQARAEEMPEEFDEEFGGDSFDGIFRADDAKKPQNGGGGDGG
DKQCSLGNEGDKSGPQCFGALCGGLEGACAIGDKPIAQARAEGDKNTPAQGKCACLQMAQ
RKLNETTVPDGQKKPTLAQALRAKQLLRV*
>g8701.t1
MVFRPVLHIFSPSELLLIVLITVLHQSTDAQQIQPTPIQQQQMASSTTSAGQPSTVTSTT
SNQQPTTTPPPPIDSSMVTSIPSSVSGRVSNMSISATTSQLPTDASVTTGRGPIPAIPMT
GNVTVRLGFLSAPAVQLAINKALRMGTLTSMVNFEYYWFNVDCDHTLGVGGADTLILKNH
TDVIFGPPCNIPAVTGANSVMFYNALMITWGATTYENFGQPDYSSVVGLANSYSSALAVN
AVLKKVSLLYMPDKEQALCTQAAFPMDLLNVNALTEVIVTFSRLLDTSEATVKLALNVAY
NYSRX
>g8701.t2
MVFRPVLHIFSPSELLLIVLITVLHQSTDAQQIQPTPIQQQQMASSTTSAGQPSTVTSTT
SNQQPTTTPPPPIDSSMVTSIPSSVSGRVSNMSISATTSQLPTDASVTTGRGPIPAIPMT
GNVTSAPAVQLAINKALRMGTLTSMVNFEYYWFNVDCDHTLGVGGADTLILKNHTDVIFG
PPCNIPNSVMFYNALMITWGATTYENFGQPDYSSVVGLANSYSSALAVNAVLKKEQALCT
QAAFPMDLLNVNALTEVIPRSNWH*
>g8711.t1
MIWPPVLLLLWLQQCGDVGSVLFDGPQVHWLLDGRFDHHFGGPPSHFLKKVPGHRQLVNW
SKQLVDWSTAQTGHGNAHGQVTQPFLDKLITEFKKANPVPLHPYYINKLMKLPNVVHITI
PHGQQIIVGGDTILTLFCLKLLLPQHFHLVRGNHETPEINTVNGFLGELERKYPGELAKT
LHEAFNDVFDHLPPAYIVNAKIFVLFKLYGDRIEDPPTVGIIKAVAKRD*
>g8719.t1
MRALLLDSSILILTILLLLNGHCDGFSQQSVGVRGRLLCGDKPLANTQIKLWNKNTLGRD
VQLAATTTDEKGNFHLYGGVGELLKMNVALKVYHDCNDGVKVVFGIPDEYVERTETVKKW
FEAGTVNMEFQ*
>g8722.t1
MKSAVKLLHIVIALGSALPQILLTGPSFYSTEACEVAENREDHRLPSEHQVHQFKEDEKK
MQQEDVAASASEALGASVEEGGEAMLRKLLIDNKQFPLLQALTAHTCSVYDAAGPEADPV
LAILADTICGFFLNEEQTSGVDKFGDYFAGWTGPLRTTPASTA*
>g8732.t1
MGSSDDVAVVVYLCITSSSINADARNNEKQPGAHRTQPNTYHHALPNGMDSTTGTADFTL
NVHQVKQMDDGLWRKFGISVDGQNNKTATIGSNMVHLPVDNAESAIIPELLFEFKKVKTP
DKPNIDFAYWDVMAESVGDAKEKRCGKKHRMTIVQ*
>g8736.t2
MAPFLWNFVLIAFCTVYAFKTRNLPENFNEAKFIGFTIIALSSSKERSSWRQTTNTGTGG
FFASGGAKSRTSSQSISQSTGSCPTRTASLHVANNSTASGQVVTTTSTGKESIVHLQQST
PSPTDLTALVPAPHAIGLHTDLFGYSWQRRHQHIDEDLSMIIDTCRRYQDERIQGAGGHS
PSSAASSGGKVQHHNLLLEEAAEVQDGDEEVEEQKREKKQPKEVKTAQILAGTVRSIPPG
LTAAADTPRSSMTSATFAVVEEPPPAAVVPKPPRQRISSGGPSSASSKCQPKGFQQAQNQ
QQPGASLPPSSTIAQNHSSTKTPELEFTPSTMAPPPPPISPAKIRQSGNKNNSNNNNPDG
SNNFETTRLTDVALAPPIEGIGAHQ*
>g8774.t2
MTGLHLLLLLPFGVRHAGPAGSSPAPPIDGGRRFVVSSEEERYENKAIGPQATAAIVVGQ
EQKERKKSGGGARKRSSSAVSLRRLRRSSARFFRALGLSFGAAAQGDRGREAEERAEEEE
QEERRRTMMTRQFESAEELVVLRHRRRRRSYSRSSPRSPTVQQLLQQATYNNSSDGGGDH
YGAHGVGRPGQGVNALGAGVRMVGGPSSAHPPPPLATFDRDLSSAEGKEETEGEDHDEFD
FGDENNGEDDELFFWTEDDDLLMPIPDKGHAIWSEELGPRATTVSGRRDHHQPATPSPST
HPRTPPMDTCDPTMVRILSQKKKEKKGQQEEGERQADKAAHEALTGRPMERQQLTFHHHR
QYDNDEGRSKGESAERVPPLSLPRLLQAQLTRISDLPMVPVQDWVRGWPGPVAREMFYWG
GGSRPVQKEANTVMKEYKLGKEVRRAVEETTLGMLPKPGGVAPPPPPRSHHFEAAAQKAD
EVGGVGDVGGGGARLGWLPWRPRSRGAASPLPLLRRRLLTSSTSPTTATRTVAAGGGRSG
SLRPPPPPTRWTPCAGRWRRPSM*
>g8821.t1
MLLLLLLLQLLTFADRFFCANGLTDDDDVMAYSNGTTTTNHGGILSKVAPKRVLFLFDVD
GTLTQSRQAFMAGLKGRVSLGIVGGSDLAKIVEQLGRSQKAVLELYDFIFAENGLNGTMA
DLLGEQKMQELINFCLRYLSELRLPKKRGNFIDCSQTERDEFVRLETITRPIRGPFIEAL
QRRFADDGLKFSIGGQISVDIFPRGWDKTYCLRYLKEVAYDQIHFFGDNTYQVVL*
>g8821.t3
MLLLLLLLQLLTFADRFFCANGLTDDDDVMAYSNGTTTTNHGGILSKVAPKRVLFLFDAF
MAGLKGRVSLGIVGGSDLAKIVEQLGRSQKAVLELYDFIFAENGLNGQKMQELINFCLRY
LSELRLPKKRGNFIETEMTERDEFRRFADDGLKFSIGGQISVDIFPRGWDKTYCLRYLKE
VAYDQIHFFGDNTYQGGNDHELFIHPRTIGHTVKNPAVTREITAGICIGLFLKSIYQHFL
RRRPHLHQYRQRWTDGIGLAYTELATVVGSLRSLSPDIEWTELATALAELDADAQTGGIG
ILVNCAGVASGQIASFAEQPEGIASLVLPGMLKRGAGIVVNFSSICGHKPYPFAGVSFFS
EGLAEELARGKTHPHVHVHCLTPLLVATKMTSYDREEANDLIIVSTRSFARQAVRLLGPG
GPAMATGCFQHDLQLAAGYFLGLSLFKLFFVPFFMLRLHRRRSDSFQQREQNPAGVAKLE
EEGRRMLEEVKIATAEEEEPTTLLRRMEEAA*
>g8829.t1
MAAINMLVLTPILLLFFLLLLAPLSLGEEQKPPQATTTSAAPPTTTERGANNNSNSSNNS
KEVENEEAWTTTTAISPMASTASAATTKKPHKAGKNGIMRTTTATLSEQEQHEEEETKED
EDVPPSSHAPSQPHTVKMTAQRGRTTPRTTTTPPAPATREEEEPAAVTATTAAAAAMADN
EEATTEEEATESTTTTTQAPKKKKKKARKPX
>g8830.t1
MHQTKKIAHFLLAAFLILHLIACSPSLAEPAAGKDVNTQPLRGQQFSSGGSPNQGRPKRY
GYGGYGYGGGCCYGGYGGGYNMFGGGYPMFGGGFPMFGMFGHVMTIVDEKVRIMEKTGGS
AGGGKLCLLLLLLAGIGTGAGLILLLKVFVDTSPLFTRPDFRAAPTHCVAVSSGGPSPRL
GTAKDVKFQQQQPQQQFGKGSPSQSRPKRYGYGYGYGYGYGGGYRYPMYGGGYPMYGGIV
PPKQAPKETAPPAKEGGGGGAEKPSEVAGGAGEKFDQAIFKNLVKAEGEKEAEKIKKEFE
AAGLKKPDFQCAPKEKKCELIPGQELPPMTPKEEKEISA*
>g8830.t2
MHQTKKIAHFLLAAFLILHLIACSPSLAEPAAGKDVNTQPLRGQQFSSGGSPNQGRPKRY
GYGGYGYGGGCCYGIRRLSSVFLPHIGLLPDGYRRSMTKRQYEEMQLFVEVKVDYDGDLW
WAIAKARYIGHFDHWDERQVPTAAAAAAVRQSRPKRYGYGYGYGYGYGGGYRYPMYGGGY
PMYGGIVPPKQAPKETAPPAKEGGGGGAEKPSEVAGGAFDQAIFKNLVKAEGEKEAEKIK
KEFEAAGLKKPDFQCAPKEKKCEEQKPPQATTTSAAPPTTTERGANNNSNSSNNSKEVEN
EEAWTTTTAISPMASTASAATTKKPHKAGKNGDEQEQHEEEETKEDEDVPPSSHAPSQPH
TVKMTAQRGRTTPRTTTTPPAPATREEEEPAAVTATTAAAAAMADNEEATTEEEATESTT
TTTQAPKKKKKKARKPGGFYSEHL*
>g8835.t1
MSSYYTFILIALTTGCQFLTNEFIEAANSGPISLGAVIFASKFGIATTETETKKVIEEVE
GAGRGLSQDKRNMFLEKLKAR*
>g8850.t1
MSSSRTTAVAAVVLAVAVLFCIGGQQQAYGQDLGGVLKGLISFVNSLAKLITDSTCFLIK
PIFGSCDFTKLFGPDNLLSVSVLCIGNNNTAKGNVGSQCALSSGSNNYFFGNILSAVLLS
TGSGNSAIGEILSLLVASNPSGQTFQNDIGVVRFANQATNLLGG
>g8850.t2
MSSSRTTAVAAVVLAVAVLFCIGGQQQAYGQDLGGVLKGLISFVNSLAKLITDSTCFLIK
PIFGSCDFTKLFGPDNLLSVSVLCIGNNNTAKGNVGSQCALSSGSNNYFFGNILSAWPDL
PE*
>g8855.t1
MTRGGFYRNPLLLLVLLPLAIALLATVTVSTVSEDAPPPPLTQQEHPGGVDHSELPYPVP
AGLHILARPKRQDSAAAGASQSGSGTSQPAGDAGGEIGGTSTGGTGAGTGDSAGTGAGGA
SASSQPAAGDSAGAGAGDSKQGGGGTGNSGGSKAGGGGAGDSAAAAASAPAGDGTDGGTD
GGDGDGDGADKPPGSANTESTRVKGDDQDGNDGDGDQPSGGGGNGDAGDGDDQKTGDSAK
SGSQTGQQPSKGTGGTGDDDGNAGDGDDDQQQQSAAGNKQGVGGQQQDDDDGTGAGDGDK
QQDGDDPDQDGGGGKTGGTNNKAPTNNNNGNGDQQDDTDDDGTGGIGGGAKNGNGNGNGN
GGRDADNPNADDGDDGTDPAASDDGNGGGGDTDGTNGNGGGNRNGQNGRGGNKNGRNNRP
NGNGNGNQNGDDDGTGGNNGQNDDGMGTDPTGNGSMDDGMNGNGNGGGGGRRGQNRRRGG
NNQGGGPNGGNGNGNGGMDDPNGQDPDGNDDDGTGSPNGNGMSSNAGGNGNSGNTMGSRG
GRGRNQGRQSGGMSGSGSSSGFGGGNNGGGIDDDGTRSDGTMDRDRDNAHPDSVHSGNGR
QTSSGGDGNGNFGEGIGGGNIGRGRSGSTLTGRSGNGNGDDGYTDGEDDMGGAAPIGRDP
DDDDQSNGMDPSQMGMGDNGQQQQQQFGPDGRGGIGGPGQGQGPQQGQGQGSSFVDGGFF
DDGTTGADTGRRRGHRRRRRPLGAFSDDISSDGALPTIGGNSGGINGGINGGGGLGGGGG
VYDDDVDRDNPLPDDAITNGQQTTTTYATX
>g8855.t2
MTRGGFYRNPLLLLVLLPLAIALLATVTVSTVSEDAPPPPLTQQEHPGGVDHSELPYPVP
AGLHILARPKRQDSAAAGASQSGSGTSQPAGDAGGEIGGTSTGGTGAGTGDSAGTGAGGA
SASSQPAAGDSAGAGAGDSKQGGGGDSAAAAASAPAGDGTDGGTDGGDGDGDGADKPPGS
ANTESTRVKGDDQDGNDGDGDQPSGGGGNGDAGDGDDQKTGDSAKSGSQGTGGTGDDDGN
AGDGDDDQQQQSAAGNKQGVGGQQQDDDDGTGAGDGDKQQDGDDPDQDGGGGKTGGTNNK
APTNNNNGNGDQQDDTDDDGTGGIGGGAKNGNGNGNGNGGRDADNPNADDGDDGTDPAAS
DDGNGGGGDTDGTNGNGGGNRNGQNGRGGNKNGRNNRPNGNGNGNQNGDDDGTGGNNGQN
DDGMGTDPTGNGSMDDGMNGNGNGGGGGRRGQNRRRGGNNQGGGPNGGNGNGNGGMDDPN
GQDPDGNDDDGTGSPNGNGIGSGSSSGFGGGNNGGGIDDDGTRSDGTMDRDRDNAHPDSV
HSGNGRQTSSGGDGNGNFGEGIGGGNIGRGRSGSTLTGRSGNGNGDDGYTDGEDDMGGAA
PIGRDPDDDDQSNGMDPSQMGNLVPTDEEESAVPDKDKDRSRDKDKEAASPSPRASPPAP
TVGRLLRRHFQRRGAAHNRRQQRRYQWRY*
>g8885.t1
MVALVLLLLSWVKVEGERSADGDFFNGKYSSGHGFLEEGAIANGRNVEISMEPGGPFLTH
LNDTDAQVAVSEACQLNACCSTIPCATATDDALQVNDHQLPTTDLQGK*
>g8891.t1
MNPSASSPPSAIFFFLLIANFVVAMANCSQQQWATTDEQHHRNVAGGLSRDHNAQDRWVA
SHRGAQQVKQPPSTADSSEELAAKLRANTADFNKVTQAALDHLKAPRASKQA*
>g8914.t1
MTAGGLHMLMVSVAVLISGVEESELAGLPIWPIPSFRRGEYDQFFGGTLRTENVFTGILL
PTGYLAPNTGKQLPQGLVVGQRYTATRDSDQNFTLRATLEM*
>g8920.t1
MKEGRGNWTTIWLSSAITIMTLQGPSSAVEGLQHFIIQPTLVAEEAASSPPSPWADDRRS
PAAICSGLESVPILLHPMLRRMTIQQSPTLRLDAFAVGIYTELEVFDLSGNLMPTLSRNG
SFKQLPNLRRLDLSRNRLVTLEAGTFAGLSRL
>g8939.t1
MSGNSVGKLFGGSAAVVVVVVGLVGCFQQPLHLLRTVLDDRREARCRMVAGAWARMAASS
RDERIVNRSSLTHRVGSPELVQRQLVFVQLSLLVAPPPLLHPLPPPSDPFPAKHQLRRVE
LAEDLL*
>g8952.t1
XAADHLQQLILIGFLLLFTTCVGRPLEFEQAVMRRSGHLGVIGGAELNKDNTSGNGTVVD
KIGPPAAVPVIPDPPTLATTTTTTSVSVTTSSTINFDDDSTYGTVLPQQTAAEQLVPMSE
PLGFQIKLQAFLADHPGSASSLARRPGRIDLAHSSAAANNNGMAV*
>g8970.t1
MQQQMKMMLILLVGLLATMLCSFDPAQAAVSPSSAAQEAKEAVVATAAAAVEPKLEGSES
EAKKQGEVVAKDGGGQKGDMVTKKSSKEVAEGGGEARKKKEESVIPAAAVSGGGGLGAGS
LILAMMFGAMAGAGAFQQSCEEASGRRGF*
>g8970.t2
MQQQMKMMLILLVGLLATMLCSFDPAQAAVSPSSAAQEAKEAVVATAAAAVEPKLEGSES
EAKKQGEVVAKDGGGQKGDMVTKKSSKEVAEGGGEARKKKEESVIPAAAVSGGGGLGAGS
LICGNQSCEEASGRRGF*
>g8995.t1
MKCSYPVVFGAVVVILSVVAHGSAADSRRALEDVRAKLDAMQEELNEFKTALQQRQKKLD
DVNVLEKQKELSDKAVEELSNRV*
>g8999.t1
MLLLITSSLTFFVCFLAMAASGQGQQPLTPADDSRCGNRPNEVWGQGSCCQRSCQDPKGA
TCANRGNAVCVPEGQCNNQQCQGRPNEVWGQGSCCPPTCQDPNSARCAAIVX
>g9014.t1
MALFPVQPSAPLFATIISLAFVFFSAHASGYQQKLQIVAGKNPEVRTAQGLLRGLVVDVT
NDLRLPDGDGKPVGKQASVFLGVRYAQPAVRFESTTKGASDLNVITGGDPLEYNEDCLWI
NIYSPAKLQQPSDKVQDYEDMVNLYAARGVIFVNVEYRLGFLGFASNGQADFAGNLGLWD
QTQALQWVHENIHAFGGDPNRCSLCVTTFTR*
>g9017.t1
MSTTVLPFLLALLVVINAPAWTEAAYNVDETWLESNRNGFAYWPKSTAYVQLLGIDPYAM
EGLVSGQRMCRTSEDRVCHRRGYGVCILEYAKSEFRHICCHPDDRTLTDWPQALEAIEKF
EAELDGMRGPTLADMLSQQRASEATARAPKRRSSWRRWFN*
>g9017.t2
MSTTVLPFLLALLVVINAPAWTEAAYNVDETWLESNRNGFAYWPKSTAYVQLLGIDPYAM
EGLVTGSATGAATVSAFWALEAIEKFEAELDGMPSSERAKQQQGRQSAAVAGDAGSTDG*
>g9058.t1
XAAEHLQQLILIGFLLLFTTCVGRPLDFEQGVMRRSGHLGVIGGAELNKDNTSGNGTVVD
KIGPPAVNTTNRTKDGGAQAVPMIPDPPTLATTTTTTSVSVTTSSTINFDDDSTYGTVLP
QQMTAEQLVPMSEPLGFQIKLQAFLADHPGSASSLARRPGRIDLAHSSAAANNNGMAMKK
E*
>g9059.t1
MNLHNPCHTVQSAAAEHLQQLILIGFLLLFTTCVGRPLDFEQGVMRRSGHLGVIGGAELN
KDNTSGNGTVQMTAEQLVPMSEPLGFQIKLQAFLADHPGSASSLARRPGRIDLAHSSAAA
NNNGMAMKKE*
>g9070.t1
MKWQRSIQFPVLFLAIMVTLFCMAEGHQQNEEEAKKQSTPPSSILVLPLHTVRHPQSGST
SRX
>g9071.t1
MIATRNCLVYLLLSQLVLLPLLVLAEKESSGSRVSGLEETVQQKQIGAGAAYVGNKAYKA
YKNRKANQQAAGTDTTGTN*
>g9075.t1
MLVLVVICFLLCNACVSNAAAVVVGLVKPCTPCLLGAAGDCSAIATWMCRRLYSYSDSGI
NSYVRGWGLFMVPVNPVLNTGIYFGFLQRYRRAVLGVLRLRCRGQQPLLGGKWIMLANTA
DSSDGHVRMMEGGQQQLSKEEEIQINKDEIDNGKKNAQEDGREGIGLRAREKKKKKQKKQ
IDLLLHLCSSNSFIHGSP*
>g9081.t1
MQRFVLLLAATALCGQFSDAFLFGGGGGGGGCGCCPPPCPPPCPPPCPPPCPPPCPPPCP
PPCPPPVSSGCGGGCGGGGGGGYGGGGGGGYGGGGGGYGGGGGGGGAPIIINCGGGGGGP
AVGGPVGGGCGGAREAHLAVDAAAVEAAVDTHLDLPPEDTPRVAQSVEDAVEVVEEAAVD
TALRLRPATVPLLRATAPLLRATAPQPQLSLTAPQPLPSLTAPQPLPSLTAPQLLPSLTA
PQPLPSLTAPQLRRQPSRTQLPHRPRLRATAPLPRHRPSPTALVVDVLAVFRLQLLEKKK
I*
>g9081.t2
MQRFVLLLAATALCGQFSDAFLFGGGGGGGGCCGGGCGGGGGGGYGGGGGGGYGGGGGGY
GGGGGGGGAPIIINCGGGGGGPAVGGPVGGGCGGGGGGGRSAAHLAVDAAAVEAAVDTHL
DLPPEDTPRVAQSVEDAVEVVEEAAVDTALRLRPATVPLLRATAPLLRATAPQPQLSLTA
PQPLPSLTAPQPLPSLTAPQLLPSLTAPQPLPSLTAPQLRRQPSPTAPLPRHRPSPTALV
VDVLAATRITLIEEKSAYERPWSH*
>g9095.t1
MGHVAFILIATVALICCLCLLAAVGPAQSHDVKCPADELPVHCEPCEDICGQPPKACIAE
GNFCICPEGWRRERPGGRCVRQCSAPIEQPEEQPEEEQQPESAPPKKNTPVVEQEVAGEC
PVNEEPTHCPPCESLCGQKQDTVCRRCNFAEVHQHVSCQCKQGFHRVRAGGRCVRKKNCP
SSCPSNEIRVDCEPCESACGEPLRSCSSFCTCKEDWRRETPGGRCVPLCPDDYVDMEDSS
TSDDVSNNTPSPSEDNDQTEPQPQPQQSVPPEANNNNNNNNEDRPTSSSYQPGQKTNE*
>g9095.t2
MGHVAFILIATVALICCLCLLAAVGPAQSHDSTVSPVRTSVDSRRKPALHVQVADQPEEQ
PEEEQQPESAPPKKNTPVVEQEVAGECPVNEEPTHCPPCESLCGQKQDTVHQHVSKTARA
VARPTRSVLTVSPAKAPFCTCKEDWRRETPGGRCVPLCPDDYVDMEDSSTSDDVSNNTPS
PSEDNDQTEPQPQPQQSVPPEANNNNNNNNEDRPTSSSYQPGQKTNE*
>g9100.t1
MREGEEEEAERLLRVPVVLAFSLAIAHLSSCLPGGLRGSAYLSPYSSSSYSSKSPTACVI
AVDNSQGKENDVRLEVFAFLSHKEGAGVNEPTNGSFATSSATSELPLIGWEQAGFRLNDN
RADEEMPPSFRLILWQLMDQTETLLETAYCNPPTQPPPSSASKEIHRLLDGLLQTKSEWR
EAEAREEREGLWKAECGRQFYKVALNIAMVGLVDSGQPLATAESFFEFFLGVDGEQHENI
VFSQKNDSASDVAADLPSLPIDQLLSQLLKHAGVLEYRVTTHYHRHHHHHSGNINNNSLP
PAAVAAEWRLVASQVRSVVGETDSLHRAAKVNRLDKEWTRPRGQGELVGKKCQEERLGLY
VVLLFTMAVGSDDDGDNCVRLERNRVNGFATAP*
>g9100.t2
MREGEEEEAERLLRVPVCLPFTLFFLLLLLEVPDSPAVMPMRELVRLEVFAFLSHKEGAG
VNEPTNGSFATSSATSELPLIGWEQAGFRLNDNRADEEMPPSFRLILWQLMDQTETLLET
AYCNPPTQPPPSSASKEIHRLLDAEAREEREGLWKAECGRQFYKVALNIAMSFFEFFLGV
DGEQHENILLKHAGVLEYRVTTHYHRHHHHHSGNINNNSLPPAAVAAEWRLVASQTDSLH
RAAKVNRLDKEWTRPRGQGELPATMHARVNGFATAP*
>g9105.t1
MFFLPTISMVALAILLVCVSGGAAIEGDGDPAAVEQQQQQRHHPTIVDKNTPPAGSSPDQ
HHQHHHHGGHHHHDGQGHHRGEAAAAADDGAPQMIDDQQQGQQQKHDHKVSHKSENHHHL
SFASDPVDVQHWGEDEEYHMDVAGDETEAENRHYRSELRDQQLEISRKMAALLFSITQSG
HRSAAGNDSTTTTRAATELEELRARELEAETAAARLDPAEKQSVLSEAIAQMQCDRVGEG
NGRKGSSPLAAGMGQICRQIRSMVGVDQPEGTAGEAAARILNPSTDGKTVLEREAYSMAN
HLLELFHEQGLFDANGDPSDGEEGPLGHWIWEQNHKNWDNNKNKPSSMEKDDEAKDGTDP
QKGKKEKEKDSKIADFLLVTLRELLQSQKKGQKVGGLPATGEQQDQQQESGNKSAAGGGV
DKEKMRTLVWLLAHEIELGLANAENADPELVHHYGHQHGPAAEAVVHAKEMMMVKAKSAE
ELHRRHQPSSQYVATPSSASAGREGPPSRAFSMERIMHSGRFGSGSSGSSGDGGFHNHHR
GGGGAHGELHRVPSLVSV*
>g9105.t2
MVALAILLVCVSGGAAIEGDGDPAAVEQQQQQRHHPTIVDKNTPPAGSSPDQHHQHHHHG
GHHHHDGQGHHRGEAAAAADDGAPQMIDDQQQGQQQKHDHKHWGEDEEYHMDVAGDETEA
ENRHYRSELRDQQLEISRKMASVSAAEKRGRDRALLFSITQSGHRSAAGNDSTTTTRAAT
ELEELRARELEAETAAARLDPAEKQSVLSEAIAQMQCDRVGEGNGRKGSSPLAAGMGQIC
RQIRSMTVLEREAYSMANHLLELFHEQGLFDANGDPSDGEEGPLGHWIWEQNHKNWDNNK
NKPSSMEKDDEAKDGTDPQKGKKEKEKDSKIAGDSKRDTYKKGGGGEGYMSQKKGQKVGG
LPATGEQQDQQQESGNKSAAGGGVDKEKMRTLIELGLANAENADPELVHHYGHQHGPAAE
AVVHGNNDGEMMMVKAKSAEELHRRHQPGSSGDGGFHNHHRGGGGAHGELHRVPSLVSV*
>g9133.t1
MSLMASPFILSSLHGIIQILLLISVSQEIVGQDNQHNIEPGPPPPPPFSVSFTPLASSTA
SPPSPIRTGQEGQGQDLALRCSPGYRLTALRRGVIHRQQQEHRVESADGAPKIVAVPGAL
SIECQLLAPLEQATACNGFFPEGCQGDQWLAGFQVLTLDNTTNGQLLDPICCQSPDVHVD
SATCATERLNTVRAPFDHQILAPDLVYRGMQCWQQFDPRKRFVDAVWKYKATPSSEAPLS
PALLRQAFLPPSAASPTRLRGNNSTTTTADGDVFDAAAPPDHCPLCTCHHCGVASCQSGA
LGSDPNKQPEPTERQFNTEAELGAGLVGQLVDLGYRSVLNKGSFWKALFETDR*
>g9135.t2
MSINETRKLCLALALHHPPLSWLLLLPFLTVHTLVDGASIASVMSAGTAFAGASLPASST
ITSYAIAAAPVKDGIPSSTSATKMTNDPGMFKGALLVALLLADIHGITRFGKPAMSEMGA
IVDNAYYRHRADIRGLSVSLVDIGHQGGDRQMMTVGQLLEEKMAETMALLRMAEKVVVRL
SGGAIGGYMGGQLAALQAAIARGPKAMDQLYVRLQR*
>g9154.t1
MFLLGLVWCVVVQTSRTAASVVDVHVNVVVPEEEEEAGGGGKGKRDDHLERDDHFPSGGV
GVPPDPFPAPLDPSNAYFEDCCERSGLPTFSPRGDPQQQVVVLHRVCRYERGAFSPAHFE
QLRNWPSTSIWSSLTHYTVCAMKGEDRLDSCCRSQ
>g9154.t2
MFLLGLVWCVVVQTSRTAASVVDVHVNVVVPEEEEEAGGGGKGKRDDHLERDDHFPSGGV
GQRSSTEYADMSGAPSPPRTLNSSATGPPPPSGHFVARKYTVTVYNL*
>g9231.t1
MSMGKLIITVALVCLMSVFIHQQQMGVLADDEQKELPVEEGEAGGWEHPLEKEDNEAEEQ
WIERGEGQNGDSDETLAFDDDLLARMSKIRKAKLGKARANLQEFHSKLLISMRTKPLKEP
NKYASSKPEQNCRIEGEQGESQVPSECRALMREDNDDTAPTKCCSP*
>g9303.t2
MMGKRPHHHQLVTIVLLSLLFQLVQQQQQQTAQATPAAAANDDGAALIFMIGDALVVVAE
VSLADAIIEPEEMAKIEPILLEAGELARTNASLATTIPADKWALVKLSPKEFAKIGRYLL
AVASYSLEDSTLAKTIPADKRAVLERLVTSRPEHELLGRVLMYDTEIYEYQKRW*
>g9328.t1
MRKAVLIVLLGMAVLAMASHTPSNKRNNNDYNDYNTMDDDDNSKRTMEAKPFRAGNEYRF
TYNTQVATGMVAPDTSAEPGMPQ
>g9335.t1
MRHYFSPTSFSLVALLAMVAAAVQQQPPVQQNPVHFSPSKLLAGAKSSFAAGTGSQLRTP
PRGGSAAKSSMAPMAGVIKQKTTTVLNTGGDPMPTSGEMTLPQCRCPDIERCSREMNKLA
DRCKADAKCDGLLKRIGNSGKIRQCLEAEQKDMERLEACVEQKLGPLGCTNDEKPGNLTV
SMLPMNDDVFWQDEVGEEEATTGQRQRRAAAGATTTPNPAMQLPALSDFLMCVDECTSTA
AMAAQAPADPTASPPRLCSSGDDAATATFDQCEKSLGLTGQSRLKKQLE*
>g9340.t1
MLLTVLFCFSCWSTVATAAGGEHKQKQDNAKHVREGGEEQTVVMDTLHGEADRLALEKEE
PEQIEGLKGIVKATLEVAPTAGKAATEASQWINAESKKLVAGVRQQLTAHLEHTKNIGQR
GTNDASGHLHQDLQRAEHLLKLLEILEQSLTSLGNDSAGEEEKKTAYKLAEIFDCLEAVQ
SSAREAKSVVNDPFLTVANSLPSPQRVLEKREAVFILRDLLLQQLIIRTAESGKERHKI*
>g9341.t1
XTVQSELPQATGLGSSGSFCACLASAMLVVSGLVPAPSVHATSATNQQQQQNPDEENIPA
ITDASSSPSAGAAATFEDDQLELIRRWATAAESLIHGRSSGLDTLHCALPADHLRLLLIN
SGVERSTSKLVHMVRDRRQRFATVVDSVFDAVENCALEAARIIEQREQQSPPPPGHSNLL
APSPGPX
>g9341.t2
MTVTVQSELPQATGLGSSGSFCACLASAMLVVSGLVPAPSVHATSATNQQQQQNPDEENI
PAITDASSSPSAGAAATFEDDQLELIRRWATAAESLIHGRSSGLDVALCIYDPPLCAAGR
SPPPAVNQLGRRKKHIQNCALEAARIIEQREQQSPPPPGHSNLLAPSPGPAEKCPSTLPE
SLAVC*
>g9343.t2
MNAADAGRCRAVAAVMFVLLLFKFHPSLINTEKELEKERKPRGNKQGNDDGHRVLAPAPS
GRATPSLISDVERQVDSGNERCPTSSHRPPAQQQNGQQQQQQPQQQFGGGGFGIDIKYPD
PHPPPVDAAPQQQQQQTAVGTTNLAPPPTNFGQNVAPPANFSQNVPPFPQAINHNPHHNR
NNGNGNNNNFFFQQPVVTGVRQQPYNHRGGGGGESIHSFTSLQQIGNGVFAAIYAATDPT
TGQRTTRRWD*
>g9363.t2
MSTISLLLNTPISFLVLFSICFILLQQPARATATEEETSWLLFNPPTGDHLLALCKERGY
RISTFGLPHYGERGLIKADRPIHHEDVVHIEPDGNCAYRLLRQHLFRMNILVAFCSHG*
>g9372.t1
MSPLAPLWLIILLGLLLLLTPLPPDHRLLLSVDARKSNHYKTTVAEEDPVVAASPPSSGK
AKKPRRRLCGEALAEVEEVDDDIESTGQIEVVKTDDRRVARECGVHTFPALVYFRRRHPI
LYDGDFRDSAQIWRWIRAHDEVVAWELNDDNFEWRTSSHQPDEGALDWLVMFYDSEDPDC
NAFAPVFETVAHRLRGLVNAGKVDRSVSDDVTERFRIDPASQSAKDVRGLTQFALHKFKD
QRGHRVPEPPTALEHIYEHVKERVTDALEDSQKLTVLGICAALALLTLVIVIKAYRLKRE
QQHQAANGAAKKSK*
>g9372.t2
MSPLAPLWLIILLGLLLLLTPLPPDHRLLLSVDARKSNHYKTTVAEEDPVVAASPPSSGK
AKKPRRRLCGEALAEVEEVDDDIESTGQIEVVKTDDRRVARECGVHTFPALVYFRRRHPI
LYDGDFRDSAQIWRWIRAHDEPDEGALDWLVMFYDSEDPDCNAFAPVFETVAHRLRGLVN
AGKVDRSVSDDMYRYNEAAKDVRGLTQFALHKFKDQPLEHIYEHVKERVTDALLTVLGIC
AALALLTLVIVIKAYRLKREQQHQAANGAAKKSK*
>g9377.t2
MTRATLAWLLLYQLLDQRSQARVNRELDGFLAHRPEAQHRARLPYLMAISYVLFDENKFL
PERFLEQKEEDQAGHPDDGDGQKRTKLRVKRIDEFIPFGIGKRSFTFVMFLI*
>g9385.t2
MDAVLSTLLLLFAFFPLGALHLSADGTSAEVYAADEFTIMYCDDDWTTPFGRYGECWPLE
FDHLLMGPQQQGNQPEKHASNKPSGSSPLAIGGVPFLTNNKHQHPLLPLRRRHEHIGTTP
LFWVIKDPRDARRQRLLQLRKKLENPEETTTTTTTPLPFIPFDEHYELPKIRDKLIF*
>g9401.t1
MAQCLSLTVVVILALAIGLLIEGPNPAVLADSNEDAASPDTTSEDNSKSSQQDPQSPVDD
IDALKKQYHDCVNAFFAKLDQTGLDAEDFRCAVRKLCKCLRRPPPPPPTCNGQSAKLIAN
SAENGISATGAHISKTCPCTTGSPLTLDYFTSNPDHAFMLTLGNQAACQSPCMRQAGGTG
TLLVPQRADSSNINIKITAVCTAQGMVAQAVATEQGGNGSPADGIYAQNDLQTKLFSIGQ
AFQASYAPPAKAVTERTGEFT*
>g9401.t2
MAQCLSLTVVVILALAIGLLIEGPNPAVLADSNEDAASPDTTTCNGQSAKLIANSAENGI
SATGAHISKTCPCTTGSPLTLDYFTSNPDHAFMLTLGNQAACQSPCMRQAGGTGTLLVPQ
RADSSNINIKITAVCTAQGMVAQAVATEQGGNGSPADGIYAQNDLQTKLFSIGQAFQASY
APPAKAVTERTGEFT*
>g9408.t1
MAAFATHSNASLPQGHASRRQRLLGMAALFALAMCLLSATVTRADDDDEETEASEFVDFG
NPEFQPQNTEHPRFDAACRVVTHALGRPIGGFVEECARGEDGSVGTECPDHGEDGDHSGM
FVKIPEELKAKITIIQQQQQQQIGQDQQK*
>g9418.t1
MANFVKSSSSSMVPIAFALAGAVLFLLLATGGPAEDGNQVMAAPAGDGEASAEAGSSTGT
TVLGIAGSGDNGEHPIHHHLLATVLSVLLAAFLNTATSIAESSRAWRSEAGGTLTPVVPV
LGVCLLDHGTEHTQPNEGHQSQKKAGRE*
>g9418.t2
MVPIAFALAGAVLFLLLATGGPAEDGNQVMAAPAGDGATMAPRQATKRLPRKRGLPPAPP
CWASQEAATMEGTVEKEEHPIHHHLLATVLSVLLAAFLNTATSIAESSRAWRSEAGGTLT
PVVPVLGVCLLDHGTEHTQPNEGHQSQKKAGRE*
>g9421.t1
MLSHNNNHRFFISIVLLLILPLLRVFNAFSSADIRIGAAGSLAEQPASSPPPQHADAIRE
CCPGAGLAECCAAHIHSGTPIRCPVQRTAQLLVEVSVCLERRLHNGRQNIIATGGKNLQF
LPCLEHMLAPALSLSEMLAFTDHCPQPPSQKATATRPAPPPPLDCVLDSGNYTKARKGX
>g9425.t1
MSILLATFYLFIDFGLAQFSAQPEQKAVDLYVLERAIKTAHTGMDLLIKHIIEGYLKEDV
DSGRAVYAKLKEGDGRAG*
>g9452.t1
MIGHLNPLLFFLVAFWLLLAAASVSASAAEMGVAPPNAAAVKNNDALLAVAGADFGLDLL
KQLLLAKSNTPSGSLVVSPFSLASALALAHGGARGKTAEELALRLTDNGTVPTEQIQAHY
GTLFRKLMSGDGDEPEFRVADRIYLDGNSVKLNPEYVVLIQKHYGNLVGAEALDFSDKTK
AANASGKIFRGIANGEFPVTGNGGDWTGNGLGTPGNGGIKLTGENFRGDGEYLAPGIPVP
GDATLMACLLTVLVSAQMLVNARIVLVNAVHFLGRWAVPFEKASTRMAPFHTTADVLRMF
YRGGDDGDRWWSMAFVLPRVRFGLGDVLKSFRVESTHAELIPVLRELGLRDMFDPARADF
TGIAVRPDDGNERPVEGLYVSQVIQKAFIEVDEAGTEAAAATAVFAQDQSQRQPSPTMPV
FRADQPFLYALIDPGEEGRALFTGVFTGVV*
>g9463.t1
MSSPDNVTNYRLLSLRLLFFAACLVILAPPSAVHSENYYLFRFDVGSFFREHGNEFQHQL
IQA
>g9466.t1
MGILFVLTGTLFWPNTLVVALGENQNQQQQANEKAQEARDQAGDAARSAGDAIKHGYEHT
KERLNEAGERIKDTYRDQSGNAQDRAQEKSDEAKGMLSSAYDTVADKLKSAKEAVFGEAQ
EGKDQAESKAEQARRDASQAMHDAADSIRERGKQGYEGAKERLQDTGERSKDTYHEKMGH
AQDRAQEQGDEAKGYLRSAYDAVAGKAEDAKERLSDTGERIKEGYHEKMGHAQDRAQEQG
DEAKGYLRQAYDSVTGRAGM*
>g9469.t1
XISPFRSRILFMLSPPLPLLLSFLLLAFYSNPAANAADPPQPLQFHAPVPAPGMRAGATP
LDDLLQLFLEAGGERRRAEEASQLLRQALEHHPRAEGLQKRSSAEWHWRDDYTRVLLRDL
LGVRSPALSSQLRRQQMLLNAGEGCGTDEEEWDGWAQITRRSQLYTTLKLGGHSDRDAQK
QTFGAAGEAWIGSVMERLRLAGELLHRLPAGVGCWVWLRGAVLHRLGQRLALRHGAGRTT
ATVAARRAEGGRTRHTFETAIDQLLMLDPTGRKAVLQRLGKLLDRHQVELKNILKGGHNG
IISGKEKEEAQNQQHIAGDGHHPHPYRPSQLGLTHRLLSQFFLQPPVVVAQKALERVRLE
RFQHLLDRAEASSTQQTVACQRPSAAYNQWLWLELSRNCRLL*
>g9492.t1
MLSHNNNNRFFISFLLLLILPLFRVFNASSPTDISTGAAGPLAEQPASSLPPQHADAIRE
CCPGTGLAECCAAHIHSGTPIRCPVQRTVAQLLMEVSVCLERRLHNGRQNIIATGGNLQF
LPCLDHMLAPAMSLSEMLAFTDHCPQPPSQKAEATRPAPPPPLDCVLDSGNYTK
>g9533.t1
MLMQIFLPLLLLPPLNVLCCLPIPQQKAHHNQSILDCIETESCPRAAHLVLELRKRDDAL
ARRVAEAHGMEQKMLAFFSRRHMTEFELASWRLHQFMKVQLGEPLGECWLPMGAAPPYTY
ASTDSR*
>g9537.t1
MGPFHSCWIAVITGIFLFPLLMLLLSVPMVVEGNEKCLNITGTVTCRGEPQTNHHVYIYQ
TDLITATLTPFRTDGEGNFNEPNFCDWDVNWFGISNDPDFYLEPPVPLNIKIELANNSYV
LTDRRDGRIVSQGQNHRDEENDTKDGRT*
>g9546.t1
MMRFGPLSLCLFSALFWASSTRMLGNKANPLGPDRTGVGRSIFNWNTGGHNVDQMKDYVS
FSLLLSSNYYLRSGQKLKLLCKVRVDDGPAAGX
>g9578.t1
MVLMVIKCSSHHRRPHQLCTLLVVICSLASTTIIPVVVEAVVADPKAQPAIESAAAKLVG
GVNAGSDERTERHAAGITQGDEMERRKEEHGKILVLADYQFYSHFAVTHMLVLDNSITEP
VMGCAGLPGLIKPKTPHCERFPADQALLGELHVPPPPYMSWLEHVRSDRQDAWWRFTEYK
ALVFYHADLRSQGFQLGLAENWDLSAFVVFHLLGLPSTVASSPMPVLPIFLHFLGVEPPL
SNGMDLRVAVHHFQELYGRVHSDHYAGGYQGHPIPPMHELFARASAAQGPLRGRPQLQDR
TARRQCRVLFILGSMVEYHDIRTETLRGLLTALAGRPQCRFITKLPRQVVQHHGLAAFVA
QHGATIELVDWVDQQAELEQFERDQHYNGAVVQAARIGHWLDHLKLDSEGTVLGRAIDSV
LADGYISNLLAKKLRRQAFNPQDTFARLIGSTLAEVAVEREQREANSIKTADX
>g9601.t1
MLLLVAVLALFNHEELLTGKKGMVDGYWYNGYWYEDNTGGGYNQGYGGGYNANTNNGADC
INCNYGNAAMGGGWGKK*
>g9637.t1
MNAFSTTVSSSLLLFIVLLSSIGGNELHSAEDSTRLRTLLSTRLGRGDDTSTVPVAAPDG
EVSEGPATTTVEASADEIRQMDLVPADGTPPSRFNVHRAEEEPYWYRNRVLIALLLSVLI
TALGILVLCYICLDRSSIKKYVVRQETK*
>g9689.t1
MKLLWQLSLAVIVVLGLVVEEAEKPILDKLKANPELKKLVAEMYENPKYKLKRDDIDGGW
VSSVVAWMMEEEPHKAYIDKAFEDIVATYGGTDESLLGGSTVLRASMTVRGAITEVLADY
IEMQLRNAGKAPPPWVDE*
>g9689.t2
MKLLWQLSLAVIVVLGLVVVAHSRIIEEAEKPILDKLKANPELKKLVAEMYKLKRDDIDG
GWAYIDKAFEDIVATYGGTDDLYDRSGSDHRGPRRLHRDAAP*
>g9690.t2
MTSPRIVFMSSLLALLLVLIVLVDQNEVCCGGGGGGCGGGGGYGGGGCGRRKRDVLAAAA
IQPHYKTDVDTPCPQQAWKALIEESVFYQNHPEHKFMPLATDVHNNNTALTSLKAAGVEK
PIRMMTAGEAYCSVHMPHGNEQHTVCQVMALAA*
>g9690.t3
MSSLLALLLVLIVLVDQNEVCCGGGGGGCGGGGGYGGGGCGRRKRDVLAAAAIQPHYKTD
QAWKALIEESVFYQNHPEHKFMPIAASTCPTAMSSTPSASREGSKHHRLLQFIHQQQLQQ
QDQQPEQKQQLQKYEEEAPCPQKDWKTIIEKNVVSNDTETSVQNIQDALEAAFPEQKLLV
TNSLVAEANVSNTVHISSADRNATYCNVVANDRLWFLLHF*
>g9694.t1
MIISFSIIFLFLNNTFAQDDGGGNGYDGGMMTTKITEFSTIYTSTMEPISMTATTAIAQG
SFGLLVQLQDTDCQLGETVKLCIKVAGDQATDLTVHWKKGSEDILNSTEHIQLTQNDGAD
EFCLVIKGVEEGDLGNYEVDLKDNQTGETVSSQCVVRLPESTTISTIYTSTMEPLSMTAT
TAMAQGSFGLLVQLQDTDCQLGETVKLCIKVAGDKATDLTVHWKKGSEDILNSTEHIQLT
QNDGADEFCLVIKGVEEGDLGNYEVDLKDNQTGETVSSQCVVRLPDRQRHQPAA*
>g9712.t1
MGLFSFIPILISIASIFSANSVITADDAGDNAVVVVEVPANASVAIGTVGIGTVVAGEAW
QPPPMALANISSNINDPTKKEEAIVREAVRDEPIRKSAVSASEAETNKNVSDIYKNAKMG
EQQQDAILANNGSNVINDDVLRKDQLLPSNASGVTNCVLGLDAISKNEPSGSPLGNLPLF
GLLFLQLLASGKTGKQLDAEAPKKSLGEGELLSGLFFDQWLDHKGPRVLTFKQRYFVNNA
FYNTTTNGSASAEPSRNILFVGGPNSLSESIVRDPALPHVDAAAKTGARLWALE
>g9756.t1
MQFLTSLLLVSAIGAGCCLADSIFDDEYTTTDIGTDIGNIGVTGIGGYRNLVDQDDQDVG
VVRHFGGAGIGNSIYRNPFTTTYSRSNYRNPMWSRMMNTMMMNKLMANKFGGVGSEGGVF
GGHHSRLESFFRTFLSWLTPAQKMKAMGADRRELVRRVVDFFLNLPMGSDRQQKAVLLLQ
SACNRMAEVVLGGRQNLWLLKKKASE*
>g9756.t3
MQFLTSLLLVSAIGAGCCLADSIFDDEYTTTDIGTDIGNIGVTGIGGYRNLVDQDDQDVG
VVRHFGGAGIGNSIYRNPFTTTYSRSNYRNPMWSRMMNTMMMNKLMANKFGGVGSEGGVF
GGHHSRLESFFRTFLSWLTPAQKMKAMGADRRELVRRVVDFFLNLPMGSDRQQKAVLLLQ
SACNRMAERNGGMMVSPVTMNRVIEQLILERIEDIEGQQQDQDVDVVGTTTENTFFNNYY
GSGYGSTGKHMAAKRMFREYAGLCRLPLEPEPEAEDDDAEHARLR*
>g9768.t1
MAHSSSNSRPAVCLSLLLLVCVVVFLACCCSTAEASGSAAGKGQGPGNNEKDALRFSQED
LAELQRKFAASERGRGKFGAYRLEYDPATGVMYAIEVATGQRVESYNVGMPKSA*
>g9773.t1
MAMLWLSVTLLCWPPLLASSGDCGGGSTATTEEVPTLSASSSPSPLFAAITTGDRKNVSR
RSVVELLVAAGREEMNALASAVVNGSRVSPLHLAIARNRTDLVQLLLISTPGVNVSMPDG
EGRTPMFYAVRDGLHAISELLLNSDNRLANAPVDHRLGTRPLHVAAEYGRPVLARLLLDH
GASTEVRRRYSEQSPSVEPSLTPLHVASIIEESVDVLRLLLDHGANVSARDSSSRTPLHL
AARLKNGTAAARLLITYGAPLEARAKLDFITVDEQPSHTPLHLAIRHVNGAMVGLLLERG
ADVRAVNGMAETPLHMASSYPRTMVNSTEIMELLLAHGAQLEARARYPPLQNPEAQLGLG
ARPGYTILVEQPAFTPLHFATFYQSLRSIELLIRRGANLSAGDHFARTPLHLAASLGNKT
AAAELLIAGGAPLEARARYALEAPDRAASATPLHLAVVSGVGGGGNYEMARLLLDKGANA
NAVDRHGWTPLHRAVESERHRNRTDIMELLLARGAQLEARASAENDNPRYNPYGAEMA
>g9774.t1
MVMAMLWLSVTLLCWPPLLASSGDCGGGSTATTEEVPTLSASSSPSPLFAAITTGDRKNV
SRRSVVELLVAAGREEMNALASAVVNGSRVSPLHLAIARNRTDLVQLLLISTPGVNVSMP
DGEGRTPMFYAVRDGLHAISELLLNSDNRLANAPVDHRLGTRPLHVAAEYGRPVLARLLL
DHGASTEVRRRYSEQSPSVEPSLTPLHVASIIEESVDVLRLLLDHGANVSARDSSSRTPL
HLAARLKNGTAAARLLITYGAPLEARAKLDFITVDEQPSHTPLHLAIRHVNGAMVGLLLE
RGADVRAVNGMAETPLHMASSYPRTMVNSTEIMELLLAHGAQLEARARYPPLQNPEAQLG
LGARPGYTILVEQPAFTPLHFATFYQSLRSIELLIRRGANLSAGDHFARTPLHLAASLGN
KTAAAELLIAGGAPLEARARYALEAPDRAASATPLHLAVVSGVGGGGNYEMARLLLDKGA
NANAVDRHVGAASQPDGHHGAAAGPGSPAGGQGQRRE*
>g9786.t1
MRLLTVTVARLLVFLFLFFYGIIRSSAALYIFQPTTVHISGRLMCNMKPFSGASVRLMEY
DVALLGDLPQLLHNAAVYPWVSGLDEEGEGGSVMPVLDIGEIDLMGNSRTDLGIKIWRCG
GGPHACTNNGYAFKKFSLHRLKDD*
>g9827.t1
MITGIFLFPLLMLLLSVPMTLVEGNEKCLNITGSVTCRGEPQTNHHVYIYQTDLITATLT
PFRTDADGNFNEPNFCDWDVNWFGISNDPDFYLEPPVPLNIKIELANNSYVLTDRRDGRI
VGQGQNVGCCWIAILFPLLMLLLSVPMLVLVVEGNEKCLNITGTVTCHGDGNFNWPSFCD
WDVNWFGTENDPDFFLMPPVPLNIKIELANNSYVLTDRRDGRIVGQDQNVG*
>g9851.t1
MLPVRLLFISFFCFLMLILAIVANGDLDVAVRVTVDTGGVAEENEQKQKQQGPDGGGLGA
TDEAFIGCCRDTDAAPLIACSHAEGVFTPALFDNLRRNYSLRKYTECAMNYRDRTECCRV
RDAWAHCGLEA*
>g9873.t1
MTAQTITTIWMAAAGLLLLATSSLLLLSSVGAENYAPPPKMKVTPRAEWDPAPPGRNATA
WRQCQEELDPDWIRSNQPFDVDCFVEGEQPYDQPSHCLAFALDEAGNELPGVDQTLPCCW
TATWRSKLPGHLERVVRVEKDGRIWLNYTAIKDEHRNVLIPLVGPRPDLWEMEGKLASDE
RVNTACSQRCWHNATIDQSQISPYYLEDATNFLSNWLMNL*
>g9873.t2
MTAQTITTIWMAAAGLLLLATSSLLLLSSVGAENYAPPPKMKVTPRAEWDPAPPGRNATA
WRQCQEELDPDWIRSNQPFDVDCFVEGEQPYDQPSHCLAFALDEAGNELPGVDQTLPCCW
TATWRSNWLNYTAIKDEHRNVLIPLVGPRPDLWEMEGKLASDERVNTACSQRCWHNATID
QSQISPYYLEDATNFLSNWLMNL*
>g9874.t1
MLCLLPLCLLVFMISCVQAIVLPAGEQLRRLTPAEASEMAAICGRRTTHAAPPETRPWMM
DRQDGMNRLGGTIISPYHVLTVAHGFVRFDSVGGGPCDFTELRSSRSLAFGDDCIRAEGV
DCLRTSVQHRHIRALFIDDAFGEVDRPFNFSDPNVRPICLPPSGSPQDPSSMMPIQDELT
VPWADRMPTAVDDYLCATAMHPEDYRSPRTCHGDSGSGMQQLVARQLISSSDGPPGIRPS
SAASIDAGPSSSVQQQQQLEKQRPLSTPVVEMHTNISSTTK*
>g9900.t1
MFVLDTVWFLFFVFFTILIIVADDGLTLMAAHQQQNVVAVIVDVSVGGGNGGDKGSTTTA
TAVTPLGTGGGGQEEPKFLECCRQKGLSEFSLKFVKFLQQEHQIVPFTECAMDTEDRSEC
CLEAX
>g9911.t1
MTITEDGIRYGKKILEVKGRRAQREGVPTVLLNILAVLLIRLMQTSAAASCAPPSPTDDN
DFKAWQQPVVAVAVEGLYEQKWEQP*
>g9914.t2
MRYSALHRVISPLVGIGSPPVFSTVVVFCLMTPAMGAIDDLAAEPPRGGTALNSLETGLV
GRVPSEQRSTSIEHRLDYSPLVSEIHVVQEKESNVTAPSSIWKKQRLKMRSSKLVRWRGA
DEDPVKSTVFNKIWMLPPCSESNKQKDFSSVGLTSEHQRHCLDEAVKEKPGSGPIPGLEV
TCSTISLWSESVSVEIKSMPSGPLTVGSKERFQMARAVSCRSLGLAFMTGVSPQLSATDG
EAPWSNSSFTIATFPYFAALCNAREGIERCLIYVHSVVNKQTTDGELRHLFCCCCACLIA
MGQTPLDKTHSERTKRHRIVRMVLTDNSGGITKPAIRRLARRGGVKRISGLIYEETRRVL
KVFLENVIRDAVTYCEHAKRKTMTAMDVIYALKRQGRTLYGFGG*
>g9919.t1
MGQVVFLGLLCLSITSFPGVARADADGPNSSHLFGFLAFPSLFSSAEEGQVVPQSEPVPP
PPPTKPGCTVELTTQKGPFGYGGEEKMTFHGEFQEVQITRPKDDTFTKFFS
>g9948.t1
MPGLVLAILLLFVGATVVTGHDIERVLVPREDWDPAPAGRDPVEWKRCQEELNPETIQKS
HPRSVDCDVRQPLPGVDQSLPCCWTATSKSKLPDHLVDVVQVMDDGRX
>g9965.t1
MASLLRCLLTPHNLSQFLVLELLLLVLVFSSLSSPNFGGGGVVAGNGKRFVWTPNEWLSR
SENWLNGEQPCDGDSVRLDTGNSADELVSVAVLDRSLRNWLNGEQPCDGDSVRLDTGNSA
DELVSVAVLDRMLYFSEFGPDDSAIVVGGSGQKPGWQCDKRDDGPRGNWRRYSGHAEEWR
PRLDVDRVPSADDQVTLDMGSKVALGVRSLRRAMLTMEGQFRFRLVGRLAAETAPLTVDN
ITIHQLARAEPAIRILGGGSRNSPEAHVRGLAKSTLREPFVECPSVEAYCTEAIKPAGSC
CHLCGAMMTFRQHAVNLSAAVSAVSGLESEQLTGDPGHHIGLSFSRIDFESEGLVVAPPL
YQLVVLPAQPRDYDESWFGDLLSMAFYRIQARGRWREHGTDRHRGGQEHWDYMDLRTTAA
VDRRRVHLGKVLRNLVLLLAIGAVLALAFRSQYRQSPRLRMLMADWLERVPIIAAYSSRS
PGQEGLWQPVVGFRRQADRADVSIHLIRPGESVKADDDTETTTQIYAPDIKEEEAQPSSI
SSFDTKSGQTEQRRRKLVVVSFENPVFLSSSTSTTSSSNTDVREQ*
>g9983.t1
MYTKKCYLLLPALLLLLAMVAVESAPIPSPIGSEEQQQQQGEETAIAAAPSSEGGENPEE
KGSGGSGEVEATKSTEPLATGEQPPTKHNSAAAFLFGKHPVDSPPRQPQPPAKHNSAAAF
LFGKHPVDSPIAAAAEQTTAPEEKAEGEAGGDEEEVWFSHFVLND*
>g9983.t2
MYTKKCYLLLPALLLLLAMVAVESAPIPSPIGSEEQQQQQGEETAIAAAPSSEGGENPEE
KGSGGSGEVEATKSTEPLATGEQPPTKHNSAVPLVNHSRRRSTTQLVG*
>g9994.t1
RWYIVVVFSLLRSSTILGYTSTERAVRVFYDYRGSLNHATTDPKARRAPITAPNSFHEPV
LPSLLKKRNEGEASNEPIESTMGGKDAIREAIFRENFAASIDANRAARRIRLSQRQAVSG
KPYVRRVWARPKGLRLAEEKRSSGPAVTIDWELARKQQEDLNDTLREMGISVIELSPEVA
SAPPPPVASVLADDAAVVIRGTALLGRPYAATIANQAMASNGKKATSPSATATSAPGFAG
LRTAEVIEAPAVLSGGKPVVLEGSDVLFTGREIFVGVRPKCGTNTEGALVVAKTFADFAV
TPIPLTGNQPLKQHVSLVADDLLVVGRSKESQAVLKHRYRVLTMDRDEAVPSFHHGHRVA
FRLDLPSSTATKSTTTTSQEDNHPPTELWGVAVSELSKITGGGPFTRFLLLVPDFADGRR
RPAKK*
>g9998.t1
MKLLVASLLSLVLATVICEQSAVFGSDQRVEATGEIYCAYVPVSSPPPSPSNATPKKSSS
SSMHGHDTAAQEEVAADKMSRRKRSAGYESESGERYGNRGGSGSGGYEEESSEEQYGQGR
RYGGGSGGGEYDGSRGGSRYSGGSSSGVVEEATVDLRLHPLGPNPDHSHRSQNGPQNSQE
KPLSWSPTVKAPARPPVPTPAPSTPTTEEPWETQVAPAPTPTRKQPWEMPTAPVVSPPKQ
QPWNGPTPATEVPWETQVPSAPAQKRAPSPVTAKGSVWAMPISTSQWVVGAAPPMAAGKM
VGWSAQRKRRSTDGEAKYNKPSQVEPEPSAEEDIEPNDPPTPSPANNPPVKPTPNNNNKP
YDSEEADAEIAEIVLTPASSEEKEETADDRQPSVVVNYKPTTPRPPTIGNVVDDEEEYDA
VNGEVNPDDEEGGKRKRRSPAGVFKPQPTTPKPPTNRPRRGAAPFKPTTPQPPTGRPRRS
PIGVNPRPTTPQPPTGRPRRSPIAAGPFVPKPTTPRPPTGGRPRRSPIESSPFVPKPTTP
RPPIGGRPRRSPIGVNPKPTTPQPPTSRPRRGVALFKPTTPQPPTGRPRRSPIAAGPFVP
KPTTPQPPTGRPRRSAIAGTPFNPKPTTPQPPTGRPRRSAIAAGPFVPKPTTPQPPTGRP
RRAVQTKIDRRDGKANNATATSSSSSTSSSSAGNEASTNTGPSSPPQYQQTPKPYYPQDP
PSPQVDDIEDPPADDRRPSPTTPRPPPTTPRPPKPTTTTTEGPYIQALYYLIYLKN*
>g9998.t2
MKLLVASLLSLVLATVICEQSAVFSASITIECHSQEVFFFLNARPRHGCTGGGCCRQNEV
KAVSVTVTAEEAAAVATRRRAAKSSTDKDAATEAEVVESLQRWFLFGEKPLSWSPTVKAP
ARPPVPTPNSWETPAAPSTPTTEEPWETQVAPAPTPTRKQPWEMPTAPNSPGMAQHQLLK
CLGRRRCLQLLLKRELHPQ*
>g10033.t1
MSSFLSVRPLVFTLALMAVAVGRCCFAADAGASAVATATAGLQCVLVTVPGIGTASSPLT
FLASVDPTKIASASLPAGVSVTAVTSSISPITSLVGIILSILFGTGPACAGLLPEITGQL
TGVIAVGQVLSPSGLLTVLTQLPVIELQQLAVGVNVLALLGVSATVGSLITVVINIVLTA
LFTV
>g10043.t1
MAKNFFLANSSKKFNFRLAAAALMLLTIANSGPVDAGGYNRQVPCVAENTGHASYAGSVY
RVRGICAMVPVEYGTSDGRHWSVREPGCX
>g10053.t2
MFFLFYFLSIFGFFFCQIVALNVETETVDIQPDEATHLDDHLENLLKIAVCNFTGELLLI
CWSNEAKGPLKREEKSAELKYQLDKHHVPRTAVHKTASKGGYLQRGLNGLHRCIQAAPTR
EWGQGRCQDARD*
>g10061.t1
MHKLLFSATILLLVTSSLTSSSKNAAPSPAAVSTSASASSAAVPTPEATTAVPPPAEQPA
VAVAVPTTADQSKAKSAPSGYRRRRATPPPSSSIVSMVLRRRLAKRQQQLFWDPAQQAWV
SSAHQQSWSHPSPSQQSWAPQQQQQSWAPSPSSNSNAAPSPSASPASGSGSSSSGSSGSS
SGSGGSGSSVFTFTNGAFTFTIG*
>g10061.t2
MLKLFFPLLVSSSLIPMALTIRPSIGRNTDEKPGGIGLDNPAQLLIYPQPCPGAFGAYRP
VADHLDCYQRYVGCCPEDDPNGIS*
>g10068.t2
MKILLLEPTTSEPNFNFPEFLLLLLIVAVVLSSADEQRHNGASNAKDEEVDIWFDDAIDH
QQQQQQQQHNLVTAELPAVADYAIDNAQADGGDEEEVEDNGHQQQEAEEMGEEDENGLGE
NHQT*
>g10081.t2
MTTTTRLLLLLFASSFCFCDAAGGNSNPDGNIQSIATTKIVNARLLESTRSEEGTTKFRY
EMSPHLIWFTYLLFFILGSSTAMGPSVGMTPATGVDAVAGPIVPSSTTMVSNLVSIVALG
MALYGLNRRRSGFFWPLLIIQAIGLAIIAAIAVANVVMMAGLLLGGGGGGGGGGGRQSSP
QNEQGQQFAVFMMTG*
>g10098.t1
MKTKIVSLPAVALFILWLAVDATIVVPSNSVGSAAAENSNTPPPSSTLSSPSNKVYDVTG
TEIGGGNVEAEEEKSAESAERVDSSGEEEQEEEEAACESGGGSWSRFKKACVYGLPPAQT
VGAVQLRGMPPVVANAPAPVGPDHHSLVVGNAPTPAAAASVITKAGCYTNWSRCTPQTSA
GSGIFWKTCADYCRLCKDRDGGACKKISGNKPCSGGYQCR*
>g10119.t1
MPRHETTKSVVLYASVTFAALLMLLVVVEGSENSTPYEQKYLKQVVELAAATKQNASLKK
QVAELEEAKKVESLKQGIKEAEAEQVRLRQLFLEHVQGGSSSKGGNQ*
>g10126.t1
MVGHHFQIGLLLLLLVVAVASANGSKHFIGLDDSDEPKYPFHVAISVGLEPERLPILAEL
PSARSLNLGYALEELQAMKLQAMFARNEHARSRRATPHVLVLDPKSNGTGRCIISADQAH
HFCGFAEEVNVPPIPPPFNGICVRSEQSGREVCYPRYEELDTTCTDATAEGLVAPPTIPH
ATVRTMAFVPLDNLQRLMRQWYRLHGKLYPKNETDQIDAQPFLFVKYQCEEGYQMTANGF
KHSR*
>g10126.t2
MVGHHFQIGLLLLLLVVAVASANGSKHFIGLDDSDEPKYPFHVAISLPSARSLNLGYALE
ELQAMKLQAMFARNEHARSRRATPHVLVLDPKSNGTGRCIISADQAHHFCGFAEEVNVPP
IPPPFNGICVRSEQSGREVCYPRYEELDTTCTDATAEGLVAPPTIPHATSRLMRQWYRLH
GKLYPKNETDQIDAQPFLFVKYQCEEGYQMTANGFKHSR*
>g10134.t3
MLLATSIWHTGSIGIQCCLLLIAHCPTPAAQVEHLLPEQQQQDEDACRCPRTEIGEAGAA
PPYGNATKYWIQIMQRMSSPRFRNQLLPIKDSTYYWAAIEWSYKCRVAVQQTEISESVVP
ETVPQTVRTRTVVISREEEATLLKNLRLGGVMIMGNRPPGRPPSPSTLLGRETVQLAVLA
ALLLSSPICTNPASLAALDSTWSDSLTRRAAITATYRNPWSNLKWEEATVSNEPATYPDE
VEEEAIVVEGLLALSGPGLVEKAETVKSSTIQRRCRDGPSADDLADGSAAIDIAQTLISI
TLKMREYRLAKEGIDEAAPWTWESFMGCRVNREAVLGHVQVLLRQGLEITTTYTTEPIFE
CLSECQSREQRDRRPPL*
>g10172.t1
MLFSTKFFSIRTASGISCFLPLFLLLLVVEEEVAGNEDAKRLFDDLMLIRCIVWLKQVWT
DPKLAWNPAHYGGVDVLYVPFEMIWVPDIVLFNNADRESSFNITISTKATLHHTGQAAIY
FIFSLCQIDVQCYPSPLLDLHLWNELPMIQRHRNNDKVKGAEKELKTVIPAVGQPLVVDE
YGIVADDQRFIDITPLFYTVNLVFPCVGISFLTILVFYLPSDSGEKISLCINILVALTVF
FLLLPTTHTLDNWYRRLFLRWLPRLLFMRRPLVRKEAPASWMEAQGAGKASSAVQTRSQM
DERLRELYYAPAVVKGFENVCFIAELLRKKDRDNKASRQIWMMIFICVLDRLFLIVFTLA
CFVGTAWILLQAPIFYDNRHPIDLNAFPVERPLGPGDPSDYT*
>g10172.t2
MLFSTKFFSIRTASGISCFLPLFLLLLVVEEEVAGNEDAKRLFDDLMLRLSQMIWSSFNI
TISTKATLHHTGQVVWEPPAIFNPLLDLHLWNELPMIQRHRNNDKVKGAEKELKTVIPAV
GQPLRFIDITPLFYTVNLVFPCVGISFLTILVFYLPSDSGEKISLCINILVALTVFFLLL
YLLFTMLLVTFSSWMEAQGAGKASSAVQTRSQMDERLRELYYAPAVVKGFENVCFIAELL
RKKDRDNKDWRYIASVLDRLFLIVFTLACFVGTAWILLQVVATTTRRAAIRTVAREGAPT
VNHWEEGFFIAAALIQRRLISRFDSVDVHAEAMG*
>g10226.t1
MKQLTTFAALWLLLVLAETGTVYQDNGEELLAISDDLGGNSNRFLYSLNDDGDEQKVEND
DDNEVHVPDHVENLFFEGHPREEEENTEKFQRFTEEYLEMVRKMRRVCSEQQQESGNGNG
RRGHKGRKRTSNQAIRMLCSSLFEDED*
>g10236.t2
MLLLLLLCPTVRAVPSSPATTAAEGVDLKTEGEEITAGGDHGGLRPLKNALFMEFLGRPR
SPGRRRSTKKEEDRIFDEQLADMESDAVIDTLARVIEKSRAGWRNGGLAHTNENQKKKKT
TVTLSAVARWIELAFKLDDLFNGKVDHHQRQKEQQQRPRMTLEHDETKFLGPADWAVLGG
LWELMPLKEEADVKTVLKQIQKGGANKEVAFTLARCFCIVPLSPATAKKL*
>g10245.t1
MQQIISSLIFFFSFAALLLAASEWPAVDAQLSFWSGSDGSAMGTITGRRKRVAAAAAAAE
RPKRQYADGFTSGSILRNLWRREAPDTVIQQLRARRQSSFADRSTSGTILGNLWKRDAQL
NQREKRQFRSSFADGSTSGSILGNLWKREAKRDGGLFEYEPMWSRA*
>g10245.t2
MQQIISSLIFFFSFAALLLAASEWPAVDAQLSFWSGSDGSAMGTITGRRKRVAAAAAAAE
RPKLIQQLRARRQSSFADRSTSGTILGNLWKRDAQLNQREKRQFRSSFADGSTSGSILGN
LWKREAVRSGTILGKRDALPSAPYRQKRDGGLFEYEPMWSRA*
>g10280.t1
MKGLIPPASVHKISLSIRRRSDPDPPLLFTIVLQLLLALSVQPVAADWSQWSAWSLCEQQ
PGGAGGGAGDVSGTRLVALAPANRLVSASSPLLKVFLPQHSCSTIPRNHSSYSKVLEEAA
EVEEEVQGLQLFTRSADGGPX
>g10283.t1
MSSSSLSSLVLVLVVAQLAAEEDGGGSLEKGSLPAGTSSKHEQHQQQQQQLWLGLVADNE
DGGTHLQRCGQQKLAGETTTNRPKGLRDIGHQQGPRMDDDDDAHSSHLLLVVYGATELQQ
QQQFVHSGIQPAMDKQQTAIGGGGELIDRADRRLLSMLNAE*
>g10309.t1
MCSAIILPRLMLVIAIAAAATTTIIINAVPPPTITMVVHKEVNGQQFIPGAESAEVELAK
LEALIAGLDRDVQLTQRLNSVDSIAAGAPSCSELGELVQRMGTAADAVFSLAFRNQSSPE
MASASGASASKKTIGRFAKLMVLSFSQGHADTALKAARDRVQVLRSVVEAERGRSKN*
>g10314.t2
MWRAWVKVLRFVRITCLGFLLFYSSAQAATRTDVDHAIVQLGKAGALLTMDPDFLNRLTP
DGVLFVIAHEYAHVHLEHQKKLGFKAMELAGQPTPDMAFDAIERNPATMEKLHAMNRQFE
LDADEAATKWLANMMMPVVPSHPGYYSRRQILRGIQAH*
>g10327.t1
MWRKSLLLSLLLHPWTGGVHSTSSTTNNNNNNNNSQGASSSSSLLGEGGLLDLSGRTRYR
LEDDSLWAMGRPRAVDQPLANAWQSEKDALLIQLRAVVDQQQSPSQHGRHGHHLPPPPVV
QLVHEETDGSNGQKKESLDEYAGSGTGLLHRLTPKPKHPFFPFSVVLSPLSEVQKEHRYW
SWFTLTVLTGGHFQQRGIHHVQLVCEGNNMALCADPHGRWAANCKK
>g10346.t1
PIQFTRHLLQNQPTEKAAMTKLLLILALAATPLFTEAFLFGGGGGGGGGCCCPPPCPPPC
PPPCPPPCPPPCPPPCPPPAPSCGGGCGGGGGGGCGGGGGGGGAPIIINCGGGGSSGGGG
GGCGGGSSGGGGCGGGGGGCGGGGGGCGGGGGGGGCGGGGGGQSLGTLVLKVKAVSSGGG
GGGCGGGGGRGGGCGGGSSGGGGYGGGSSGGGGGYGGGGGSSGGGGYGGGGGGGGGYGGG
GGSSGGGGYGGGSSGGGGYGGGSSGGGGCGGGGGGGYVGSSGGGGGGCGGGSSGGGGYGR
RKRLTVFTKA*
>g10346.t2
MTKLLLILALAATPLFTEAFLFGGGGGGGGGCCCPPPCCGGGGGGGCGGGGGGAPAEVAA
AAEAVAAVVVAAEAVVVAAEAAAVAAEEEAAAEAAAAEEAEAVKILISGGGGYGGGSSGG
GGGYGGGGGSSGGGGYGGGGGGGGGYGGGGGSSGGGGYGGGSSGGGGYGGGSSGGGGCGG
GGGGGYVGSSGGGGGGCGGGSSGGGGYGRRKRLTVFTKA*
>g10347.t1
MVFGAVFNLATTLSLTCLQHPEHHQNQTLMLNDMAILPCQATGRVPPQIAWLKNGQPLDL
NNNEELRARYRQLPVGTLQITDLKKSDTGVYTCQAKNEDGEATWTASLMVEEHTNPDTIF
HRMPDAAALPSSPGQPRIVNFSDDSAEIEWTPPERHGASPINGYLIQYYISEMVTTKPSM
SSSEERYQFLHAFDMDVVRQKLSSEQMIKLQEAKAINSTAVILFFIIPYHGSVQGMPSNS
LDTTTGEAPPGAPPTDVRIRMLNITSLRVSWRPPSPDAMNGILKGFLINIRSNQSASEDR
NITTNERATSVTLYRLVPDASYTIRVAARTSAGVGVLFDCDPVLMNEETLKEHIRQFERS
GGGENFDGNTVETFTGGSGFMLNGGHIVGHHPGSCNGNYSSHHEHYNSDCGSGNPNIPPA
FCPVTGQYYSHEGCATLQRGSIHSPSHHYHYAAVPEYHQQGQLYGMNGMNTFHGSRRAAR
PEYYDDPSPYATTTLVVNSGGGPGEAANNSHHTVKIGGTLRPVRNGPPLPANPIPREPPR
QNERQQGAAVCRGNCCHEHAHASCGALLELSTSSSKTAGRSQNNKTDCCITARNNHYVVH
SSTSSRTLHHQGNPPSHSQQASVNGNLRPHASNRHSTASMKRHSRSSSVNAEGIRSTRNC
KVSASARYGGQQVSVKHHIGGIKTESPQTDISYVQSSDGTNGSSKGKNNTLKSSSEEGED
DPLMMMDGGLDADAELSERSDEDYVQRRALSDENVERRRSIPLQQQLLDLDPYSSRNNCL
PTRQPFMGRNVAIQFDVLQEGNSVDCPLLTLEPSSTVINVQAPINDGRFHKILLSLDSTV
LTLVQDCRQLLRINDFDLTRFGRLRELTVEAGTSGDLESKCPDLQVIMDNPIAAYLLYAS
SSVSPPSMTTTRSDPPPVGWITPAPPIHTTVRPVPSWNAPHQNGGSLHERVDSLQNQMGH
WSSVLQKFETRMKKIELFQRGCMNASVPPQVSFIVAPWAVDHNHVYILFTSRVSAVLSVA
LRCICNTNGQMDCQFRHASNCPPLNCPSYKQEIPPNQCCPVCTNVDHCSPERNPCHRDAT
CFDVDECNWDQNASEQLNGCGAGTFCINLPGSFKCDCLPGFQKLDERTSRFLQRFKLLLF
PLLRQPFPVDPRRGTNDWWFIFFRLLHSGFDE
>g10358.t1
MVQSYAFSLLMLLLALALAILGDIGNVHANNTNNNGNWSRAEVNRLKNMNFYSVDQLLAM
LKPHREWLQPNFRPFVDELVKLKPGMNLLKAIFDGLDRGHHRSMALLDDYISIIARASQL
LMFKRPAAQQYYAHDDPREPLVKLLWMIKDQGLLTISQLNTILTNNLFRPLVHEVSPADF
IQRQYRKGVDVDGQLIASQLLDTVEL
>g10358.t2
MVQSYAFSLLMLLLALALAILGDIGNVHANNTNNNGNWSRAEVNRLKNMNFYSVDQLLAM
LKPHREWLQPNFRPFVDELVKLKPGMNLLKAIFDGLDRGHHRSMALLDDYISIIARASQL
LMFKRPAAQQYYAHDDPREPLVKLLWMIKDQGLLTISQLNTILTNNLFRPLVHERQYRKG
VDVDGQLIASQLLDTVEL*
>g10359.t1
MTANTIWMAAAGLLLLATSSLLLLSTVGAENYVPSKMSETPRAEWDPAPAGRNATVWRQC
QEELDPDWIKKTYPRDVDCSVDGEQPSHCLAFALDEAGNELPGVDQSLPCCWTATSSSKL
PGHLDKVVRVEKNGRIWLNYTAIKAEHRNVLIPLIGPQPDIFEMYGTSERVSTECSQRCW
HKASIDQGRTDPYTLQDPAHFLSALAMNTFTISFARRPEFNQTSDAPNIKQRCPLCRHYL
ERWYIPTTTGHRPTRYSFRTNGWFHRSSTAGQTIVADPTLRPLEKMAAEELLCPRHTFRP
WLVKGQDRDKAPYEPFGLSPTSMDGLYTGEMDLCPIEFFLLLVAEPPPDQQQ*
>g10359.t2
MTANTIWMAAAGLLLLATSSLLLLSTVGAENYVPSKMSETPRAEWDPAPAGRNATVWRQC
QEELDPDWIKKTYPRDVDCSVDGEQLPGHLDKVVRVEKNGRIWLNYTAIKAEHRNVLIPL
IGPQPDIFEMYGTSERVSTECSQRCWHKASIDQGRTDPYTLQDPAHFLSALAMNTFTISF
ARRPEFNQTSQTIVADPTLRPLEKMAAEELLCPRHTFRPWLVKGQDRDKAPYGY*
>g10369.t2
MKRSLNERSPIHITVWLSVFLCLSAQCTALTTVAPSLSSSSKLTGAIRAKASATAIGLLL
DAGEDVNALLVDDLNGGTILTPLHQAVLHKRPDLVQLLLSRGANVSAVSGEGWTPMYYAV
RFGLRAVTEALLNTCGDWLVDAPVDQHRFDERPLHVAVQFSRVDFVELLLDRGAQIEARK
RYGNQNQTEAPSLTALHIASITANASVLAVLLKRRANVSARDYLERTPLHLTALVNNEEA
TETAKLLLANGAPLEARAIFITNTVEGKPSHTPLHFATRYGRYALVELLLQKGANVSATN
GLDQTSLHLAAMFVDIPVYADIAELLLANEAPLEAQARYLPTEELASYTPLYFAVFHKNL
GGTKLLLRYGANLTARDLLDRTPLHLAASVNKQVDIALALITNGAPVEARARYMDDKPDK
VPSATPLHFAVMVGNDEMVKFLLEKGANICAIDRFNQNPLHLSASVDYKTDIARLLIASG
VPLECRARYEDDSPEEVASVTALNIAVQVGNYAMVKFLLEMGANISAVDRFKRTPLHQAV
ENSLRHNSTDIMKLLLDNGAPLEARARYKDDKPEEVATATPLHFAVQIGNYAMVKLLLEM
GANISAVDRFKKTPLHQAVENSWRHNSTDIMELLLDNGAPLEAKASLLKYQFLIEKTENA
PKDDEHPSFTPLLMAMNYAAAKLLLDRGANLSARSMDGRTLLHWAAMRNVTSVVELLLAR
GADVNAVDGDGATPLRIVASNGWMVELLLTKAPNATVFYDLYTFKGLLVEFGTVKPGSRL
EAIVDRLNSTNIVISPTLFILPPVLVLGLAANLLSGGQDNRSGQQQQKSTPSVIDEYLLA
LGGGGGLVMPVQKDGLRRTADAEPSKHHHLSGPIPPLADFVRLSWEMHFRKRFIALGVNA
IPFVSLLVVNLLIRMHVADRRRGILQQETRISAMLVLIIFCFLFCNSLWGEFLVAMNPLL
NTVIYFLFLRRYRKAVLRVVFRRGRGRWVVPVGLPSILVFLEAVSLALQQLEADFQTSNE
DDTSDSDDEVLPTVSANQPIQNYRTGLEELEESDEEL*
>g10371.t1
MLKDTLILSATVFMLAVLVLPVTAAPSSTTTAREEDNEMVSMPAEAVIETVTTIVGEEKD
GKNGEKDSGSEDVTTIVAGRNEVEEEEVNSNGGGKITVEISAEDGPGPVRRPTPEQLNRW
KMEKWEKLQKQTKRRDRLDKKWQEDGRRRSVLHRELEELRKRAANGDAGQELQEAHYKKV
VEKEQATQEEKKTFREWSKSCSLVNRLFAEWHALQGAELGVFLPTQAWDAEGNFLGLKAS
RSSTDDYWKEVTTMATIEDGVTSMFI*
>g10373.t1
MPSPAALKQHRPSSSSSLLLFIILLLLFLSAAAIAATAGGDDGAIAPEARLLGGQRASVV
AITSPQQQQQKQHRAAAEEAQHNEGGEDAEEWQHVGSGGSVPSPPLTTTMTQMAAKAMAN
EEEEEEVTRRRSKGTTAAAGAAKRPTTATMTTDEAALRNPLRFLESLISLQLQQPQTHIK
PSASREKLSYPLVPEPAPSSSELLAIEENVQKSLRLHHRLAWNANCAINVRYYPFDEQFA
SWGTHRSGELNIVLTTDQGDLSNYMNSTEFDLISFRTERSVVRFPTDAETSWPMILVSIQ
VRRRPLFYVFNHILPCVLISSMALLGFLMPPETGEKINMLNTVILSMGVYLQSIAESIPP
TSEAVPLIGMYYIASLTIVCLATAMNVLTLNINRRGATNQGRQKYVLGYMATLLRMRIHE
PDSISLLKATQLSKRATLHRSSILRDLKKIKNMENLKATRGSRAICECLSAPSAVGATTT
TTDNTNTLEDGGGGSGGGEEGRETAAASVPTTKEQHGRSRTPSPRPTSTRQGETRFLEGP
VTAEMSTTNPHTLREFEVRFQRILRRIYRSLQQIEIRDEIINERDRIRWQWRQLASIIDR
FLLLLFTLITSATVAFFLVIPVVFRDQMEHLLFY*
>g10373.t2
MPSPAALKQHRPSSSSSLLLFIILLLLFLSAAAIAATAGGDDGAIAPEARLLGGQRASVV
AITSPQQQQQKQHRAAAEEAQHNEGGEDAEEWQHVGSGGSVPSPPLTTTMTQMAAKAMAN
EEEEEEVTRRRSKGTTAAAGAAKSPAATTANTHKTISVEGKAVVPVGPRASAEFQRTACH
RRESTARSTSATIPSMNRSGELNIVLTTDQGDLSNYMNSTEFDLISFRTERSVVSIQVRR
RPLFYVFNHILPCVLISSMALLGFLMPPETGEKINMLNTVILSMGVYLQSIAESIPPTSE
AVPLIGMYYIASLTIVCLATAMNVLTLNINRRGATNQGRQYVLGYMATLLRMRIHEPDSI
SLLKATQLSKRATLHRSSILRDLKKIKNMENLKATRGSRAICEIKENTLEDGGGGSGGGE
EGRETAAASVPTTKEQHGRSRTPSPRPTSTRQGETRFLEGPVTAELLRQMSTTNPHTLRE
FEVRFQRILRRIYRSLQQIEIRDEWRQLASIIDRFLLLLFTLITSATVAFFLVIPVVFRD
QMEHLLFY*
>g10375.t2
MLKDKLILLSTTTFLLAVIVGAAGAQPSSTTAREEGNMEETMQQAEDVVEAGTTTIIQEK
SDGKNDGENNIGSEAVSTNTVAGGGNPEEEEEEEANSNGGGEPTVETSAGDGSVTIRRPA
PEQISRWKAEKWERVQEQTKKRNQLRKKYRVDRSRDYALKAELDKLSERVVNGDADQQGL
QEAYYKKLAEESLLKQEKDKSYKEWKKAEKLLAKVLVEWHALQGAELGQFLPTQQAWDAD
GNLVGKYWTEVTTMAAVMEADGMSSMSIQQQQ*
>g10375.t3
MLKDKLILLSTTTFLLAVIVGAAGAQPSSTTAREEGNMEETMQQAEDVVEAGTTTIIQEK
SDGKNDGENNIGSEAVSTNTVAGGGNPEEEEEEEANSNGGGEPTVETSAGDGSVTIRRPA
PEQISRWKAEKWERVQEQTKKRNQLRKKYRVDRSRDYALKAELDKLSERVVNGDADQQGL
QEAYYKKLAEESLLKQEKDKSYKEWKKAEKLLAKVLVEWHALQGAELGQFLPTQQAWDAD
GNLLGLKVGKYWTEVTTMAAPLTTNNKAIVEKELKMESQKTDNNNNNEACLKEKEEVCKN
IASSEDEDNAEVKDEQEFVIEVLSTEGVWKKTTKPLTTNNKAKKTDNNNNEAQKEKEEVG
ENVASSSDAEVKDEPEIVIEVLSSEGVWEEKTKL*
>g10380.t1
MAAYRNALNSSFRVLAVALVLLGVLFVVTMEASAASNSGSASAEHAAGAQEQKLLALYKA
CADFPELAQCKLLAMDGRSRLVEKRKSAYMRFGRSSMAAAMPPPQDAADFEDAYYRPAQM
EKRKSAYMSTATDTTTTTTTTPGTAGSCTTCTAGTVGSGISAAEASAPPGQGANFAR*
>g10397.t1
MWFYSVFLLLLPTNISFCFHHNDDLVTVATAAAAADEGGGEAGERGSKGWQLTAEYQHLF
RILDPAGIDASEKRIKVSPSIVIFLRFYIYQLLYALYDSLSDDVLARVPLPSMFWGLPAV
ERKRVRAILFDRRLNHRP*
>g10397.t2
MWFYSVFLLLLPTNISFCFHHNDDLVTVATAAAAADEGGGEAGERGSKGWEGKGLTAEYQ
HLFRILDPAGIDASEKRIKVSPSIVIFLRFYIYQLLYALYDSLSDDVLARVPLPSMFWGL
PAVERKRVRAILFDRRLNHRGRHGALKDHLQPLSYKMPKIACQ*
>g10409.t1
HKKDSKDQFQQMAAVSVASQLAQAAPMVAAVQQAMQQAYQQQLSGLSGNFQLITANHYS*
>g10414.t1
SLLQLLMAVVLLGLLLLLTVAPPPVRVAVAEVEAATGAEAVAAIGVVVAEEAEAMIGAVE
VEAGVVAPELPTKVTE*
>g10422.t1
MVHQRNLVDLLLILVVICRSSSSEVVVAVSHAAVAANGAEALHHFANRALMLEKRSSSGP
SASGGSMGEAINGMFEECRKNPQITSSELTTKLHQLRYPGVKWALYHRAGADAEGERIVV
SLGDTKPIILRPEN*
>g10436.t2
MMTTTPIIDPAILLLLCLMPSPSIVYAGDCPQPNYWSKECKDPVTATISSGCPNGVLTNG
YVAISQDCTNTNLAGLIFAVAGQSGVRKCFSRCVDHFMGSDEECCVDSCVEQCTVAKTVG
ELIKCADKNSDDCSGDTVSLDERCQCSCRTKIARGEITTADTDTCEKNCKGE*
>g10442.t1
MNSPKANLPSLFVSYGVSVVATTLSSTFMVYADHCPVPTSSSSNPAVSASGSLEVRTTTS
KTCPDFKDEPDQSGESTPRTSVRRSAPRSHGGAGNGGNHHHHQQRGIFGDRSPLAFPRRC
RPTHPRGDFFMPRDPSLNKPITLIEAPPPYEMVVGGVMQPTPSSENGSPLIVGVLNEQAT
VRTLLPHDSCNLTNDTRSTEATAPDAWNCLLENDHNSQLDQQNNKRVKIVFRSFRLRTML
RWPSSGLQNLTELRMSKIHDFCGQEIPPQLMSSKNILTLDYILKSKLMKPAVEEEVDGEV
EEYGWSADYRFITDFGEQPREAYEFVGSGKQIVLISFEYFDVEGFGQ*
>g10452.t1
MPKKQAVLFSVLLLGTILLFTAGAAVHAFPTQQQEEQTGGQSTTPEETGGFANWLENAWE
EVKESGCLFWEGVKDSASSLPFQ
>g10459.t1
MAALLIVAVCAAAATFFFAVSAIPLTINVSSTPQQYRHHRPSAPAANDDDPLNRRSSSEW
PRNSGEWNPEDWPILCRNGHGEMGPGVAQPAPPTLPLGQVLPAAIYERLRHEHQNPGKTP
EEIDAQMGRIKALYDSLPDDVLRRAPLPRHFLELPAVEQQRARAIFFDRHLSHKEVGRRM
VDYMVGLDPALQRRHFPDPWLDVLVFDELPAEVIEAF*
>g10480.t1
MKYSAGLWLLLQLALLFHVSPLSQAAPTSGLSAAGSHLLASVGVPLYPLVKMAYDCTYNL
YEDTGRAVIFERRARGAAKAAVIVVASDVATTAAELKKVVLAGLAKWGEDGSNVASPVSP
GRRKVHLKFGDLRRRVWYGGSLYKVVRAPLASQTVIDAGNKYGLVYLHTGKKWAAICWLV
LGQGDELSVILYRRELGNGSGEEDKLELDLVVASDVATTAAELKSLVLKGLAKWGEDGSN
VASLTVSPDLTELQLSFRPGHQVWYGVNLLKVVRSPLTSQSLFDVTKEVF*
>g10516.t1
MNIFLPICALLLAVSQCPNAEARPRTIAGEAAPPATADEVTPPAIAEEAPAKESPAEGPS
AMESSTVEPSAVEPSAAEPSTVEPSAAEPSAVEPSAAAPSAVEPSAVEPPMSPVASEPTI
AAEPVIPLRMPMKVVKRSFPDGLKTNYEENNDDVTAFKDPEVIGGVHYDFRLHYNFYFPE
DRESIQAVFIQVTGQKSLFSFGKPEYLLAIAKPLKAAVVIVEHRYFGTSVPEGDNFA
>g10519.t1
MLLLLFLHITTWLLTVATTASGQQPQPPQQQATATISVVVPPQPLQQPAPIVSSSTLTNT
NNTNNSSTIPSSGNNSFGGGGNISSSGSQGLPPTQSSSTQMPSQSSSNNITSAALTASTP
GTPLPQAGGQNNGSTPMNSTLAPQGPIRIRLGFLMANAPAAQLAIQAATQLGMVDQFTFD
YSWFIVDCDHTLGAGGSITLMLKSEVDVVFGAPCYIH*
>g10519.t2
MLLLLFLHITTWLLTVATTASGQQPQPPQQQATATISVVVPPQPLQQPAPIVSSSTLTNT
NNTNNSSTIPSSGLPPTQSSSTQMPSQSSSNNITSAALTIVSSSSTNSGTTTTTPKSLRK
LSSEASTPGTPLPQAGGQNNGSTPMNSTLAPQGPIRIRLGFLMANAF*
>g10543.t1
MFFSSFFFIVVLCINNCAIVEVVDAEDTMECPFGGGPVEKTEANRYTYPQCPLKKGEVGC
APENTNIPTPEGTAYYCCPIICPNKERTRLEQPFMIDWSDMYCVQEGRECVTLDPAFILY
TDHPGQKAAHPNFKFCCPKDPPPPPQPPQPPVVQPPPATIPSSLPPAPTMPPTPSPSPPP
HHPPGPAVVQPPPAAGGRRPSAGWPDDFLGPDPSPIMIQGPSPRPDTARPEKSRAR
>g10543.t2
MLQRKKKLLHLTMFFSSFFFIVVLCINNCAIVEVVDAEDTMECPFGGGPVEKTEANRCAP
KLQVLLSKGSTAATSTPPTACCPATTGDDTIITAAGADNAADTITIPATPSSTWACCCPT
TAGGWRPTTKRWLVEK*
>g10550.t1
MRQRLRLFIGLWLLLLLEPGCSTLAFEVYWAVPSEQCARAATTSSPRPTLGGRASSQPHS
GPLLDPAQYGIRTNRGQRFYGGAGTEVVVFYEHRLGLYPRIHAEPRAGVGWQETHREHGG
LPQARADILTAIPDPDFRGPAVIDYEHWRPAHRLNWHSRTVYRRASTEDALRRFPGVSGK
AAEAIGRALFDRAAQKFMVATIRLGRRLRPHAHWGFFDYPLCNRDAGRGHRRWPARRHGH
GDEQLDEEEEEAAECSSQFRAHNNRALYPPIYLYQRSTTAKEQQSDSNDTTGITTINNGW
QQQRRHVQARLAEAQRIQRRMLRLPVLAFTKFEYRTEHALDLLTPANFYTAEDLCNTLGQ
AAAAVTAGGDDERGRREAAAVDGVIVW*
>g10550.t2
MFPLFPSAAGPVTLLMRQRLRLFIGLWLLLLLEPGCSTLAFELFKVYWAVPSEQCARAAT
TTPLRPIVGPRSRFYGGAGTEVVVFYEHRLGLYPRIHAEPRAGVGWQETHREHGGLPQAR
ADILTAIPDPDFRGPAVIDYEHWRPAHRLNWHSRTVYRRASTEDALRRFPGVSGKAAEAI
GRALFDRAAHTSAYFMVATIRLGRRLRPHAHWGFFDYPLCNRDAGRGHRRWPARRHGHGD
EQLDEEEEEAADALYPPIYLYQRSTTAKEQQSDSNDTTGITTINNGWQQQRRHVQARLAE
AQRIQRRMLRLPVLAFTKFEYRTEHALDLLTPANFYTAEDLCNTLGQAAAAVTAGGDDER
GRREAAAVDGVIVW*
>g10562.t1
MSNKGLLIAVQLALLLVVVHYVLLAEAQPPFSQGGRSNGGQPGFGNGPPFGQSGGNGRRG
NGIGNTRNNNGNVGGGRGGGAGGRRSEVSSSSEEKTTRTGRGRSVGGIGGGRGLPTGKGP
LENGGRRKRRQTSSSADAEGDHRRGNQEGQQPPMGNGLGNNQPPPPFGQRFGQSNGGSFN
EGRRFGGAQRNEIAEDEVGEDAHVIIERPHQLAYKDHAKGERPRPARLAEE*
>g10562.t2
MSNKGLLIAVQLALLLVVVHYEVEAMVDNQALETVLHLAKAEETVDEETESAIHGTTMAM
SGEAVEVVLEAVDLKSAAAVRRRLPGLEEGEALAESVVDVDCQLEKKETIVEATRRDNSR
RWEMVSATTNHPLHLANVLDRATAAALTRVGEDAHITQKANAHDRRDWPKND*
>g10605.t1
MVSSSRLILTLVLLLLVDYQHRLCQAINYDLPAAPVLIPNNRLASAQRILEGELIAPESI
LVEGNTWYTGTGDGKLLKIVDGEITDSMHINGGDDTQLCGTYETQPICGWPHGIRRLNKK
ELVCIDSYLGLFKYSFAPNYAPVNLLAGDHTFELGNGEREQCALYNNMDVVEDGKIILIS
CCSTRWDNRRALHDFFEGRPNGRLIQYNVETGLAKIVLSNLNFANGVQHHPDNDSVLVAE
LTRARIIRYYYAGPKKDQVEMFAENLPGFPDNIKLSATGKSFFVGIDMTRHADLLSEVEK
LAHYPEIRQQLNLANLRTYFGANMHVPYGQVLELSLDGTILDSWQX
>g10608.t1
MHSSCWIKNAAVAVTFFTVVLGLLFGQNKLEVEATNCVGCDDCETFEPEASFWVSLSREF
SDKFFRKVVQQRFEGVFVIVEAVCMEFDSRWKKQLEEGWIEED*
>g10632.t1
MILVLTTFCLTSIFSNVLTLNFTTICMDRDISSEEFRRPSNDTSLPHKTSTNATPRMISD
DGGNSSAMEAIDKLRRNHHVYSTMEKTLLQWTVSVAALLATFPFSWLLTRYGARWIFFAS
GMASAVATALIPTASELGLFPFIAARVVQGLAYACDFAVIGVCCTRWASLWENAKFISCL
TCFSALASAFTNGISGVLGWPWVYYCHGALGAFLFMAWAIAYTDDPEQSRWVSAKELQQI
HKNKTETHKHHEPFVLGFNATDTGFLGALEAIVNIPSKIVSGFTSDHFHCIAERRKLVIY
NSIAVLIPAGIFFALCFVPHSMPTLIVALFGGVHAALGFNSGGYYKCGALVSRQYTEFVI
AFTQLIKCSVFFIAPALVAIFVEDETDASEWHEFTKITSQSRLIDLEFSSAKVADSRLA*
>g10633.t2
MRNLSLLLLCLCSFSSIVVHVVVGATASGSNKRWQLVIYADVPPPAAAELKTFREYVHPA
AQAYQPASLEASGEGLLLQTGPSVVVRSKDYVLIGCGVPIPPRSAAAIGDGLAKLRANWE
QRSAGQDPRTDGGGNVLVPLDGDVVTRFSGTQIRGLDQQPTDEEIEVEEAQPQPAVAKPP
PKRSAPLKKAPAVDLPDAHRKKQQHFPNGNSRRTAINKTLVSKDDEKNEGDKTKTANGNS
NKNSVERHLMEQLVLPRTEEEKQEKGQLLSWNSCPLIKHPSSRTGEELPEGL*
>g10637.t1
MSFFFATFFTLFLLPALLVDNNQFAADAVKDGHQQQAQNKDKGAVDAQQKHHPAVQNNKD
KDPAPYHLSAPLFGQLGITASMVFSAAGAAYGTAKAGTGVAMMSMRRNDLFIKGLIPIVM
ANVNAIYGLVLGVILAGRVHQAGPGPQGGYTLDAGFAHMAAGLTCGLSGLGCGYAVGEAG
YHGVIGLARQPKLFIGMVLIQAFASILGLYGLLVGLILIAE*
>g10637.t2
MSFFFATFFTLFLLPALLVDNNQFAADAVKDGHQQQAQNKDKGAVDAQQKHHPAVQNNKD
KDPAPYHLSAPLFGQLGITASMVFSAAGAAYGTAKAGTGVAMMSMRRNDLFIKGLIPIVM
ANVNAIYGLGGYTLDAGFAHMAAGLTCGLSGLGCGYALFNNDTPKLFIGMVLIQAFASIL
GLYGLLVGLILIAE*
>g10697.t1
MTTSASTGLFLLVFFFVFNLLLLLLFTGCSEAVVVHHHMGGPLSTMGIGAHQRHIAGLKQ
RSQANFRNLHRNNFQNGVQPVPSLWNHVHKTAFGPSLADDAYDGYMPSSSSRQQQPYSSD
EELVADGAWEWGFKKAGSPHRLNNRLTAHAHSLELPRENQFNKMVDKSTPAARPYYTFMQ
AIPGIVRNPPPSALGRVGGPRVAIGVGVAKKLPWTQAVTTMKALAKMAAAPHLRRSGSLG
KVAAAGE*
>g10697.t2
MTTSASTGLFLLVFFFVFNLLLLLLFTGCSEAVVVHHHMGGPLSTMGIGAHQRHIAGLKQ
RSQANFRNLHRNNFQNGVQPVPSLWNHVHKTAFGPSLADDAYDGYMPSSSSRQQQPYSSD
EELVADGAWEWGFKKAGSPHRLNNRLTAHAHSLELPRENQFNKMVDKSTPAARPYYT*
>g10753.t1
MSNVLFHRTSALLLVLVLAMVAFRLTKAWPVAEQAAIAGGGGCNQAFWHHFCTTLATDSQ
LGDAETVEAVCRETKRRVDSLFTGAADAIDADAIDKCPGPEGLARQLEAMAAETEARIGR
PGITPEETEALATLHQLIQAYRVANLGQNETAVHDGGGWQTVTAGKKSNKEGKKLETKSS
SLTGVDEGNRFAPLAEHLDSTNSFEKLRLNTHRVLTGLFDQLAPHVATQPRHQPKIKAVK
KEQQLPSSCAKGDG
>g10753.t2
MSNVLFHRTSALLLVLVLAMQAAIAGGGGCNQLGDAETVEAVCRETKRRVDSLFTGAADA
IDADAIDKCPGPEGLARQLEAMAAETEARIGRPGITPEETEALATLHQLIQAYRVANLGQ
NETAVHDGGGWQTVTAGKKSNKEGKKLETKSSSLTGVDEGNRFAPLAEHLDSTNSFATTP
A*
>g10781.t1
MKMTSGLGGASCLTLFLLLLMLYCCIHFAEANIRCVRIHGQVNCRGAPRMVQGLQVFLYE
QDFLGHTAWSTRTDQWGNFYIQGCAEDWNYFWIPNEPDFYLNLLTNNYVMAAPPPQLSSS
SYSLDVFRFDVSSLAGQLVETEQNHQQEKQEEEEEKLLCQARFIGRDI*
>g10787.t1
MIISHSTPFLSSNASLLLFLLIPCFFFLAAVDGGGGSSTSRRSSCDHYDRGRLRVRGVEG
YLKIVGGKLVPAYSPYDRVTVEEVYDDHYSTGSGVLKLVKLWTTAGDELTVKAPYLESDE
DEHRMIS
>g10788.t1
MQREKAMTMTEGMSANHQQHRLQLPLLLILFLHPPPSPVGGGGVVAVHGGGVGRGPPTTV
VTADHQQPLAQAPSLMPGPAVGCERVPSTNQPPHSCPARARHHINILR*
>g10789.t1
MFASLFRSQNNIVCCWTLLLAICFGFVLLFAGPVDAGVPRSEMVGIGRSFEPNKNAGKLS
GQASAVSRVGPTTEQQKMCAISPLIICSCSLHYTYTCHVRVGWRSIHTPAQDNIMRDMS*
>g10793.t1
MLANFFLRPLLLLLPAAFAAEQLDPHQHRRDHDSLLQGVLPTGERIDCTPRPGDTRDDCL
ARRCLWDDQFDKTAYTLIGKAVHLNDTVGQFQLKKSAFGGLNPYGKDVDRLQLTYEQLPN
GLLHVCIGDSTNQNRSAADNENSEILHFVATTDNSTDKQRQLKEGETDKPVFAFSVRRQS
DGTPIWDTWLPTDRVYGLGEQIHDQLKHDFSAYRTWAMWSRDQGPDSVTPHNGQNLYGVH
PFYLAVEPSGKAHGVLILNANAQDFTTGPGPHLVYRTTGGQLDLYFLPGPTPEDVVKQYH
RLVGLPYLPAYWALGYQ
>g10795.t1
MSDVLFLRTSALLLLVLAMVAATLTKAWPVTEEEEGIIAGGGGCNQEFWHHFCTTLATDS
QLGDAETVETVCREMRRRVDSLFTGAADAIDADAIDKCPEPEALAQQLEAMAFEAEARIG
RPGITREETEALATLHQLIQAYRVSNLGQNETAVHDEGGWQTVTAGKKSNKEGKKQETKA
STLTGVDEGNRFAPLAEHLHSSNSFEKLRLNTHRVLTGLFDQLAPHVATQPRHQPKIKAV
KKEQQLPSSCAKGDG
>g10795.t2
MSDVLFLRTSALLLLVLAMVAATLTKAWPVTEEEEGIIAGGGGCNQLGDAETVETVCREM
RRRVDSLFTGAADAIDADAIDKCPEPEALAQQLEAMAFEAEARIGRPGITREETEALATL
HQLIQAYRVSNLGQNETAVHDEGGWQTVTAGKKSNKEGKKQETKASTLTGVDEGNRFAPL
AEHLHSSNSFATTPA*
>g10818.t1
MKSNSAHRYIFSTSMVLAGLSALVLLIDADASDTYVRVTPIDQLPYVEVFDASDIPTVEP
IAAHAEANTPANIPFAKRAEEDKG*
>g10820.t1
MQKRIMAATHHFVPISSSLRRRLLFGTGLLLSIALLLLHNADSTAMASGDYNYVCKFCEK
GFTNAQALGGHMNLNSHREEKARLKAEAGEASTSSSTNKCPLPGCTREFNSKPERDEHIT
NAHYKSPCVRHQRGNARSP*
>g10836.t1
MSSASSLSILVLIALACFFNSMPVQVQAQCGWGPGYGGYWGPGPMMYGGGGPMMYGGGGW
DTGFYGGGYGGGYGYAF*
>g10853.t1
MPGWLYGLLLVGLPASAASTHVLFCVSPFIIAASSSSTISSLQAELLANQSQLFELLDIS
PTEGVVCHAQAKRREVNRQLNLSLAIQTIMPLLLGTGPALLILLLGWAVPRQSSSVGGSG
STLSASSRAMVGSWAMQLLYWQPALNPLVLMVTIRDYRRHCWPPPIWRLCCSDGGYGGGT
SSDPVPLQLQQAKWAVPRAQLAESRYPLAKDTKIMLGVVWPDNHAAFPDFLDPTGKTQRW
WADEIQRFHKQIPFDGLWIDMNEPANMGTDQRNPVYPKGHPILEALQCPPEDLPPY
>g10880.t1
MRGSSVSILILAALVSTAMVSSVAAGTIPLGIYGIDSIPALRTSPSAIVNVNNAEEFRAL
IDELTSPSNSGSAESGEMGRLEQLRRGRLMRRLQANRPFYQSRFSFLDGAQPTHSRYQRM
RYNSRIGGNIMMG*
>g10880.t2
MRGSSVSILILAALVSTAMVSSVAAGTIPLGIYGIDSIPALRTSPSAIVNVNNAEEFRAL
IDELTSPSNSGSAESGEMGRLEQLRRGRLMRRATTAESGATL*
>g10882.t1
MNPRLAYPSSITTTVVVLLQLQLVVVPEAAAASSLPTSTSSYNPVSSSLMSTQTPTSVAA
EVQCGGIPDRVGRFNGGSYRIDHRDCNTLLTLQLAAGFSLKKLFTGSEMAVSTLTGPGEV
RLAPAALGDIAPIHLDGTQEWNVGRDGFLSCTEGVRKETKAQAIGKAMFSGEGLFLYRFS
GTGVLFVTSLGAIVEKHLAPGEQYIIDNDX
>g10882.t2
MNPRLAYPSSITTTVVVLLQLQLVVVPEAAAASSLPTSTSSYNPVSSSLMSTQTPTSVAA
EVQCGGIPDRVGRFNGGSYRIDHRDCNTLLTLQLAAGPSVTLKGSVRFSLKKLFTGSEMA
VSTLTGPGEVRLAPAALGDIAPIHLDGTQEWNVGRDGFLSCTEGVRKETKAQAIGKAMFS
GEGLFLYRFSGTGVLFVTSLGAIVEKHLAPGEQYIIDNDRE*
>g10902.t1
MTDRRQMTIGKQAAALLMLLFIVVMITASGGIEQAIDARGMDNTLSTFFFGFGISSTMSH
LGIFGTPHNHHRLIAMAMSMSPPWIPSSRWLLTRVTVIVARKK*
>g10945.t1
MSDLFFLMLIVALFATQSDSLRTQQHVYVVRRARQKGLSDRVPTSPPPNGCWQX
>g10956.t1
MLSSSALRFSVLLALLLVVVATPVADQQLQTDAAPATNQTVVDSAGATALATAATAGEDK
DKLVKETVQASNASSALKGAEARKKAEVRKPTDLLLQAKERQAKAQERVQKAIADAKERI
AKFQKDAKRMEDLRQEVQELSKLTPADRAERLREKNAKLVEELKKKQAARLAELKLKQQE
LQQRLLEARNNKQQRKTAEQEAKEDAEFEN*
>g10956.t2
MLSSSALRFSVLLALLLVVVATPVADQQLQTDAAPATNQTVVDSAGATALATAATAGEDK
DKLVKETVQEARKKAEVRKPTDLLLQAKERQAKAQERVQKAIADAKERIAKFQKDAKRME
DLRQERLREKNAKLVEELKKKQAARLAELKLKQQELQQRLLEARNNKQQRKTAEQEAKED
AEFEN*
>g10959.t2
MWLLELLVIFVANNKLLCSQPKHNGLDKTAGGYAQPGFGGAPANQPFQAVHGVGNMGLHQ
QQMHQAQPQQAIQQQPGAMMPHQQQQQMAPGMGGPDYSAQWAEYYRTMGMHEQAALIEQQ
MKQGVVGNQPQGRVYTQ*
>g10976.t1
MPSITSATTTILVMLLVSVSVAMPTGGGKAPPILLGGEDQQQSTMTTTPTATAAPMARMA
DDEVVVVLAIRVDNAAWLLSLADMHSVPQLRHHVLAFIRHHLAEVATTEGWAEFVQQPGL
VAHIFRAVMLDNNNGQ*
>g10993.t1
MMKSIIIAPLLGLLLLALAVASRAEERGSSVVQEEAATDAGNAATNVGNGEDGTIDADLV
FPLNYEAPPFLNHSEPSVRAQFRNLWEHGVRSLSKPQFQQTMDAWVRRQAKHDHHLLNLY
TAYRHAIVEHAQDMNQAAENLSPRARHLWTTVFDPRLDTGVSVVKSLQRERAVFESLQPD
LQAEITSVLLLSDEGGSSANVNGSDSGTVRSAADVATVGTVRGRVAAATAAATVTVTTAN
RHHTKSRGDIM*
>g10993.t2
MKSIIIAPLLGLLLLALAVASRAEERGSSVVQEEAATDAGNAATNVGNGEDGTIDADLVF
PLNYEAPPFLNHSEPSVRAQFRNLWEHGQTMDAWVRRQAKHDHHLLNLYTAYRHAIVEHA
QDMNQAAENLSPRARHLWTTVFDPRLDTGVSVVKSLQRERAVFESLQPDLQAEITSVLLL
SDEGGSSANVNGSDSGTVSTAQHRREKRCGCGYRWYRSWSCCCCYSSGYGYGYYGK*
>g10994.t1
MSFRLALLSFCLFTAVVLVSAGKFDQLWELNYQEPKFMASAPAAAKAEHKALWTQGVQTK
TDDEVRKAEAEWVAKQSPEIQARYAEFTKQEQQIESEEQQHVKQEMGELSAAGREAAKKI
AEFGPQNIPLAVKMQKMRAFFESLPADVQEELGSHMMKDDQRKKEEWMVIRAKRLVSSPA
QKFAQKQSKQGPKKGGN*
>g10994.t2
MSFRLALLSFCLFTAVVLVSAGKFDQLWELNYQEPKFMASAPAAAKAEHKALWTQGVQTK
TDDEVRKAEAEWVAKQSPEIQFTKQEQQIESEEQQHVKQEMGELSAAGREAAKKIAEFGP
QNIPLASLPADVQEELGSHMM*
>g10996.t2
MDWRCGRASLLSSSSLLLLLLAFLCCSTGPELIAGAETANKNGTTSTAIASSTGLPAPAT
VTANKKNFNWEDEDTVDHGEKFRHGGCSFYCFFIPKHRNVSCSHLVYGWALAKDRELVLP
TREDAPLNKYFGNFKRITALRQPPISMKVLLGVRQPPPAIVPIFDDENLRKRFIERPGFE
KFMEGLSARLDEDAARYKALDRLSVVLSVSAEWSRQYYKEGVSRQLRHTSAFYLWADETD
GAREMLSTGDNGGGSGDGAGELLPLDPLFPPPRGAVGNTSDHISGDQLSRRRGESIAENA
ERLAAAGMPRHKIIIGLSAMVRNITAPPVAAVGNSTVPKNNGARRRGNWVDPQAIGYLAE
NHFCIARRGLPYHYDNGTHSMSVLVPVNSTRNGTTTTGTHASLLAKLSWMGRKSFGGVGL
YSIQRHGLHGAAGKKGLMGNGGKKSVMAKGCLRMCQLDAGRLPPGMHSLGELLLKPDWCS
HVIDLGDIRHQYLRPTPSLETPEQWRMAVVYNKAIRENFIHGIRKLVVSSRANAGLTSFM
RELRGDHGLPSQVQLFLSIAPQNLATHTFDLAYDWAAINSHHSPLFSNNNMLNEPSQAIE
GITNQLESQGVAPGRIVIGLTATPMQMRFAHQGPNVAIGDVADKKLIGAALANRQLHTAS
EHNDPTALQAIDSQEKVCALLNRNDSAVHFHFVEQLGVPYARSTDQRRLFLAFDNVRSIA
IKTVWVSMRRFAGIAMHGLETDDVEGHCPGGEPLPLLNTVVRTQNRTASTVTAAVGETAD
SEGLSSSSIEEPSLRELLGDGSGHSTSFEAVVPSSSSSSDPAANGTSSSSMVDCRNSGPG
RRKFSVSCTYRLPNDQQANGHDQLRCDAIVVDGASLEPGPELKLARPDFVDSQLEEIRHQ
AKHTGLRSLTMVVRCTMTQRQFGTMLAALVQLLHRLVQEHHLTGVELSNCDHFVNERTRD
DFGQLLGDLQQQLLTDDDDNEEDIGDDDGDDGEEENEGEEVLEGEQNQQNTTTAADVGKC
RRRKQPSSKKTISLRIPVWKTNLTTGYDLDTLNALSGYIVMEAMHHGHLQPGAKDGEISQ
LVNPLFAANLSLDAQTSVQSNTIEAWTGQGLRPEVIRLQIPAYGLMQQLNHKSGHPGEAQ
LGDPLVRGKTHLVTQKKFLRQGGVTNHTMYERLSEYATNNHDWVSYEGRSSVAYKTGYAL
QHGLGGLALETLNDDDFQEGCKEGHPFPLLEAINEARCRSKPVSHR*
>g10997.t1
MFVSAILALLIVLAAVVTVQLATVVEVDVDVHLLNSSADDHKSSSTNITSEGGQHSLLGL
SNQEFHQCCKDKGVPVYGPPDDHRLCRHELGVFTPAVFDHFRARDQPNRHRRNLLRKGVV
DWDRCGDVCNGKYISPRQHARTYDELIWDHQRAVECLGNVQLQEAWKFCGLTAQPV*
>g11000.t1
MLLLVTIFAVVVTRADPSDGDDGEDGETGSLVAGFDQLHHTATHTYEDQVRPFLRKVERD
THTFFEKLEKETTDGYEERLRPLIKKVEKDTHDFFDRMDKDVHSFFDKDQEQASTDDAVE
NEEEVKQEESDNEEEEVLNESDKEEAGSEEEEAEEEEMVEKEGEEEHEEEAGEEDGEETS
GIENDEETAATMAKKNKKA*
>g11000.t2
MLLLVTIFAVVVTRADPSDGDDGEDGETGSLVAGFDQLHHTATHTYEDQVRPFLRKVERD
THTFFEKLEKETTDGYEERLRPLIKKVEKDTHDFFDRMDKDVHSFFDKQASTDDAVENEE
EVKQEESDNEEEEVLNESDKEEAGSEEEEAEEEEMVEKEGEEEHEEEAGEEDGEETSGIE
NDEETAATMAKKNKKA*
>g11019.t1
MNNNKNELLLITVVALTLLALLLLLVADRTEAADGKPLSEMTFAEKLEAKRLAEQRLANR
LLENVALQLMRKKVKEENKMLKEQLGEKDGKGSSSST*
>g11024.t1
MSAVKKKHVSSSIASLTKLMMLMLLIGALAAVVVVDQADAVLTPADAERLANRAKKFTDE
DAASLFDVVSPRGNDIDEATLATSAAVVIEAWGQQQKQREGGETSKPSSLSEALKKDW*
>g11052.t2
MLSSSVLRVSVLLALLLVVVTATPTADQQTDAAPATNQTVVDSAGATALATAATAGGENK
DLKETGAIQAGNASSVKGAEARKKAEVRKPTDLLLQAKERQAKAQERVQKAIADAKECIA
KFQKDAKRMEDLRLERLREKNAKLVEELKKKQAARLAELKLKQQELQQRLLEAKNNKQQR
KTAEQEAKEDAEFEN*
>g11057.t2
MWAHFLLLLGLCITAITGGARGQRLRFPVIRLEPVTDGEAEDLLDSLVKFVGRAGSGAGG
DAGLIADYGKGRDSLFMHFQPFIELEDRVDNRTVKFGWAWDPAKLMYTNQLVWTYVDIDL
YQMVWRTAINKMPPPDHFRLLLVPPDNLRASMGKHVSHLDLNGGGIIGSQSTESYKQGLG
GDDLWFNPQDGRLFVHQHGASPDAWREYDK*
>g11064.t1
MAQCLSLTVVVVILAFAIGLLIEGPNPAAVLADDSNENASPDTTSKDNSKSSQQDAQPPV
EDIDALKKQYHDCVNAFFAKLDQTGLDAEDFRCAVRKLCKCLRRPPPPPPSRRLMASARR
VHRSAKHVHAPRGAR*
>g11085.t1
MKTTNLLLPGLCWVCCFFLLLLLELAAVVDGRQQCVHIRGTVHCWLNPTGPQRDAGQFKI
EACSKDWDFLWLVSNDPDFYLQAFKLIDLYTHHYELALECNGNDKLSEKKLLA*
>g11085.t2
MLKEAEKKDGRLCWVCCFFLLLLLELAAVVDGRQHVMVIETDWTDSRFKIEACSKDWDFL
WLTDYIRDYYPPSRLGARIDLYTHHYELALECNGNDKLSEKKLLA*
>g11104.t1
MSSPRIMVMSSLLALLVVLIVLVDQNEGYGGGCGGGCGRRKRDVLAATAIQPHYKTDVDT
PCPQQAWKALIEEPLLVTEQKNNTALTATKAVAAVKPIRMMSAGEAYCSVHLPHGKNEHT
VCQMELSSSSSSSSSSFKMVECPPVAPVLIVHLQKEAGERMEAVAGRLAFAAVVAMAMLL
SAALMGTRAMPAIIMGSAGDGEGSSQPSANDANASALPPQQDQPQIDQKQQQPQKYEEEA
PCPQKDWKAIIEKNIQDALEAAFPEQKLLVTNSLVAEANVSNTVHISSADRNATYCNVVA
NDRLCGEAMDETWLWVLSVAILDELVSSLAQPSPPKFSNLDQPILAQKENGPGIVEVPPP
PQKEQPSDRDQVVQLREKLSPHLNVLKEQVVDNHSGGYYKSQGRRPQMQSPQRDANADVE
AEKNAVVVEDKKPPVQPPQSPVAQQKTSTNDANASHNDRNGVNGEKQVIGATLILGFLFM
FLVDQLSKAPAAFALASFLLMEGLERHRVRKHLFIFSLAAPLATLITYYLLSNLHFGNPT
SDAASTTGAILLFSGGTFLYIATVHVLPELLQQQQKSSSSSHSGGKSSGGYALLSTGGGG
SSVPAENGGDGGDGRHSSSLRANVHVHHSHHHQQHQIFSLLELVMFCAGALLPALLGAVS
HGGGGGHSHG*
>g11121.t1
MTTLAALTISSSSSSLLLAILFQLHLLAGPTSAERCSFEKVVGPDGRTADGSFFKMRLAN
KAGAVYVSITDWGTTFTEVSDWASIYQMTAIEKK*
>g11121.t2
MTTLAALTISSSSSSLLLAILFQLHLLAGPTSAERFTGSGQRTVYTDYTVKKGDLEPGEG
RVTFDGSAEDGYTLTAADPAPTDDGRPFCAGAKLILEKVVGPDGRTADGSFFKMRLANKA
GAVYHLPVPARWYCRFPACRLEKKRQIRSRL*
>g11124.t1
MAAQPLAPDLVWTALALLVVALPFRHTDGVPLSGANESGLADAAGVARALAPDLVGSVAT
ARVGRYQRLLCRLLLGLFLPTANSRCSEEEEEEEEX
>g11127.t1
MAGGDKKKKEEVGLPLSLLCLFLLLQQLTDQQPVAAMLNEEGRGPEEVTAEQIQFCSDEC
KKTIQVNHAHGQSWLPYGAPX
>g11154.t1
MPAYKLINFALFLFLAVALQEANAGCPPNTVDHGIVCRAVVVPKSSRKANALRAIQTLAG
RCCSQVKGLPGGDQPIPGGPAAPSPPSQQQQQPPPPGTTNPPGTTPSSICPQNYVEHGNY
GVADAVHKSPGYRAVICRYPGDNRVFQAHSLQELIRLGIILQELIRQELIRPEPIRLELI
HPELIRLELIHPEPIRLELIHPEPIRPDRSHQDLIRQ
>g11201.t1
MIAQCLLLLALQTDLHTTVWAQLRYPIIRIEPVVNKGGGGGSMLSSLLNTMAGGGGGGGG
DSRLALDYGTGPQALFMRFQPFIELHDRTIRLKVDNKTVNFSWSYDIAQKRETNQLVWAY
VDIDLYQAVWRSAMNKQPPPEHFRLVLVPPDNLRLEVLRKRSRVTSLDIENGGTYGSRSS
VQYRLELGGDDLWFDPDDGRLFIHEQSRPQTEWRPYDK*
>g11219.t1
MNWCHKNDPGFWKFLFLLVVTVVGVTSSPESNEETFHHLNHEHPNPNHGRYFHHLNHEHL
NHGGFSVAQAAALVWLLANDLLGAAPMLRGSSSAQPFHRLRMELDWTSVSGAGNEAIWAL
AVYHNQQGGGGEGGNVTVMTFQQLLTERPFSFQHGSSWKQPDEPKGGFVHAWFQAFRELF
EDAWLRGIGAEAEAQRVHGLYPALYQLLTTLQADAQAFLTGQLAEATNVMNKKKTGHHGK
NNKQQQLVYWRLTAGLCVFGAELARQLLAHRATLCHQLDTIPGIHCCARDIYSPNGLDPV
IALDDYMDAYWLLVGFGARFAQQHNALLRESHHRHADSAAVWLKLDTLHRQLAPLARIDP
HLPRNAYNMLSEX
>g11229.t2
MFLHQLVATNFFLFLSLLLLLQQIPGGKEGADAAIVTYGPLPFWLSTDVVHRHQIPNRIF
PFGELDPDPAMSDMDPPVPLSHNKANMALAIKMMKEQHEKDMASVPSAWLVGLATGGRRS
WELLCREAGCDILEARNGRPLTPEELPGFIRLL*
>g11234.t1
MCSSLLKLVPLFLLLLLFLAPILTGATDGGVEEEVEVDLVKKWISEPSPLHGDNICVELA
MSAKFPAAQHLSTTAFDAAMAMPSRRRTEKRDVKKKWISEPSPLHGDHICVELAITGAQI
GKVPGSPALVRYETRCCDGFAVSSDGKACEESKQEKEETSSWHWYYTFLIIVAAIALLVI
VLFGIHRFVLKR*
>g11244.t1
MVPQNLSIVFTAIAILLLAIHHNIQPAAVVTASSDGRYPFVYHQQQQSETPTNAKGEKPL
MSFYDAEGHHSGGYSKNPETGGGGDDEEEAGGEFFQETIMELAX
>g11244.t2
MVPQNLSIVFTAIAILLLAIHHNIQPAAVVTASSDGRYPFVYHQQQQSETPTNAKGEKPL
MSFYDAEGHHSGGYSKNPETGDVTSYDSHGKPVWNKAEEETMKRKQEESSSKKQ*
>g11249.t1
MSSSSLLFIVVVAGLALALCASAQEASKVQEPQQKQSPPKLPLCSCEDQQKFFQQDVKQ
>g11276.t1
MPAMVEIAVAVVVLAFPLVSCAINSLNLSGSLPADEIPLVVVVVEGSDEEEEFVCELPLV
VDDDAPDKEEPVCELAVEPSEFRDGGGAHGRRGHRAVDGGPTTTVVAVVAVAAADGGQPL
LGWRLPLGLYYG*
>g11277.t1
MVVISSLCASSLLLQSIVLLVGLIGATPPPPSIAPISSSSINAEVSSNGKGSLISSSPPN
SNAHHITTAIGHYNHSDEEENEVVPASYTGPRLDHRGLVTQHFFDELIKAFKLGKQLHPY
YVKKLFRTLPNVVHITVPQDQHIVVCGD
>g11282.t1
MLIIINVVIIGIIQLNGGKGIVVRGATIYDQQPLPLSYFSRSALDDEETVLPGLDHPPLH
SSHLLLLLRRRSRRGTEENKNIVREALVSQRYCTETTKDLPVIEPIMVESTDMRIFRVTQ
LLAQRCTSGNPIHPTPTISSIEQTNKANIARQAMAGYLX
>g11310.t2
MFDRKMMQAFYTAGLLFGLLNSPTLLEKDEQPDEGTANREKFAKWRATYIFNCFKKNEQP
EPAKKSEDDEIAQQHQQFPSGPVQSVGFGGAPFPPSNTASTPSFIGGGGGSCGRTSCTFL
DNQQDPNSHRDHDYH*
>g11320.t1
XLQQQFLLLGPLAFFTVALLFAGGPWSSMVEAVREPAKQCSDYSVQMSAYHYCYKGQKGP
NNDGVNADMYYNINEDDGFCCLTV*
>g11320.t2
MSLQQQFLLLGPLAFFTVALLFAGGPWSSMVEAVREPAKQCSDYSVQMSAYHYCYKGQKG
PNNDGVNADMYYNINEDDGFCCLAAARKRKREAMGESAAGGTFSTANFPPPVTSLPTAIP
LEAPPSAQGCRPPLARATAARARGNLLRPSP*
>g11340.t1
MCSSLLKLAPLFLHLLLLLAPILTSATDGGVEEEVEVDLVKKWISEPSPLHGDHICVELA
IPTLVHYRVRCCDGYAESSLDGEKSEPSPLHGDNICVELAMANVTTNSTGAQIGKVPGSP
ALVRYETRCCDGFAVSSDGKKCEESKQEKEETSGWPWYKWTLIIVAAIALLVIVLFGIHR
FIILKR*
>g11340.t2
MCSSLLKLAPLFLHLLLLLAPILTSATDGGVEEEVEVDLVKKWISEPSPLHGDHIFRLLS
TIASDAWISEPSPLHGDNICVELAMANVTTNSTGAQIGKTRCCDGFAVSSDGKNGWPWYK
WTLIIVAAIALLVIVLFGIHRFIILKR*
>g11361.t1
MKIFRNTLFCLILLLFTVQHIGAYENSLIGGDKTTMRFSSDGIEIVREEPSTFMDREAGS
VVVKGERPVIDEARILLLAALVKKNQQKILKLLERGSSDRVLWDLKEQFPALFPDEEVTP
DHFSLTMTDESSGRHLFTIANDGTGPIAVLTTFYPNAIFVYPNGTILSLYENGTQVVAHG
RSRFNPPPPPQPEKKQKQTEGKTETRMAMTDDDDEWEEVDGIGGGLVLRSEPSSTGGKRH
RRWTSITDLYGAHGYDMTAQDSTSFGADFTGSPRADAADDDDFGGFVLKPLDMPDAGEPA
DL
>g11361.t2
MKIFRNTLFCLILLLFTVQHIGAYENSLIGGDKIVREEPSTFMDRVSIGVIQEAGSVVVK
GERPVIDEARILLLAALVKKNQQKILKLLERGSSDRTDGACKPDTGARDLKEQFPALFPD
EEVTPDHFSLTMTDESSGRHLFTIANDGTGPIAVVAHGRSRFNPPPPPQPEKKQKQTEGK
TETRMAMTDDDDEWEEVDGIGGGLVLRSEPSSTGGKRHRRWTSITDLYGAHGTPPRSGPT
SPVLHGPTPPMTTTSAASC*
>g11413.t1
MTTSSTAALLCLLALTLVLVSLCAVDESDICASVDCSAYKRGQKQREEGKPEEVDDTSGD
SITLAREKRGFGRGFLCG*
>g11417.t2
MELTYGIDLILLSVALYHPFTNSMEANEQQQQQKAVLEADQIRVLVRRDGVKYVVDGEGR
HYQLPWHISIDDDVDNEETVSDTVQLQSSRPIFVAQPLIDQDAELVDTASGRSDGDGNEV
DGLGDEVSVAKTETKTGDDSNR*
>g11439.t1
MLFLLLLVPILQLQLLLNQPTSAAMDPPPIAYKVHQQQQHQPHTQQQQLYTQHHVPVAAD
AVVVGQHHRGTPRPASVSAPSATTGGRGGHSLVASLAGVNSRRPTGGWRATAAVPVGGSP
ARISVGQNRHPLPVVHGPSRISPSLPGNGNGNGGRGFRHAGEGKKNGEEDNKKEDNHHPN
GNTEDTPQPAVSTHLSAASTTSSKTATATATDAEVEATKNEKNGEESKKEEKKQGVKDGE
KEKSAKKVAEKKSVKDGGENEAKQDNNNEEKVRETERESVRQLEMGEIVDSDDVFMTVRP
KTEREFAVSTGEAYTPQTVLLPLGTRIYGGRRRDAHHEEDEKTLVKTLPVGERIEFDKRH
GGEIWMPFDPSTEDNSLARQPIKIYGNAVYVVMHSPPTEASKKQAREALDETVKWEKQEK
NLQGAKKDLLDNMFI*
>g11439.t2
MLFLLLLVPILQLQLLLNQPTSAAMDPPPIGIRFNNSYIPNIMCLLLLMLLLLANTIEEH
HGQLQFQLHQQQPAGEEGILGGQQAAGEQQQQFLWEDLRPESVLDKTGIRFPSSMVPRGY
HHPFLETAMATVAVDTPQPAVSTHLSAASTTSSKTATATATDAEVEATKNEKNGEESKKE
EKKQGVKDGEKEKSAKKVAEKKSVKDGGENEAKQDNNNEEKVRETERESVRQLEMGEIVD
PSLFTTTADGFKCLLREFAVSTGEAYTPQTVLLPLGTRIYGGRRRDAHHEEDEKTLVKTL
PVGERIEFDKRHGGEIWMPFDPSTEDNSLARQPIKIYGNAVYVVMHSPPTEASKKQAREA
LDETVKWEKQEKNLQGAKKDLLDNMFI*
>g11465.t1
MAHQRLVSVAHLVIIGFFFFISFINQHEVVLADNNVTSTPAATAATESNNELPEMGKETE
EEEPAAADESDADHHQFIGGELGGHLEKRAKRGGSFDFIKDIGLSTCIRVSGGTNCRKTL
LLLRLLRVVLAGAHLSLQEPRLPVRAQLRLTVWALLLCIVLCFFYLLCQPGGGGVHGQPV
PGPSNEPPPRPWSPKFIECCKENGIEDYENRCDVSRLSTPVNAALLAQLREEGKLNAFFH
CSMDQKNEKDCCVAEMAKFHEYDTKWQRCLDICDGANGNVAGWSVNRGEGCMARDFLLKA
WVNCGEAVKSNVMEPFIVTFDNTPVQRRDRSQLLQQCRDRQIRWPGGRHTG*
>g11489.t1
MFWALLSFLLVAVVMVPLPTASCSAADSNGTGYGRSRRSSYQLTDPALLASLASIRQLPA
GEQRALIGGLRLPGRVTVGLASSSSSSGSSSTTKADDGGMAGNADSHPAPSSSSAVSRRW
NRHCFFSPMNCEMRGRGRGRGDGGRRGQGR*
>g11544.t1
MSMKFGLFTVALLATLLAFCCNGPTGTAATRRPRHPPWQNQRAIYRDVYPSPLYAVDVEE
LAAIIVIPVAFSMMLPRQKEKPSAENENEDDKRESESAQLMPVMKNGVLVFKNVIKHSKI
REPRKKPSQIFHELSSSNSQADDDRVLSDMAATAIEKIVNDFGQHPKRLSRNNIRQAVEK
IFAEPEAKKILDRMIAMIGAKGFSMKLFTEIFNKVVQTAMKKTILGPTGE*
>g11544.t2
MSMKFGLFTVALLATLLAFCCNGPTGTAATRRPRHPPWQNQRAIYRDVYPSPLYAVDVED
IVTLQNRPAINDLISLLHNKEDGSVMKRPNSPPSEEKPSAENENEDDKPDDDRVLSDMAA
TAIEKIVNDFGQHPKRLSRNNIRQAVEKIFAEPEAKKILDRMIAMIGAKGFSMKLFTEIF
NKVVQTAMKKTILGPTGE*
>g11547.t1
MRVARSLAGRQPFFLLLLPLLMTVCAAPPTVAGISLLEKDGGKAKPSQGGGGLGPAADGH
EEAFFETNGPLPESFYFSPFMTKQQPPQRPAAVVPPPMMLVGGADPYAFGQLHLLEFGSP
MGGPMGGGGGPMWLAKRGGAAMAPAMGSARLARLRSQTARGFGKKK*
>g11556.t1
MNLFLVFFLIISTPFAISAAATNANGKPSPNDQRNRTPQQGFWLSTELRFDFLHHYDPLN
VDLDNASKERKENYAVLAGTGDLCIDDTSREDSCFRNGGQADLARLTAPKAAPLSNINAI
AIDPIQQSTRIVAGITPKGEAASKDELFNNPVDLAVHPSRGTKGAET*
>g11566.t1
MMIIWKAATIRKASGWHHSRSPFLVPTLLLVLLVNWLSAQASSIHNADGREVEENKESAD
RERGSLLFSSGQPVGHSLFSTTAFPTGKRLTNQDDQDNDGNKKQRDQPARTDDEPTEQKE
EEDELSPLHTDDEKDQQQENNPYDITSVDTFENVKLELPPSTWFHQKALQAADNDNNNDK
NNEEEAVDGGKSSFHMDDPDSSSSSDSAAGNLPPKMMQPAEVEEKENEEEEDNINSIDEG
NKADEEQQPNTGTKG*
>g11589.t1
MRVARSLAGRQSFFLLLLPLLMTVCAAPPTVAGISLLEKDGGKAKPSQGGGGLGPAADGH
EEAFFQTSGPLPESFYFSPFMTKQQPPQRPAAVVPPPMMLVGGADPYAFGQLHLLEFGSP
MGGPMGGGGGPMWLAKRGGAAMAPAMGSARLARLRSQTARGFGKKK*
>g11595.t1
MLHLLLIVWGSALHLDLGKTLLERSFVEIEEPGVHVEEQSGSAEQQFDRYQKELRGVDVP
LLPMSLLDLEMLLEFESVVGMSAAGLLGATLNRSVAAVSFVDVRFDAVIFHHQIAVWVYR
KISGWMADVEVLRNLGPAPIGSYLSGGLAPIVPPAGLSRSGPEVVVLLVELLEADLLLSL
LGGRGIGFRFLGLSFTDCEEVDEQGDDEEEDCFPFCALSSLERWMMGKKREKLLQNKVLQ
RMFYAEHRILDPPPLIPIADLRENSAKFDPPCSRHVGHALDDHGPSTTAYATELLHTRYH
RDQTRRHRDAMSKYRWPQCLVAATEFKSHYLGLTLSLLMTCKQVLSKNVEDLLIAFPIPR
VSPLIFPAPFPEFMLPYEEEIRELVVSRKYRPRIKSPLDENEHSALIVKTMDGVGLTESD
MFFACVRQPIEQAPPFAAATDVCGIRIQFSAEKGPTQVHDGTLERCTAYRRTLTISFEAF
DQL*
>g11601.t1
MAQLTGGFCKLLLLVAVASFCYRWVSVQAASSLVGEPFNRTKALDDKFDRCCRQAGISGI
KCVWDHMQDFLNCANDGKDNRKCCAAKEKHGVCRNTELCASLTKARPGMQ*
>g11601.t2
MAQLTGGFCKLLLLVAVASFCYRWVSVQAASSLVGEPFNRTKALDDKLASVASDFLNCAN
DGKDNRKCCAAKGLDKGACKKRQRSTVCAETLSSHRPSAQQRENPSGQILHTVYNGASTG
IEDYAESFQPILLAKKDGSASVVLDTVAAISKKWPPKNMPPICTVFEKTPQLTAVN*
>g11616.t1
MSNIPRGICLAAASICLLLTCSLLGQPVAGQAQQPQLYRRFEYKHSFRVPGLAQRDGTVP
FWMVLGDATASGEQLRLAPSMRSQA*
>g11662.t1
MSTIVTVSLFTVLLAVIAYSSGLVEANCFPDLANLAVCCKASTADPPVPPAVQTFIVAGG
NICVGLAVLQGHRVPLLALRQQIRAKRQEEDPELVTREEAQDYYEQLPSVTEEDNERHLQ
SWYGSAVQMADFFAHSLYTQSPQTPPGIDCVVVHVDWPQSTMGPVHGVPVQLIGPIAAHR
EESQVVAVVVDVANTMKNKTGIEMAKTRTTTMMAIDSGVVEVEPEKEEASERRLQ*
>g11708.t1
MLLPLLCPTDCRRAIPLAAVSTLLMATTISLVQSLYAVPDERSVAASAVASSADLLGDGY
AGAIHSKLPSLRRLRRYHGNSGHNRHRSHRRRDDDDDEQGEDSLGWLRDREEEAAARRRK
EEEEEKKSEEEEEDEEERERRRQHHHKGTHHRKHHNHHAVVEEVEDEEVEPKTEVVVRRR
NKHGEEVEEDEGLASMFQQFMDFDKGRASMVRV*
>g11722.t1
MLLLVVSLIVSSSSNNIADGNSATSHVDGCATALDNCTDGSYSNDAVETMCFYLVVKEEP
VCQQWQQCRARLFTCHHKNASVFTRSYDTLKSCLEQLVC*
>g11768.t1
MMASSTSLAGLLFASVALLFCGTQSALAQQQQKQATATAIPEKTQETVQNAMKCIQCNSD
SPGQADCAKEGAEAIAQLQKYIKPCQLLPFGEFAGKDATACRKVEQTIVRECVYSGDEVM
DRKRRTGNKGIILFLSHTPTILVACLTILLAMVGGFARGGSHF*
>g11798.t1
MKFCPSVSKLFTAVLLMLLIVLFSCPTTLVKVTAAEEGEESHPNKHPLLHDIKEEAKEDG
RELKHDGEKVLHVLSHIF*
>g11804.t1
MPAIAIQTHPYAAKRFHSLFPILIFLTLPSITEAGGQCVHVTGRATCERSHSMAAGLTVL
LRESDFARYEEIAGRFDSVEHRNLADRLVQAAERARLPGWNLQSRYFQPALHYRRVSEVE
VEAKLHAHFDLDQAWVALQRPLPKGNNRRLLDASLPHQRLSVLSIHSPAAAVIRHASPVC
RDPAESTAGSFEEFYYQMAFLKQALGDIGTHSAIQQQQTSGGGMDE*
>g11837.t1
MTTTSSLTCFALVTLMVGQTLAGVLLMGGGDGQEANRVRRGYGAPSFGGSGGGAPMPVPV
SSGCEGGGCGGGGAMPPPMPVGGSGGSYGGSGMSGPMMGGCGGGSCGGGSGGYGGGGSGG
YGGGMKSGYGK*
>g11842.t1
MQKLNHLALVSFAGVVVVAAVAAVVFAMPHDSGAAAKPHHGGSAHITTIDCKGEKFDEKV
YEKLETEEDKAKAKKVKEFLEANGIKPEFQCDPVAKKCALIPDAKPPMSEKELQELGEAP
AAKV*
>g11842.t2
MQKLNHLALVSFAGVVVVAAVAAVVFAMPHDSGAAAKPHHGGSAHITTIDCKGEKFDEKV
YEKLETEEDKAKAKKVKEFLEANGIKPEFQSLIPDAKPPMSEKELQELGEAPAAKV*
>g11848.t1
MRRDMSTIRVMLFSLYGLALLLMYEADASGPSRPASSPSSSSSFSSFVNAKDNDGNTPLH
LAAKYGNEEIAKKMVADLLMNRATPSIKNNAGKTPIEVAREMGYDRVVNLMSQIARFEEI
LQSMAVDWRQRYKSAVQRRFVDFTDKLPNEILIWCEALSQSGAAGSDTEWRHDLKSRRSN
SVLGEREVNWSGEVGAILKQQLKRLSDRGYKANFASELEFYVFQETYQSAAAKNWHGLNH
PDQLLIPSRQEPLMRALRNGLQGAGIPIEGSIGEYGAGQAEINVRYAEALIAHQTGRALT
FMAKFDTDRPGNSCHIHCSLWSADGKKALFQDPGDEVLGMSRLMRHWTAGLLKYAPEFTY
FLAPYVNSYKRLQPGSFAPTRLCWGVDNRTSPFRVCGEHSSSIRVECRIGGADLNPYLAF
AALIAAGLKGIDDQLELEEPITGDAYSLEQLPTLPQSLTEAADKLAASQMLKEAMGEAVV
QAEWERQVTDWERMHLRASQIGLAIVASNCEDTAAHRSDS*
>g11848.t2
MSTIRVMLFSLYGLALLLMYEADASGPSRPASSPSSSSSFSSFVNAKDNDGNTPLHLAAK
GYKANFASELEFYVFQETYQSAAAKNWHGLNHPDQLLIPSRQEPLMRALRNGLQGAGIPI
EGSIGEYGAGQAEINVRYAEALDPGDEVLGMSRLMRHWTAGLLKYAPEFTYFLAPYVNSY
KRLQPHSSSIRVECRIGGADLNPYLAFAALIAAGLKGIDDQLELEEPITGDAYSLEQLPT
LPQSLTEAADKLAASQMLKEAMGEAVVQAEWERQRVIDLRASQIGLAIVASNCEDTAAHR
SDS*
>g11851.t1
MIFRGPVLLLLLAGLLIRCRDKPYLLAADLEKAFLQIGIRIDHRDLLRFFWTLDPFNLDM
DGKPIVYRFTRLPFGLICSPYILTATVNYLLGLSSTDKELAQQIYDNIYVDNLLIGFRDP
SEYEELYDSIKQLFKGACMNVREFVSNADLNKATSQIPEEDQLPAEKAKLLGIKWNIYQD
EFVIPIPAFKEGREITKRSILSMIAKPFDPLGFISPCLLPAREFLHKTWQLELGWDDELP
PAFKEEWLQLMETWKKVEFSIPRYLGAYDTDIPTIHAFADASGTGLGIAIYRVIKSVGSI
STRLIFAKSLLPPAALKTTPRAELHALFLATQAADFVVKEMKATHGVHIQMWTDALDIVK
MLNSRKLKDRFTDNRLRVIRKYPVSHVAGIDNPADTASRGETPEELLRNHPWFYGPAWLQ
GPKDKWPNPLDRYVPVADEEELWEKPPVISTVSEVTPLPIELDRFSKWSRLLNTAALTLR
ATFRLDKVLQQLPEEFRISSKRFKQIFPLLLGSQAPKKCELDVAKNMLIRSEQRALPPTE
DTIRDKGIVADPGNNILYCEGRFCDSDLNPEAIRPCYLPRKSYLTALIIEDIHLRVKHAG
PMTVLGQLRQQFYVPQDYFGPFMVRKRIDYRSNHGKVLISKINAKFIKKKIYIALFDCLT
YRAIHLEVVKDQSTEQCVHAVERFKARRGRPQTFFSDNAPCFVATAKIMKAGPDPPDDWD
FNVSKAPWRASTHERLGAEVKX
>g11858.t1
MFCLRTLLLVVAMMVLFSQMLADFGGGGMVALVNARCDEYGNCGDQPMGGPGKNFLGAKG
ERWVGSVLTAAYLKR
>g11902.t1
MQSSPVFRSLQISVLVLLLDGGGSAEASGEKSSTDCVPLSPAYGPPQFFTRDLNATGQAH
FLCVLFNTATSRQEKRQQLTAYLATVNSDNPNINLAKQVQNYNLSSKFDAETKAVFDKIA
TYEAMCSEVQQVLEKASNAVRSNLSMFNRNWVEVVDIEGCSAKERSA*
>g11914.t1
MSQLTVTLFFLLASVLISYSSAAPSSNYASLLNDYRLGNFNG
>g11925.t1
MLAVILLPYLIVVGLASLTTDAMEPSPPPSSSITTTTLLPTSSYAPSSARTNNSNVRRHT
YDFHWPLELFQQNGREKRQISSNGTLDLVGARQALAQRVIRSVLQLINTTVGVLQRNMHA
IDWKMDEVKTAGGSQDDCIYWMYWALDQFFTLPRSCLILHRVKGAIPVDDWAHIEGQLSK
LVTFSNCPPPA*
>g11925.t2
MLAVILLPYLIVVGLASLTTDAMEPSPPPSSSITTTTLLPTSSYAPSSARTNNSNVRRHT
YDFHWPLELFQQNGREKPQRVIRQFSTFLAEDQLYGLINTTVGVLQRNMHAVKTAGGSQD
DCIYWMYWALDQFFTLPRSCLILHRVKGAIPVDDWAHIEGQLSKLVTFSNCPPPA*
>g11930.t1
MLAIAIQTPPPPAKIFHSLLPILIFLFTLPSITEAGGQCVHVTGRATCERSHSMAAGLTV
LLRESDFARYEEIAIATWLTGWFRLPNDPDFLVEIPAGVHRCRPGWPPGWNLQSRYFQPA
VHYRRVSEVEAEAKVYAHFDLDQAWVALQRPFTKGKNRRPPRWERSGGNDHDRMNRTPIL
QTMESFIWNDE*
>g11942.t1
MSFTATISVLLLLICSTLMGVSANGGHGGEGGDGGGQQREQRQSSPQNEINESGAELAKL
YADAYGQYIQRYGNYYIPNYSLYANAWNQYYGGPGVPPPQDKQQGGDHGGEGGQGEHGGA
GHGEQRDQQQFANPQFNPTGGFYGQPVVQQQQQPQGYGGGFQQQFSGQQQQQMPQGYPGS
PYLAAIQQQPQQFNGNGQQQQQQQPVMAIPNGSTTECPPGYAPAWCVQQPQQQQQQQAAA
*
>g11942.t2
MSFTATISVLLLLICSTLMGVSANGGHGGEGGDGGGQQREQRQSSPQNEINESGAELAKL
YADAYGSYIQRYGNYYIPNYSLYANAWNQYYGGPGVPPPQDKQQGGDHGGEGGQGEHGGA
GHGEQRDQQQFANPQFNPTGGFYGQPVVQQQQQPQGYGGGFQQQFSGQQQQQMPQGYPGS
PYLAAIQQQPQQFNGNGQQQQQQQPVMAIPNGSTTECPPGYAPAWCVQQPQQQQQQQAAA
*
>g11968.t1
MSIPRQFAILPLVVLFVLSTNLASAEEEPPKRCPFGFDQQPPAAGDSPKAAPEAEAKAAA
DQEKPQAAAGGGEGCPFGFDKPGGPSADAPKRVILPLSDASSLLRCYMDFFPDTGEPTPF
PVMFPALEEGKVLSDEQIDKCREKWSAEKWQAIAGSFGAMVAMTSALQKQMKGVRDEVED
ERKGLIEQLQKASDLAVKTTTFNAMEEKRKKSVTIHQIARLQRLTLVHGVAIKLVDAMRA
NDPSIVALAGKLGDGARLDVARYESAITALGKEAFNLDMIAQAIGDYREVIRKMDAMVQN
AIQVGSGEPEDENLDAFWITNNAEKVTGRTLYLVRHAERMDNGAGLVYNLEWMNDTVKNP
FGLHLDNSPLSPRGQLEQADALGPRQASKEHRGYFDSKMEQSRSTYFEPAKSKERYPLID
LSYKPIYNRDQLAKLQKEQVVGDETHPVLEIMADTLGKLLDEYKEX
>g11968.t2
MSIPRQFAILPLVVLFVLSTNLASAEEEPPKRCPFGFDQQPPAAGDSPKAAPEAEAKAAA
DQEKPQAAAGGGEGCPFGFDKPGGPSADAPKRVILPLSDASSLLRCYMDFFPDTGEPTPF
PVMFPALEEGKKWSAEKWQAIAGSFGAMVAMTSALQKQMKGVRDEVEDERKGLIEQLQKA
SDLAVKTTTFNAMEEKRKKSVTIHQIARLQRLTLVHGVAIKLVDAMRANDPSIVALAGKL
GDGARLDVARYESAITALGKEAFNLDMIAQAIGDYREVIRKMDAMVQNAIQVGSGEPEDE
NLDAFWITNNAEKVTGRTLYLWMNDTRTLDTASRLLRLKNGTVKINVEPAILDRLDMCDS
PPSYFEPAKSKERYPLIDLSYKPIYNRDQLAKLQKEQVVGDETHPKVVVGL*
>g11969.t2
MPRWLYAALVLSLPLATSAIHAAVCCHTSPMEEDMLFNTTEAFWTLGYRPEDIVCGKHLY
CLAVCLLCLLGISKHVHNNYKGPDEKKRREVNRQLNWTLAIQLGGAQLAAVSLLVLSWQP
VLNPLITLLTIRDYRNAVFATMCGGGGGHATANGNVVWLTGAND*
>g11971.t1
MPRWLYAALVLSLPLATSAIHAAVCCHTSPMEEDMLFNTTEAFWTLGYRPEDIVCGKHVQ
QVAQQEGQRRAQVSDHCSKL*
>g11996.t2
MPPHTGLNSNLVSTIFLLLLFVHAELLLAADTNMKGVEFVKTPREEWDPAPAGKDPDSWR
RCQEELDVDTIKQNHTRFIDCFVEGEQQGQLLPGVNHSLPCCWTATSRSKLPSHLESVVQ
VMEDGRILLNYTAVKAEHRNVLIPLVGPRPDQFHMEGTSGFANTAGCSQRCWHKGSLDVA
TV*
>g12012.t1
MLYTYQTRRTFGTALLLLLFSLSLLPLDATLTPHFRQFLRQRYGEAVDKEMSRDDLGPDG
SYGGVHGITNNAATFSSVRQHFHQQGYGDEEVYGTTYGDAGKTNMLFVTAMLGGLCVDTG
EEIGPPLTHFVHTFVGVAGANYGSFLCVFPVGCCNLINGMGCGSRFLADINARQRYEGER
IYTVYSTGDEKVGYLACGRVTSQIAGQDGESRHTGMNHDQVMMGTAGIQHNLEKMAIVSH
GSLPTMPTSIRELAICPKPSPTKEGKWLLADFHDIESAKKCVESQELPSLPTPITQKNEP
ESTPTPPPENITAEEMAQFERLREKILREIDEALAEALRQTEVHSHDTRQWMNVSVADVY
GNMIKLSDNDINGRTIGQQHYGYGISIGNRYAAFLVRKDGTEQHPFTIHPGTRLQIRRMN
THEKTLLQPGIEAVLLQTGIRPLPSPDLSSPIKEAKTPHQVTSGSGKTTILTTQTTKKQT
LLIYDQLLRADIPKDIILLDLPRRKREGRMGNSLIEGLHSRSFSSITEHHFPSYHSKLTR
LREEMNRLEMVPGKFPEHRAKRNEIRELNNLIRRELFTQDDLDLFAQHDLIKVIVYSGSV
VEMN*
>g12012.t2
MLYTYQTRRTFGTALLLLLFSLSLLPLDATLTPHFRQFLRQRYGEAVDKEMSRDDLGPDG
SYGGGDTHPYETPTKQHFHQQGYGDEEVYGTTYGDAGKTNMLFVTIRMFIEAVATYTSSK
AMLGGLCVDTGEEIGPPLTHFVHTFVGVAGANYGSFLCIAGQDGESRHTGMNHDQKNEPE
STPTPPPENITAEEMAQFERLREKILREIDEALAEALRQTEINGRTIGQQHYGYGISIGN
RYAAFLIRRMNTHEKTLLQAVLLQTGIRPLPSPDLSSPIKEAKTPHQVTCVDETTKKFPE
HRAKRNEIRELNNLIRRELFTQDDLDLFAQHDLIKVIVYSGSVVEMN*
>g12036.t1
MRAICLLFAIVLFLVDVSADPVIPPTRQHISIENQRELDEIHDLPGLDFEYTFRQYSGYL
PLSSRNNIFYX
>g12038.t1
MLHRTSQAKHIVAAASAVLLLLLVVGPEASAAGRGEPYEGDRDAIALCAEWCETGDPRNG
AYYQDPRWDLVQGRRRWR*
>g12046.t1
MKATATAFFEVLTVALALTGCCLVGQQQALAARKNSKDCLQCNAGVCIGGGTCFYRFCTA
RGVVNVATSKGLPAEIATATSADVCSCIAQSTAAIGCLKKCNGGRGRKPGDLDGVLQAMF
SKSSVDCIADCFSANTQAGQALQTDLGQCLKQVCIWCLNCVKGYCSSATAGDCSQCFNKY
CTKSTRLNVTALATALPSAKSAADFCNCLVKRPALNGPGSYAIECVGRCAQQPKNTQTAC
LDKCFNSATDVTVAIPKQLQNELHQCLVNPSSDPFKDLGPKPWTWKDAVAKIFTKEEWIC
STVACSDQIRSDQIRSDQIRWEKSQIMKTLISSVRFWGKGASALGPFGEYQLHWKKEFSL
LCVDSPNNEEEKVTSSQLIAANDGASSTAIPVASRVPAPAR
>g12046.t2
MKATATAFFEVLTVALALTGCCLVGQQQALAARKNSKDCLQCNAGVCIGGGTCFYRFCTA
RGVVNVATSKGLPAEIATATSADVCSCIAQSTAAIGCLKKCNGGRGRKPGDLDGVLQAMF
SKSSTWANVHLCFNKYCTKSTRLNVTALATALPSAKSAADFCNCLVKRPALNGPGSYAIE
CVGRCAQQPKNTQTACLDKCFNSATDVTVAIPKQLQNELHQCLVNPSSDPFKDLGPKPWT
WKDAVAKIFTKEEWICSTVACSERSLGVGAVRRIPAALEKGIQLALC*
>g12080.t1
MKNLLLKQSITAVLLLLILLPPLHLIDGGKEQSEEVINSSTGPLVHPPPMATSINGYSQL
QHQKQEHYEISPIFTSPTAPPPMTISHRRNSSSDGNEHRRRRLQQQRQAQLQQLAHIQQR
LRLLEEERLLQQQQRLTSSDIKVKPEDGDLAKKTTLREKLQEKAHSLPLVFGRDGKGGPL
AVQAGIYVESMGKFQSTEMPDHVLINDPKVRDNIWLPDLYFANARTSKFHNVIAPNFNLF
IDQQGTVAYSSRVSYAFIEKQVNVTWFAHDPIRFNHEIGLPEFVIGEMDVNYCDGSYRYA
IMLGGRHKFVTLSFTTLLSLSTLVAYAKAIDMWFGCCMFFVFLSLVEFAAVNSYMREAEK
YERLASYSARKSLNIDCFHRLRQQQDPQHRCPPSVEMDRKSNAAEDNTQSAATENASHRL
IDHQQNHERLGQQEMEKLLEEEQHPECLFREAQQQPDNLPWIKSPLAPLPIPRKDDNPPA
TIVSAGIRMANQSEDGGCNSVGECHLIATGYASAQAKIQQLVAGRAGNSGENKTGDVVNG
RKPPLFPTPFFASTNTENMEPEVRRRSATATSLPVVPRTPNVKGMVEGVRGTVLHDDHQQ
FYQRMIQWPGSAGAELVSVSATNHFLREGFRYSRKGHSYRRLIND*
>g12080.t2
MSLMHGGPGWFTYFSHHHLVLLLLILLPPLHLIDGGKEQSEEQQRQAQLQQLAHIQQRLR
LLEEERLLQQQQRLTSSDIKVKPEDGDLAKKTTLREKLQEKAHSLPLVFGRDGKGGPLAV
QAGIYVESMGKFQSTEMPDHVLINDPKVRDNIWLPDLYFANARTSKFHNVIAPNFNLFID
QQGTFVIGEMDVNYCDGSYRYAIMLGVTLSFTTLLSLSTLFAAVNSYMREAEKYERLASY
SARKSLNIIEDEVADNGGPGGLLSPTAATTGPSTPLPSKRGDGKAASAKSTSNSNAAEDN
TQSAATENNHERLGQQEMEKLLEEEQHPECLFREAQQQPDNLPWIKAKIQQLVAGRAGNS
GENKTGDPTPFFASTNTENMEPEVRRRSATATSLPVVPRTPNVKLVSVSGMYRRLIND*
>g12087.t1
MAPAGASIGHQLAGHDGLLSSSFFILLISASFFPLQGVDAVPPPLFFPSSSGGVPVVNSY
SPDYGTFIGRLQPAPAIPGGPPAVQISGLVYAVNESALQIVNFIYDGQTPAVDYLKEDGF
X
>g12099.t1
MAPAGASIGHQLAGHDGLLSSSFFILLISASFFPFQGVDAVPPPLFFPSSSGGVPVVNSY
SPDYGTFIGRLQPAAAIPGGPPAVQISGLVYAVNESALQIVNFTYDGQTPX
>g12103.t1
MSFAAMAGQLLALFGCCCYLLLVVELVEAVESDCPASGKGVVRQSTAHPDKHFCCKPIPT
KKKEEGKATTSSPSSH*
>g12111.t1
MFCLRTLLLVVAMMVLFSQMLADFGGGEMMALVDAQCDAWGNCGDQPMGGPGKNFLGAKG
ERWVGSVLTAAYLKR
>g12145.t1
MAVAFQLMLLLAGAVMMASGGRLHQVLGMIQQWFNNSQDHKLTDVGKLTEGNKMAVLEAS
IPLNHPGTRVWLSNKTPHTLTVEAVNGAIVTVQMGAD*
>g12151.t1
MASKSVVLALFAAVLAVVVLTNVEETTAQWGYGYGLGAWGGWPYAGYGYGWGGYGGWPQQ
QQLNNAPPPGIDGGDRTTLKSCEVPCHPPYGLPDRRCTFTSCKLVDTSTLGDSFKPFLAS
TVRTSFLSSSEVVNWCAASTISLPEAKG*
>g12158.t1
MLLLLSCNQHEHKTTGTERATAKSSEGRCDGQQPVTAMALS
>g12163.t1
FTLLQLTALLIGQCDLSTCWARTPKKRRPSSRVKSIVDRWSEISSSSSTAVAGTTAASSK
PIFELEFCECPQPSTDGGVDSSAFRSRQFCSARVRERLSALILPTADGINKTTTATSTAQ
QKEVMPLEPTNIAPTQTAVSTASTTAEASSAGSILAIKIDSSMAIATTTTTSS*
>g12168.t1
MFFTTTLLLLLLLIVPLVTNGMSSSIQEQQQQQQQQRKRRSSADDAERSWVVVDVTAQGI
QVDDKKEAGWVSIDWKEKEPIDRLAQEMRDKKKKKKKQEEEEEEEKGRSGKKDGGK*
>g12168.t2
MFFTTTLLLLLLLIVPLVTNGMSSSIQEQQQQQQQQRKRRSSADDAERSWVVVDVTAQGI
QVDDKKEAGWVSIDWKEVEMRDKKKKKKKQEEEEEEEKGRSGKKDGGK*
>g12170.t1
MLIIVALFVLANFLVISPEQAEANCCGCGCCKCCCVPCVNPPLLIMLLLPTMLPMKREIL
RKMAINGGPCAAAPGACNCQKDGLAQNPIRAKRSEGEIAQQKPQKMCFSSTH*
>g12179.t1
MASTNGSNNLFPAMLAVVMAVLAAFSSNFKATEASLLHPYSSPPSSSDCVAAQQERGAEM
TKEQAEAWAKSVQQQNQWAMASQSPPPPPLATAEEVHRLLEDGLWKWKTGAQEAWAREER
DAVWRVECSEQTRQFTVGVALFGLAVFLIFYAYVFCTTTGATVPPPTTVSAPPVLPVTEV
ESNSNRSNSDKQEEEEAKKVVPPKSECQRIKDDFLSPLTALMFVLALLVAYNKLVQATTS
QQQQQQCQQCGAEPVSAAATSADSFAAADFFLGHRGNDEDDDDGKEEEQQQKNGEAVRRG
FHKNRSSSSSILKNRRVEVLVEHRVKSTTSQQQQPASEAAKAEADGWSLALADVQSAVQS
ADSLHRTARDHRVLERERGQAERNQFLGLPGVTWRSSPFGCSLRILVLFLYEVMLFCLML
FLFL
>g12179.t2
MASTNGSNNLFPAMLAVVMAVLAAFSSNFKATEASLLHPYSSPPSSSDCVAAPFSAEQQE
RGAVACPHNGADLLAIKMSPPPPPLATAEEVHRLLEDGLWKWKTGAQEAWAREERDAFTV
GVALFGLAVFLIFYAYVFCTTTGATVPPPTTVSAPPVLPVTEVESNSNRSNSDKQEEEEA
KKVVPPKSECQRIKDDFLSPLTALMFVLALLVAYNKLVQATTSQQQQQQCQQCGAEPVSA
AATSADSFAAADFFLGHRGNDEDDDDGKEEEQQQKNGEAVRRGFHKNRSSSSSISALSTL
LLQQLKNRRVEVLVEHRVKSTTSQQQQPASEAAKAEADGWSLALADVQSAVQSADSLHRT
ARDHRVLERERGQAEPAHLAVHFES*
>g12182.t2
MPLLLAYFCSITLFLPVTVLGSHQPKLETIQSSPAEKQNMLLLHVQQQDHAEQQQEHSGG
HGGGVSGAEGHHHQPPSPMGFPSSSAQPSSRVIQGREKGSSRHSKASVWPQPDVAEDGQP
STAVLLILLFIIARTFSVKGTRRLWVKQSR*
>g12196.t1
MALVGLCVLCAVVQEADAQYWGYYGYWGRKRAAGFAPSPAGMEYHPGAAQHQMEEEEVKR
RGEKKKKEEAAKSFLLVLMALVGLCVLCAVVQEADAQYWGYYGRKRAAGFAPFVAGPDYH
PGAAQGQMMFQ*
>g12198.t1
MILLFLVVISIHHQLGAEVVTTSSRSYTYNERFLHQLLTQPQQRFSPFNTSRNNDNTYSN
HNTTSSPPIFAWVRAVEEEEDEWHNRTEPASREGALLVDGGCMRKRLLLLPPSSSTRHGG
RKGPRWLRVDFGGDDEGRGSSSVVGLLHIADGGQYYDDGNVTNSTLGYNEGIPLITPCIF
PLLAAPSSLNNASSQSNATSVDDGAKRRRQRLEMEGIACWPSSSSSSSSSSKKFSSRRTP
KQWPSKWGRKLEREEKRKVLCRRAQLQASSAGVGERRRTNATVTTGGSLAALVQLQQPPI
YALHAVLLPSSTAGQIEDQKPGKMKGKDDGDVFEALRFGHHTTCAQLAEHTDGRVQCIDA
AVENEEEGEADEEWGKTGTSRMAKQTPTAGGTPLIPILVICLILGLAILLLCLAMRESSR
RRQQYETI*
>g12198.t2
MILLFLVVISIHHQLGAEVRFLHQLLTQPQQRFSPFNTSRNNDNTYSNHNTTSSPPIFAW
VRAVEEEEDEWHNRTEPASREGALLVDGGCMRKRLLLLPPSSSTRHGGRKGPRWLRVDFG
GDDEGRGSSSVVGLLHIADGGQYYDDGNVTNSTLGYNEGIPLITKRKVLCRRAQLQASSA
GVGERRRTNATLQQPPIYALHAVLLPSSTAGQIEDQKPGKMKGKDDGDVFEALRFGHHTT
CAQLAEHTDGRVQCIDAAVENEEEGEADEEWGKTGTSRMAEAASLQTPTAGGTPLIPILV
ICLILGLAILLLCLAMRESSRRRQQYETI*
>g12222.t1
MCPKTLPQRFAKFFLLLLLTLLAEKNLFEGIEGQSINGIDDACFCNLYKENWIQGGLLER
RTSAACAAPAILQPPSNSHNQSNGAHVLKQPMEATFLLPEVEMMIVKFANLEPTDDACST
KGLLKKSDDKQQGGIGEQCTVTCANCYTPNQVTKQLFPEFLPEPSWCLEFTEYTSFPEGV
VETDLGKAKLMARLNAEFFSLSDFKQTTLLELVQQVLEDGESGILQAPTKYYKKAVTEHI
LSVVSAEKEQDVGKKLALVKALVLDKLKGLIPRIKDEPSSDGLKNESVEISSTVNNTGIS
LFDQMTSESVPVYGLTTSNSTKMAIANLYRKVANCELVGRLMEMEHRQKLWPLVLKVTIA
IANNASKVDSRYVTAREGIVRKGHWLLDMYPSDVLKMEPQIARIGIHQLLRAWFAEQASG
LELTIPVALFRVLVAQFDRRVAALSLDYQRNLVSGTYPPGLVDQTLQQISSNGASARVVS
LRKTVEEHCPLASFVSPTNENGGSKNNSDDLSLVALLRDYALQLGTGLLSEGFER*
>g12237.t1
MRRCLLLLLHLVSGLNLLQADEAGEQERQIVQPTISSSSLAAIRRRHKLIVDDVNTAAEM
AGEEDRVWMKHNRWRWDEEMVKSWMDADLSRLEALEKATQKVVAGGDESGGQKITAAPSA
ASTRRGKDHESERFSGVGHGKAMLLRQVMEKEQQRDFVRRSPLLCWLIADGICGADFERG
GRGGGKHSDTQKIWFPAVAWPMLSSLSPQLLHHNSPLPTTTTTMMMLGLIERLRGPLCQH
LISTVFSDPVEEDILEIRRDLNEQLLPILLPQFIFPQPSVMELEEGITIFSHHFTVANDA
DVDGERVALSSSWTNEQQLLTKLYRLSFGFIHRRNNNHADGGDVNEKDVLYTSGELQLRA
FRQLLWLAQRQNKVLKQRQQQEQKLEETDEKLLNKFSTPSPDSKQTYVAINNSSSAEETA
SLASRTRSEGDDGQRRRKRQPNTLVFLKGSNKVPALLDTGAMVCCMPRDLAKKLGLKIMP
SRRQVAAYGGSSAAPGEVRTSVTFAGQTLQNVEVSHLNKTLIGNNVFQELDRQHGGIVYD
LSRMRVWLADNPEGWVPLFDNSQTVSNLKASAFTPSTRSGGGGTVGVPTNGKQAEQLGLR
TTPTDKGIMGALGDVIPIESASVNITLCGTTVANVEFDVIPAFPVPWYSVAIGSNVFLEL
ARRHGGVGFDHHRGRFWLADQPQGWVPIFDANKVDPDEAFNPAVFQPPQQGGRGGDGPSE
STTDMGGRMTNGWNGGGGPQSSGADRVEGASMSRRGGRGGGGAFHRGGGGRAAGGGRGRR
GQGAPANGPLNNNYSNGYGPVNDGVGGLNEEDQRRMMLYAGLGLLALCMFSGGGIGLDSL
VRPLIYMAALYFGWLQEVLLIRALLFDD*
>g12247.t1
MRFPLYVAFFFFFVLHCYSSTTSSTGDGVLTGLLPTDLAQQRIAELFRQPAMKTVDAEDQ
DHWSTTMAHSFVKVLKQDQQQR
>g12253.t1
MAPPSPNHPPLPMGLLLFLFACSVPGCTAIGLAPGLYCGLDTCYDVLEIERTEFNKTDLS
RIYRRLARKYHPDRARGEEREGAEEKFRLVATAYETLKDDETRQYYDYYLDHPVDVRLVI
LGTILLISCIQYLNQVKYRTMATDIAIQRGLIDRDRLGKIKKKQKNGMDTEMIVSAIIEE
NISIGGGYRKASIYDTLAWHLVLLPLNLGRWAVWGTRWVWRFWVKKQEYDDEAKLYLIRR
HMKISEEQFHREVDDYMAKELWKKPTFDKWKEEKEREEKEKLASSGRFKQYRRFMKKQAG
LMWVYGDGEQPREECVTFLAETLRSQLRQKLLRRAEETARCRRMTTTGSTSLDLLFEFRR
HPQLLRRLLRYIHDGEEVVSLRQELNKTETDNGISSDDVGLEETESQLGIEDECEGMESG
EDKEEKTVARHRYFSEQLSKLTPLLTTVTADFATFVDPVRVERLRRMFHRVEAMPAGEYT
NFARARQVSFCGRNGNRLRPWCARFHAWLGEPRLEPGTLLILNFCAVEMLARLVGAAYLS
FPADQQPLQLAHYREALRRNAGWARRQNVLFGDFGW*
>g12253.t4
MGLLLFLFACSVPGCTAIGLAPGLYCGLDTCYDEREGAEEKFRLVATAYETLKDDETRQY
YDYYLDHPEERYYNYYQVDVRLVILGTILLISCIQYLSASQKYSEALRYAKDQVKYRTMA
TDIAIQRGLIDRDRLGKIKKKQKNGEI*
>g12266.t1
MKPTTFSLYCAIILLAGCLLFASARFAPMGGKGAPDLPPGVSPPQGTCNTEKKICIWPAP
PSGGPGAGRGPGGPTSGGPAPMNADFRRLSPMSTDDRRDKTVIIILKMDKPTESGISPPP
ELFAESNVEMVTTEEELKDSERSLSTATIQADDPPLLDFTHLLSAAINGNEKEDQQPQQI
VRQRIQYPTTVPMTRPQPPPLSLDLLADTELAKRRQQAPTDTILGHAADLPMYGIGRSVD
LMLGTGQQLTGGGLPLTLFPHQQQLQMDPSNAPMSNDPFPSRTIKMAGMDANGASYNNVY
CRRVGKEKWRMMRTHFVACDKNLGKWTGPDNPAEVLVKFPPADYRPPKKISKKQTTDEQQ
LPQNQPLPFQNTPIQQFAHVPQQVFGQQPGSAFIYQGSMGDLLNPLNSERLEEYGKQQPG
TSQQVPGGSAGNSFAAGGVYYPPPDHGH*
>g12270.t1
MNIRVTISSLLLLLSLLSIGDGQDLYVDDMNDVEAPSQVRIRAKRDNVPVPPPTPAPTPI
HREGVPDGSSVMGAGNCGRNWTFDVTWLLSGVVCVLIVALGILGRYAYVLKTSRI*
>g12273.t1
MKACIIAVCALAAVCVLNTVVVVQAAVTQEFATKFYVAHTPGISFAGFERGLKEELNAEH
ADDPEAKLAEYDAVLRAAFDEYHMDGTGLLSVKQTLSVFNHMTTEDFDTTELVCRPDAEY
VF*
>g12273.t2
MKACIIAVCALAAVCVLNTVVVVQAAVTQEFATKRGLKEELNAEHADDPEAKLAEYDAVL
RAAFDEYHMDGTGLLSVKQTLSVFNHMTTEDFDTTELYVF*
>g12277.t2
MVLSSAKNGFNTSTSAVVLLLLLFLPTFCHSFSQHLPLEDVSTYTVPTIQCRTGVDLLDG
PKVACANQCMNTTSLHATVFSCDFGGICEVLGMNNGCVQDDECNYRLALLEQRQRYNVSS
RAVVKDIDEPANSSPHQALFSAAKVSKGSPSDVFNF*
>g12297.t2
MQFAAHIRTLSLLLMLVTIGEAVFTSSSSVLYSPRNFVVTEQDNESSRRFHEALLLNELS
TMTQREMDRLGDVEVTVDYGMVKTAAIHWLAFNMAQKTGNVPMVEWYPVAMAYAMEENVQ
LDAETTFRVGLGRAGFEDLGMLVAQFGQSLGFGELNGHVRVREIHPSSQSARETVQQWSG
ERVTSLEIGQFDDRLRGIGLHRGRESIDVPSWTSRYRQDEPSSQFARESAAVGKVLRLTA
IGVVGLNYGYSSFVYTAVATVYVCIYAQQTQTWLQLRLRLRNFGPTGDHGSNMLLLMLVT
IGEARDEDEDEGRWFGKGRDEDEDE*
>g12318.t1
MKLLVLLAQLFLLLSFTLVVVLAVGGGHHYDGTYEDEIRARNAEEYDASGYHRQQEEPPF
QSHRMVEK*
>g12327.t1
MLLLLWLAIASTTVFLTSANSQTVTWVWYTSDAKQKFRIKNPQRNEGHTYDPKSGSWNKN
GNVWEYTAPGATTVTSSYTE*
>g12357.t2
MVLLLASVIPPPSAVVHSANGHQHHGTGGYYDEEGYFHGVAGSYDAEGHYHEEGGYYDEE
GYYHAGGGYYDEEGHFRKDEEEGHQNHQEQSTAGEPSEKPAEEEKPGEEEKPAETEKPSE
QQPQHSEQQETGGGASGGAEAPPLPGHPARWPHIYALLKQKNGNQAAREIALKFKKGLWT
RCEGRNGFCTLEGMVVKDRTDAIRRKLPGAQWCEQRMGGRCVGHCCSPHWAQALATLSAT
VPPPPRQSMYGSTSWSQFTAWAGPCPSQTAQHSAGTRLSTGAHPYTMLLRRFPVEVCAVF
GTEVLVDWPELKLERIDHEADGRAMHFEMVSKADPKRRFAIRLVTSLPVVISTKEVPEPT
LHSPQFFFVHLRFGIATPRLRVQLPCQPRTLHELRLLRFWLQRLSRTCYNQMQLARLGES
FYHPRFLQALLTTGQKKALPFLLRSVFHSDDLTDFHAWSQAPVFRNVCAHNVRVFYTGRQ
DALVQLLETFPTNAPPPRKLVIQHKCPIAETEHQYLIELLRRFPAELCALFIDTGQINIS
ISWPAARLIRADPDGTRHYLMPSKADPKRHFEICQKGNRLIRKHKYMTSYAISLVETEHL
EIGNN*
>g12357.t3
MCPSYPTIIYTRRVFRSLAIIFCIVITSHLASARSGALLDQVNPGNGPGSQQVQQQQHNT
LHCAAQVLLVPALIRVGPPQFSSPSLAYDEGSTCNCCRRRSSAEGGYYDEEGYYHAGGGY
YDEEGHFRKDEEEGHQNHQEQSTAGEPSEKPAEEEKPGEEEKPAETEKPSEQQPQHSEQQ
ETGGGASGGAEAPPLPGHPARWPHIYALLKQKNGNQAAREIALKFKKGLWTRCEGRNGFC
TLEGMVVKDRTGRRDQTQAAGCPVALATLSATVPPPPRQSMYGSTSWSQFTAWAGPCPSQ
TAQHSTSLPVVISTKEVPEPTLHSPQFFFVHLPSPSSFLASTFEPYLLQSNAALLTTGQK
KALPFLLRSAPVFRNVCAHNVRVFYTGRQDALVQLLETFPTNAPPPRKLVIQHKCPIAET
EHQYLIEPSSALPDAQQGGPEAAL*
>g12372.t1
MFKDEFFLFAVLLLLSAGLVCCAKDSGGYSSGDSDDDDDVSLTVVYKGRYSPATGRLRAV
DVDDAEDTVTVRLPVDAADQLRRGWVKGQVIKSTGMGEWDRGQTVKVLEVPPPPKQLRGG
DPAERFFHILEAAPPQTPAPKPKPQHWPTISRRYANGGAAADEEGEQHQWPTSKERISFN
QSTGSAAFFFQR*
>g12396.t1
MGKMAPAQAAMVALLAATLCALGRSSPPPPPPAIASSIGLSSTTSMAGATSMASAATSAI
ETSTNPTLKPEGNEEQEDEGDVANAAWGSRFSDYQLEVDWTRDGGWTAPHIHPLQPLAWR
GVDGRIRLFRPEENIDRMRRTARRSGLPDFDSDEFLRSLEELLRVDAKWIPAETDGSALY
IRPTLISTDPTLFILCSPVGPYFDRPVSLLADSRYVRAFPGGSGAFKMGX
>g12396.t2
MAPAQAAMVALLAATLCALGRSSPPPPPPAIASSIGLSSTTSMLGHSTAAWHQLQLLLSK
LLPTQQSTLVVELKPEGNEEQEDEGDVANAAWGSRFSDYQLEVDWTRDGGWTAPHIHPLQ
PLLFEGMKRTSIECAEQLAVLELLRVDAKWIPAETDGSALYIRPTLISTDPTWAPISIDL
*
>g12400.t2
MRNASLLLPLLLLIIFFSVMNAIGVQTHADALVMALLRHHRLLVFEPIADDWHHPTWPMS
KQLLVLANGLIDHRLASVSAYLQYLDFEDRGQVYRTTLHQLLTDMLAPMGLSYEQRGIVI
SGILCELAKTAAMQLALRARGQSLMKNWKSFAFFRMLAAGFQLASNTLQQNHPMELPRPQ
MALPLARRQHNLLHLGQQYALQRGMDESDHLERKQQGGQQSQLSSVHISSQPSSLDLSTS
SQQSFSTSSNYVDNQQQRGYSSTGSIPPPSPSWAAEFDV*
>g12416.t1
MTTLVTLIGILLVVVTSSCWAVPTGPSHGTVLKKEHLKEQQEQPEKKLDDDEVMTRQLSG
EHNKEQSPQPLPPSEPTVVEVVNKKKRKRHHKLNIPEDMEHIHLQPLIVGHRDHHDGGSD
KHEQKPPKAPRRGAPPKPLPVAAVSPPAAGQQQHQHNX
>g12416.t2
MTTLVTLIGILLVVVTSSCWAVPTGPSHGTVLKKEHLKEQQEQPEKKLDDDEVMTRQLSG
EHNKEQSPQPLPPSEPTVVEVVNKKKRKRHHKLNIPEDMEHIHLQPLIQKPPKAPRRAHQ
QPDNNNTNTTVMMP*
>g12424.t1
MLKCVAVIVLAFAFSAPSEMSGGVEAFWWWPSYWSWPSYFYPSYSYVYPYPMRSTETASP
ALTSAKEPESLKVVETKVVSAKELEKVSPPTVVADQDSVREGGLRPLPDINDTEKWLLKR
FVNTTKH*
>g12427.t1
MCSSRLLHLLLLVTTAALFFLVFLDGGGSSIVGVVSAAPTGAAAQSGGGGSPVEVITHTS
CWTVRQFSDHFIGGGDGNITVTSPVYKHDDRRWQLLKLVPPTAGNYESEPIPADGLLTKW
RCTVVAPKPAMIEX
>g12448.t1
MPSELPGRWPNSNSRCRRRRPQQLNMAIFLYPLLLLFLRQMAVASPETPAGGGIMIAAGS
EASFAVTVPAAMFAEPATAKNIINNSTTTIAATSNTTEVPPTTTTTTTVGEEEPISSNNT
NKTTVRLRRQHSHQQQSLPPPPPGPPMAPGAPQQQQPPPQFGYYGSAGGAPPLPMGPPMG
SQQQHEPPPALAHYPPPPPPPPPPSHPQEPMHYPPPPPMMDPGLQQHHYPGAEMMAGQPP
PPPPPPPPPPPHILQQYGIPPPPPPPGPPGGPPPPSGYGMLPPPPPPPPSAPMGPPPLPL
PPPLPGYAAQPPPQFLPPQPPQQPAGAFGYGPPPPPPPPPPPPPPPGFQQDYCCMQLAPA
PPPPQYLPPPPPPPPPPPPLPPPPCICTPIQQDLCCFAVGGPPPPPPPPPPPPPQYSPPV
AAATAMPCVCTPLFRQPLPPPPPPPPPPPPQRRVPCVCTPMTQMCCMPMAVAMAPPPPPP
PPQPPQPMYSPPPPPPPQCDCLQAPPAIVPVMQREQPMPPPPPPPPMPQPICICPGMTMM
QPMQQQQPQYSPPPPPPPPPPPPSCVCTPVAINPCCFLGALHSPPAPPPPPPVFADAPPP
APPMSIQCLQPPCPPPPPPPPPPMYQPPPPPPPPPPAPLVLQCQPMQCCLRFRRHGSSKA
QALLKAAGEKKKQREQQAATTTSITTTSASADQQTTTTPAAAAAPGAGQQKQKERERDDE
RNRA*
>g12448.t3
MMAMTKSGQQQQLNMAIFLYPLLLLFLRQMAVASPETPAGGGIMIAAGSEASFAVTVPAA
MFAEPATAKNIINNSTTTIAATSNTTEVPPTTTTTTTVGEEEPISSNNTNKTTVRLRRQH
SHQQQSLPPPPPGPPMAPGAPQQQQPPPQFGYYGSAGGAPPLPMGPPMGSQQQHEPPPAL
AHYPPPPPPPPPPSHPQEPMHYPPPPPMMDPGLQQHHYPGAEMMAGQPPPPPPPPPPPPP
HILQQYGIPPPPPPPGPPGGPPPPSGYGMLPPPPPPPPSAPMAAAAISTATAATAASWGL
WLWSSASSPSATTSTTAAGLYVHAR*
>g12458.t1
MRPLLYTYLFFSTVLLVALPDSIVGNFFGVRNHPPPLSFEPTAATSDDCNNNKTMINLQQ
NLRVRPLLGTSTGRVPLITVATFDGVFRMATLREAEQRNLRMILRPDLSESTLTNGTLWF
GGRPVPATGLVRLSHYPVNNWMLPSSANMNFDGVLDRTGIWSKPVVGVPSQASRAVHSQR
RFAV*
>g12499.t1
MEGFILFVFFFFTLPETQGLNLEEIQALFLVKLHQNRTEGRSAKGNQERKRREALEGHGD
GDHEMNGYQSHA*
>g12529.t1
MLKCVAVIVLAFAFSTPSEMSSGVEAFWWWPSYWSWPSYFYPSYSYVYPYPMRSSETASP
APTSAKEPEPPKVIPEPEKVSPPTVVADQASEKEASTGRQ*
>g12542.t1
MPSSASLVLSGWLALFATVLVCDVEGGHNWLGIVGRGLDGYEFLQLKNEEPNIWGPERST
HIAYFLIDGKRFPEKEKDALP
>g12562.t1
MNNAATLDDHFFGLVAVVLLLLLVNYEQTEASDNQPSFTKDLTENRKNEKKEELETKLKR
AWENDDRAMIWAITEQIKQLEAQ*
>g12563.t1
MIQKQQRLTTTVFFLVLLLLLLVKNPEQTEASGINKQPSYLPKDLKETLAEIQNGGRKKE
ELKPIMLNAARESGKNGDMYKAIRELLGELDALDAKKRNGDGSKSSRG*
>g12566.t1
MVNQSSIVLAGAVFMLLATDAMAVAKFESATSFAPYRLWAELQKLFGNRAALVNHVVVTH
KFTNGTTASSENNKWLSVMLQCDGDTENREWGCMVRAFFRIKKQQGLEGDLARKSEHRFH
DGTKNRGRGHFIAFKASHHIIN*
>g12566.t2
MAQLILKFMVNQSSIVLAGAVFMLLATDAMAGAAVAATMEVEVGQARPPEKSTGPFPAQP
WKSEAPPASALDTLLPKPALRASIAQEYQHFDQSWDLISTMRQLVVVGYRCWDQATLLMR
PSTAGTLIIDRFADVATKEVFYRESEQPITLGGMQREQQVALCYVAVRRGYGEQGVGLHG
*
>g12572.t1
MCLLLTFGLIAFVTICHSADQQEGHAETDEDMAPALHELFGHVEPTAAETAAEQRAARRR
QLMATVHDFIHDCVLALTPLAKSAEGGNAALGELLADMLSQAIERQPVGEQRRSQEALQR
LSMAFKRQERLSRALMDVNRDGLGRLNGNQWAKELVHLVQQEEAKRAREAAGSSSX
>g12581.t1
MAASSSAFLALFCCLSPLSTAQLPPVAGLPLPSPSYPSYDERYAKRMLNLAAGAYALSPL
AFCDGFSDSCGFYVVISPVVRKMVVIFRGTRGKKQLIVEALVSVGPGVDFYNAGKVNKYF
LAALASLWEPVGQLLRDPLYKDFPVTFTGHSLGGALASLAAAKTVLEGMRRSDHISLYTF
GQPRVGNFAFARRHEQLVPVSFRVVNQRDIVPHFPACAKGEQLDMTTGVQLPSKPCDPDN
AEAPYHHHREIWYPQGMDDGATYYQLGRL*
>g12581.t2
MAASSSAFLALFCCLCLLFIIIDSCCCASVSAQPVASGAPLSTAQLPPVAGLPLPSPSYP
SYDERYAKRMLNLAAGAYALSPLAFCDGFSDSCGFYVVISPVVRKMVVIFRGTRGKKQLI
VEALVSVGPGVDFYNAGKLLRDPLYKTVLEGMRRSDHISLYTFGQPRVGNFAFARRHEQL
VPVSFRVVNQRDIVPHFPACAKGEQLDMTTGVQLPSKPCDPDNAEAPYHHHREIWYPQGM
DDGATYYQLGRL*
>g12590.t1
MIFILLQFIVLAIKLYPSAAEPGGGHGRSIDVIITTAAGWKGEEHIAAGINKAKTVVVVV
DKTADPDHSGDDRYRQLHHFSLRQAMLVVAGLRHYHQHPPEPRPPLLNREPISPEREADL
LGRIKRRGIDSTFLGRLAASTAAADQADDPFVDAWLQSRGSGQTVGLEVTGTENGSYNTV
TGEELKELNEAERGNIVGLITGTLLPLLVLVHNQAMETRRIVKQQQSLATGSASGLAPLQ
LAASIQVFGLALLRQLLRFREELQGQVNGQQLQTVTYFYQLMYWTQHGLAVNTVHQYNTE
LAKAKQIGHDDQRQQLKELKELSVDGLYKHLSRWAPVDPGSQAGMPTRLLTIPLYLRPNE
ATALVHCQELCQEHGDGCCALDLEKFYSCHTNCWSGLVKRSKLGDTAKSADGEKEKRISK
SFQSLLHFTDNYARLMLAGWEAEMVMSGAGGPGRLLPKRTLRPNAQLLNRALFTGLYDGQ
LIADVLGHRELLSDENKLGTTGGGHLLLPVLECGTDWLRSAPFRQWLHDARHPRLGVDFQ
NRDWHKLPVDIQHLIIERIPPYTAGKKA*
>g12609.t1
MQQPSSFFILALLLVLAAVITCQGALTIGDREALVGRFRRGGSGGYGAHGGGMMGGMSGG
GGNYGPGGSGGMSSMGGGGMGGGGGGGGNYGRR*
>g12647.t1
MSAFTSIFLGSAAVLLLTLAASPAADAFWPFTSSSAGSPPPSRFAAYFPGCGFLCRLSHF
ALAGALVASAAAPRKWRPAATLAFHALAGLLLFLSPATVYGRTFDGVHTLEQRFLAPFHL
GFALFYGLCMMTAAASDGGAGATIEPIIPLVKCLX
>g12652.t1
MCNIIFFRLIILAAVVMTLTKAWPVTEEVAIDGGGGCNQLGGDANTIETVCRETKSRVDS
LFTGAAEADAIDAVDKCPGPDQIAKQLEAMAVETEARISRPGITREETEALATLHQLIQA
YRVANLGHNEQSTLGSTRILNEDDGWQTVTAGKKSKKFETKQGPKTLAGGEEGNRFAPLA
EHLDSPNSFGFTHRVLSGLLEQLATNVATEPGQLKIKAVKKEQQVPSCAKSDGDCERRWL
QEGAPDPLWFAPATAPAALPPAAIRNHAADGPVVDAAGEDTPAAVPLALPPGRGGGGGRR
GGGFYGGGYYGAAGHGAAPGQANTLMLGAVLIAALLGHFRH*
>g12653.t1
MITVNGGDLLTDSSPPTDAAAAAERLSLFAVCCCIVMLASMPAASAAAVRRAGVPFPEAT
VAGSAVALADVWQFITSNHLAGLLRDGEKTPCPMSHWQILMEQANTSAML*
>g12747.t1
MEGQLAKKSILPAIFLFTFALPSCYGQQPVMDNTLTDTSGEELSSSSAGEQFFPGNTGSE
EDDEKCAARWYPSGQVCVCTAQHCDRVPEQPARLPNGQASIIVSSKSGRRFEQRNAQFQR
PPISLRPDQRFQQLFGFGGAFTDAAGINIASLSEPTQQRLLESYFGLSGLGYTVGRVPMA
SCDFSTRVYSYCDSEGDFQLTNFSLAEEDLQFKIPYMKRATELSGGQLRLLATPWSAPGW
MKNTGKMQGGGSIKGSVEDGPYYRTWANYFLKFFSEYHQRGVDFWALSVQNEPSAGLILH
YAFQSMFMSANMQRDFVKYQLGPALRNNTLTAGLKVLVNDDNRYWLPHLADTPRWWTVSV
FIETHQRHPTKFILATEAYALDIIDNLENWAVGWLDWNLALDLGGGPNWAQNQVDSPILV
NASAPGGGEFLRQPMFYAMGHFSKFLVPGSTRIGSTLKMSSNFSFSIDKLFGGMPVHGTA
ALGPDGRRITLVLMNTDTDRDLQLERSSIATVLFDLL*
>g12762.t1
MHNNMLLLLLLASSTSLLPIFITTAVVHGYETVKVPRGEWDPAPAGRDPEAWRRCQTDLD
VDEIKKGHPRQVDCVVHGEQAGSLLSGVNQSLPCCWTATSRSALPAHLDGVVRVMDDGRM
YTLLNYTAIKVQHRNVLVPIIGPRPDQFQLLTTAGLVDSARCGQRCWHSASTDAGQTNPN
DFRDATNILSYMMMNFCPFCHFDDACKSPPFRPWYVKKKEEGGQQQQQRNSSREDHPYGF
YIPLRLMRPELVVPVRV*
>g12762.t2
MMHNNMLLLLLLASSTSLLPIFITTAVVHGYETVKVPHPEAWRRCQTDLDVDEIKKGHPR
QVDCVVHGEQAGSLLSGVNQSLPCCWTATSRSALPAHLDGVVRVMDDGRILLNYTAIKVQ
HRNVLVPIIGPRPDQFQLLTTAGLVDSASASTDAGQTNPNDFRDATNILSYMMMNFRLPE
FDDIDLDNKATLNSIISVRSPATDIHSTPPFRPWYVKKKEEGGQQQQQRNSSREDHPYGF
*
>g12763.t1
MRNTLKILLATSILISAGICVVSGREQSTRSVVITASDEKLRDPEGFAAISELHRLMDDD
HSGSIDRNESADFITGDLKVGTGSTADIDRRERVFHRGGDDESITVDDLWETWFQSDARQ
WDKEQVIQWLRDSVKLPQYADAFAAAGVTGISLPRMALQDTSYLSNTLGIKTLDLVLFGY
YDTGSPVKDVAIALLVGLLIVLLLLFRLHKNRSQRKMQELSTRLTRLKDMETDLEGX
>g12801.t2
MAFFPTIFLLLLSLNGHHPAVVGHHYEGGDWLAIVGRGMEEYMDEAVQGHDVKEHGRSKF
VVYFLVDGKRFPTTEEKGAREIRQLLSPLGQLVWDSLGRIGVENSPDLRTERMQRMRNYY
MEPYLQHFERRKEDAQPPPAQFQLVLAVKWNEDQEEGILMTSFESHEHVKVHLELGHGRM
RRILTQSNGSSSFHLAEPSPNQPHGATWLCIVGRGMERYLVQHRDPEKDYKKDAWTDHGA
VGNFLFDLPRKGEGFLGPADPHKLTELGQRVWKLLGRLGYENLPEADKKEKKMKYEKHFA
EDAHANGEQSAKSFKLLLGKWSYYREFFIPIYEADLLHGARKAIHLELFDHDGQLKVQLD
LEGQMEKFSTKENVEARNQSEGEALLVEVNSCITANARQIQTIIHTALKKARVPAVWDAH
EHWIRVIQT*
>g12816.t1
MLLLLFWFCVILVLSLLRAELVVDGALDRPAMDMFIYHPYFTRGGDKAPALRFEPYFQLK
DQLEPCLEDEALYFRWEYTNVQV*
>g12816.t2
MRLNGGKNRSTPVGHCLNLEVALLLLVGPAVDRAMDLHTPLAGLVVDGALDRPAMDMFIY
HPYFTRGGDKAPALRFEPYFQLKDQDEALYFRWEYTNVQV*
>g12817.t1
MKFLLCFLSCLACCWAVMVVDAGERCVKVHGTVHCRPNEKLAHGIEVQLREREWFLYDSL
RHGRGLRD*
>g12823.t1
MSRLYDCCCPLWFFQFPTSSLLHITIITIILVCRCSAVSSNIIKVEVNVDVIRLRRDDLG
GGPPPPPVNPPISGGTTANVGRLGNGGDPGGETKFMQCCREKGLICHHHEERLGLTNFYI
LNKEEKLLPYMMCAMDTQNQKRCCNEILCDGTDPLKRAASVDRYRYCFDNESPLGELMRK
AWAHCGRQTEKNANQDFLQCCQAHPQIKNGGTGDGDSTFPVTGSPGVFPGDPRPIFSVPH
HGEFPVPKFPEKFPEAFPVPGDATLVKTSIACSLGPDLFSAHGHSSLDAFLACAIGNTRD
ASKCCEEHVAAAGGKRPAGMMVMPSYCADICRGDVGRPMPMATSWWSAEQQAICLGRDSW
GPSLAAAWAYCGQRYGETGPF*
>g12823.t2
MSRLYDCCCPLWFFQFPTSSLLHITIITIILVCRCSAVSSNIIKVEVNVDVIRLRRDDLG
GGPPPPPVNPPISGGTTANVGRLGNGGDPGGETKFMQCCREKGLTSVDRYRYCFDNESPL
GELMRKAWAHCGRQTEKNANQDFLHLIPQFPRGFPRGSTSNLLRSPSRGIPRAKIPRKIP
RGLPLPLGPTCSLHTATAVWTPSLLARSGTLGMRASAVKSMWRLQVEKDLLRRCWAADAD
GHQLVRYGETGPF*
>g12857.t1
MVSVVYGDGGHLVDLKKMVPLLIHLSIFLISIVVVEGAPPSSPPSPSSPPPAQANPTPAS
ATNNAT
>g12871.t1
MIGSICDARFLAYLLLSNLVLLPLLASGHPAAGGGAGNNDNGGGRVQIAEQEGEDGGGRL
TEREKRAGDTWKKLLIGAAVGAGVAYVGHKAYKAYKENKQNQQAQTSTTDETAAGETGTK
*
>g12876.t2
MRVLLAGLAWTPARATPTIRAKSLTIRQNPGDFLIPVPFSVPFEIPVPYPSPVPNPSRAL
VPAVPSREIPYSMEKGMKGEGFTVKDRTSQKSIIARFLSPFLGVA*
>g12879.t1
MSSFSSSRHRLAAAAAVVVIAFCVVVGPVQAWWWERHGNNYDEAVENLNAEVRRRRLETS
VGTVCSLPHHCEWGGQYCDSRDDCNAGLKRDIDSAIGGKVCCCCQPFSGGEHGPAVSSGG
SSLHPFGGWY*
>g12879.t2
MSSFSSSRHRLAAAAAVVVIAFCVVVGPVQAWWWERHGNNYDEAVENLNAEWGGQYCDSR
DDCNAGLKRDIDSAIGGKESMAPQVYGPVSSGGSSLHPFGGWY*
>g12884.t1
MPPGRWRLLLPLALPLSAAVWYEEAEEEEDGCCAGCCRAVLLLADKLADGAAAGLLLRLP
RSQLLTRRRAASSGLVLAVQPGQRAAEVWVEAVVIDLSDLKKTDNNHLTVASRAQPEPAG
HQAAQAPQPDTEVED*
>g12895.t1
MQKETRCNSDLFVHFSIVLISLLPCFWRAEAATVAEHIASESRNQVQTFNELASVEQRIQ
EAQAQLERLREDKHRLEERLVQLRDSKRRLYTLAYALQMTLPNSPVVKQFFRGGGLSTVV
EQSGFQCANECIVRDNEMAFANRPCQRSVAKATNDTGLGDFPSEMTAFVTGPGSAFAETM
IRVGSDPERCTTLRQSLIAAYVALLRSTCGRFDESARRLALLELDARYTAGLVLALNTGG
AMVDRCPDVYDLGRANEVLSSTAEATDPPADRAGPWPPHRSASALAIFSFISLHVAESGP
AEYKLGSIHRLDFQQL*
>g12899.t1
MNRQRKTLLVLMMWTIAGRGVIAAVTDGAVTDGEDADQIVKQQQQSINFSRPAAGRGVAG
IMASLARTSSLDKMAAVAPARGPA*
>g12910.t2
MAFVASILALLLLTVITLLFSPSVFVQSAYFSQFSMRKPAYDPCYDSAGRPQRCVPDFIN
AHLWHPRAHQLVKRLITHFVVISIQPELDLEKATARIEQFF*
>g12925.t1
MEISSLIRAVAFIGIFAVLHFPLAITADVNPANGQQQQFHAPLQLNPGSIIHAWIRANQT
DGGQEPAQLFLSLPDAVGRRASPEGIIRVVEPEEGQLVASSSHHNEYQFFEPDTVFEQGI
RPVWIQEEAATPWTQDGSGYHFRPPAGWMNDPNGLSKSGDGELFHLFYQNYPHAQRWRSM
YWGHAVSKDLINWVVVDTEHDTVSGIWSGSSIPLRDAPGKATTKAFFTTALMDRDPPVQY
QRMVTSSNVD*
>g12925.t2
MEISSLIRAVAFIGIFAVLHFPLAITADVNPANGQQQQFHAPLQLNPGSILFLSLPDAVG
RRASPEGIIRVVEPEEGQLVASTTAATPPDTVFEQGIRPSGDGELFHLFYQNYPHAQRWR
SMYWGHAVSKDLINWWWTLSMIPLVASGPARPSRCAMPQARRRPKYQRMDAH*
>g12940.t1
MSIRRHFALFLPLVLFVVLFCLASADEEPPKRCPFGFDQQPPPPAGDSPKAEAPKAADQG
KPKEGGGGCPFGFDKPGGPSAADAPKPVTLPLSDASSLLRCYMDFFPDTGEPTPFPIMFP
ALEEGKVLSDEQIDKCREKWSAEKWQTIAGSFGGMVAMTSALQKQMKGVRDEVEDERKGL
IEQMQKASDLAVKTATFNAMEENRX
>g12966.t1
MSAIIKPYILSALLLILFHPDDSFSMLAKRQQHHFGYVEQLLLAHQPEAEQKHVRAILQS
HPSETRALDVFLSVLHEEQTVNPSGHEYNREWLDKKLKSLKTEFDHIRTEKPEQTKSLEQ
LDRVFLSLQAMINDKSTPTVVGLADLMHIIIQTIGMSNGAVTGCSQWVNLSHEWFMADEE
ATVDKAGKGDEKKAACIQSSLKQMFGKLFTDPI*
>g12975.t1
METTTTIRRLRRFAVLQQAPALAALLLVVVVAAAAASFATVPTASASAVGFNEKNQPQHL
MGDVAMSG
>g12987.t1
MRERTLSGLVATMLLLLLQLVEAVSRRHVMMGDSEDICGAAGWAVAVSYAQHQPLGQTSP
SPSRTRDTGTLLPVPVNSTSIPPPTWGDAMKGGTRAQRSPPGAHWLGEPVLGRVRGDDGP
GGAVHDLRWGLSTIWKAHLCSWDTGSPCTSGSSTAACFSTFRMICVEKRLRKVTIVWGTD
ELVDPSTHWRGTGVVRRANSVWTPFGHGVG*
>g13020.t1
MSTPPSSSLFVVLLAVLVICFCHLSGTVCDARDVKIDCVVECNGGGTCTDRCNNERDDVG
SSLANNGGADVQLSGSTNDTAAMRQVKEVKEERVMDLSSSDQQPARSFFFSQSRRQNGTI
QCVVNCPGGHCSNICNIHGGSSSACENCKQLDCGC*
>g13039.t1
MAPKFVNSSILSVVPFSVVLAASAVLLLLATCSEDGSQVMAAPANSGGGGTSNGETSGEM
QSASSSTATIAGIGGTSGGDGVQMRM*
>g13042.t1
MATTTFRRHCILLLPIIFGIIVISFDMAAVEAAPFFCSSCCCSKPEEKDLPQADVVGDFS
TVHKDWRTTNWFHVLLIYDKAARKYAVTKMKRENVVGEEMTRPIE*
>g13043.t1
MRSSVLTVCATDAIVILVIAAQYAHAILGIGGKRKSAHLSAEISDGRARQYGGFLHLHKP
QSPQWKSSSDGQQQQQSLAA*
>g13055.t1
MQGSRLCDPIIWLLHVFLFVLYTIGMQSTMSADLLSTNSYLLPICRWGMRTGLGINFLHP
YPCHFLDMLIQKPTTTTAEPPDEETEDTEATTITSSTTEAPSTTTVTTMKTARDEDYIEE
GTAKPVPDM*
>g13064.t1
MSVVLFSATAPLLLLLILHDGCTDQAFAARIEHLIISTGPGSAHQGPTTVGDGASDPNLM
ERILATKYDRYGKWTLDSSPHHWTTILHPRQVLDRLAREGYRVGGNVWTLVKGGP*
>g13065.t1
MMGLLQVFLLSTPLLLLLLACTTEQAAFAAPTADYLVISNLRYSPHEGPTIVGDHDSDPT
LMKEIGANIGYTQDSDHRSIQNWKIHQSPRQVLNGLAHHGYHVVVPAVYYTSSAAAALLW
GPRLLHGRADQCLGHSIPLVGATFHNSSDIKGWFTAAIPLFVLNRLAQEGYRVQHTPALP
LWDCHSHRYCGTSIRSQEHQIRTKADIEEVSPRGALPYS*
>g13070.t1
MAVNKAVLIHWIISNFTMLLLSCSSLLFFSTVGALPGNGSVAMRGGEGGGGGGSIAQSHG
SNDGQTPPQHSTIDWSVLSDAQLHALGSIAYHQSLREERLEHALHHDWLEHNQHQHELLM
AAANKPAAPHHHEQQQPNSPPLSSSAHSTSDGTTQSHHHHAAPSPPPTAHHPSSPLSPAA
AAAARLAHVHLPALLHSTNAINKKKRARPSHSSAESVGSSWSPSPSSSPHHHGGGGSSAS
SPLQAHHFESGHHQQQQHQELNNNNNNNNKPGGNQGPMVNHHGNVG
>g13104.t1
MLPALLAVVLFLVLLQNGSSKTVAIPEAKANESSSLRTEEGNDAMFAYSPLASVIRADLD
PCQDFFKYVCDDFQEIGWFGKVFGMGRDRMSSFW
>g13106.t1
MVPFPIIIFLIFLSGQQAANLVAVAALERQIQLLVNFQMEEANNKENGSHLDQKQPTSAL
QQHMPVPENNRLYHLYLAMRHSTTGTTTTTTVDYRMLPTFLPLTVQLENLTAAAIWQEEE
QRAHVVEAIELRLVPLMPNADEKPLLAVQVWPSQSLQHQQNGGGVGGGGQQQHRTTTSVH
LAWGNIWCRHGQQLDPTKQHKAADGAEEATPRIHRRYIQLEATVAVVMD*
>g13140.t1
MSRRASEQLLSISFSPLFLLFCLMLLDTAATVAVVDEDRTTVSLPLVISTWATTDFQAAA
QRGHTNKEAANGDGGEAHRLGALVAGLSECERRRCDRTTTLDALVMDGRSHRSGAVAALR
RIRDAARVAWAVYNHTEHSMLVGEKERLDTAESRQMHAHCGPYKPLQSGDNTSSPPPVVP
SSSSTRKEPAEYRPGQQQQHWAKSILLGIPTQQQQSALHQQLLLLDAFRDDAGVTTEPRY
SVHSHDTIGMVLIDAGGIPAVGTSSNGARNKISGRVGDSPIVGAGAYVDQEVGGAAATGD
GD
>g13144.t2
MIARTTTTTTASTTTTALVVLLALLVFVIVGASVVTGDDVQRVPEELEPETIKTNRSRFV
DCNVHGEQPTHCLAFALNNAGQPLAGVDQALPCCWTANHRSPLPAHLDGVVKVEEDGRMF
NVLVPLIGPRPDLFEMKDMSNMAYTDQGVDKPFKLRDATAFLSFLAMNNTGTVPNIGDLG
GKRCPLCRTYHERGFVPKGNGHEPNQYQSQWPLVGLNPTVPWDGWVADTDIGCHRPDFRP
WFVKGTDRGKGHHPYGFYIPLRLMRPELVEPRRPVRSLRNIAHIDDDITRWGLTPDMLDG
LYTGEMDLCPIEFYLLLVAEPPPDHKVG*
>g13170.t1
MATLLLLAFVSAEGTPVHRGSADSFLREKRQTTGDKGGDKGGGDKGGGDKGGGDKVGGDK
VGGDKGGGDKGGGDKVGGDKGGGYGDRGGGFYGGYGGYGWGR*
>g13186.t2
MGPRSSPSAAAVALLLCVVVTVNATPNGDAGGRKVKKQSDPCRLSCDPVATCRIERPGYD
EVARCQCPAGYQDVSPDRTRQPGAKCRKLVNECLRPEDNDCDAAGAVCTDTESGYTCHCR
PGYQDQSPDQAYRAGRKCVQENADCREDAYQGLPGCVHEDGTTRGNCVRTGTGPAKEPVQ
ATYGGETYECICPREYTDMSPDPANKPGRVCEQTLNNCPPRPLAECIPLPGNNFTCRCLK
PYVDEGGAGDQTGHVCNLKVDRVQLPIFVGSNDSAPLVYSAAFEPGGNQSRQIFTDTFDN
GIGKAINTTEYAPCYVATDIYQLQKPGDVNASWTNGMIVNFNVSLVRGCMQVDRCEMWKK
LNPLVNPCLTNFCADLQPQPANATCFNTACHCTDGHTDIRNFTADVRTAAGLATNNYCVA
GDLCALHLPLAHCAVAGALVKNDTAAALVDCGPHGTLQNDTLTGAPVCMCASGWTGPRCD
VASGLSLLPLILMLILAILFLILACCCLAWLCSRLRWFHRHPWKTLSESSGSMYDQNIVI
PRAQLKSSGSLASGSSEFTIREEVEHHVTTDVFRTEASY*
>g13189.t1
MSCIPFFVCATLTLIASSTAVGVRPSSSSIQQQLHLTNKHNLIYTAFQPGDQRYRYVFHA
ARLQQLKDLVYGGGSLQSNDGLEFNEYERFMLELFAEGRGEGGWLDVYSFAVHGGPAFAP
LAKIIALAGLQSTRLDRRIDEDLWQEHQRNRPKNGAIHRALIEGAGPTGLYAAFQLFLAG
MHVTLVNDRPTYTRARITFLDTKWMVQLRLWLGTRFNSLFVGDSAPGRINVPYEVGQLNL
DDLERTMRARLVDLATFSAARQQQQEQSSTTVENLVPLRLVWSTRVTRVHYHNSTGPIEA
ELEPTAVEEGQQQQQSGGERQTVVALSATEPNQKAVTGRLPFHLLLCAGGANDRLRTELL
GSPRRRSVPVNYGVVVFRKPSSHTAMGGHSHLVFPSLSWFGYANLGSPEARRCMAHQKLD
EFINKHHNDGLLDPLFAGTLHERFSNLEAQLASNTTTTGPMRIRLFETGPTVHIATITPH
PLALLIGGEAAHRLLLFRQRLERKWSAAVFCISLLLANGSNHKNEDQQSGRFQIGITSDG
DPTDDEESVPDCATTQQQHVDDEQMISGPHNQQNRVDSVAHTLRFDRWPVNTSASFTITI
KALVVLRRPKEHNTTREQASKGKEGGYEDQWAIVAAVGDANTSVHFMTASGLSTTIKEYH
NGQMNGESFHRLEVALRKGLNAVKNIVLKKVREYVTVIN*
>g13197.t1
MNIFLPICALLLAVNQCPNAEARPRTIAAEVAPPATADEVTPPAIAEEAPVKEPPAMESS
TVEPSTAEPPAVEPLTVKSSASEPPAVESSAVEPSQVEPPAVVSSVVEPPMSPVASEPTI
AAEPVIPLRMPIKVVKRSFPDGLKANYEENNDDVTAFKDPEVIGGVHHDFRLQQPL*
>g13216.t1
MVQFRSILATIIVFCICYSQQLLLLSATQPDPHHHTTSSTSNHHPAVEPRLVMVYNQWFK
EIYQMNHLNEGHRQPCLIKRNAEQFITVLGHRLANDQPTRDALFAACNAKEKPAKDTKLD
QHQQQHRTPYPGFYLDFQAHHQEHVISNTINEECARDIIWMSNLQNHKSASLNGDSRVVI
EVAEFIVKRRSWSVAVLPCLKLALGLAKAFLPHKVLENQQKQNNKEGLLMATTSVKTKGN
DGHHSDHPLKKDDGAEEIIRHSFMRVFKVLDKMDKWSALKMFDTAKYNKDNICSVLRAIF
QIPLTLAQAQAVFKSIDETRVSEQQVRTIFGHLRTIFKVKERYQQLKGHAVEYAKKYFML
YKRIAELPMFTTGKGNKRQREKVEDGVEVEKNRLENELLRVLWPIS
>g13217.t1
MVANSVQRLLLRLVLTIAAVVYVGTLKLTSAMPNTELSMVKHQQQHASDDPLEKEYHKCL
KQLITMYDHDGRIQMRPDLENFTMALDHLLSQHKPTENALFTCNTSNNSKADPNTRQAPA
APADQQLQGHVEKHGSGG*
>g13219.t1
MRGGALAFVTVLLLPLVICEGCAIAGAVGTPDQTTNSSSSQQLAVTSQRCSDSKNKSLFN
YPLLAKVISPELDPCHDFFSYVCKGFNSAGHIFSFTTLQRKSNERLEKMYAVSPPSADRL
AQYGTLPQLDHQMFAFYDACLANVKTGNSDGPNYTHADSQKG*
>g13222.t1
MLFLFVVVVQIRSASATSSSTSSRASSPPTRSAADIIHTHQSQMDQNRRRSFFPPPQTSP
LTMKQKLKKEAELLLIIHPRSTPPTTKDSPPPHAASSSASVNRKKNKIDSPLRAEATPFN
ADFRHDNKATIGTIGDGRKKX
>g13231.t1
MQSFVIVFAFTQLLHGVTASITTADIAHDHAPNDGALATLHSLEDLALLKRLDGEARRLH
DALLLRHRDQRHDRRPGSRAGTSGHHQPSVPSQPLDPSSSVSNSAHLLENGLTLGLLLLN
HRHAEVRGMGHETQWASLLVPPANATHSPLGEFSMARAQRLHSAVQLLRQLASSLHTVEE
EKNGTEGDTIAASIWKIVEKLGLQLTELDANYHFAGFDPWRWRNHLLRPLAMLGLPDGRG
GEYDEHRQQVPPKSSRHQQPTPPIVVELDRDDEDGPHDGSGGAGGGADVRLLRALLLDGG
NGGYGSHRQHLAGDKNDNQGDDGVGMLAETLARAQQLETGAGEWMQHHRKNCHKTTETAS
TGSKQQHHMQQQQHEHNGKAEKKDGGGDLHHNFLLLGPLRQLLQPSPHHQQGVLLFHHSR
SPTLPSIELRSLHSVWSTVRAHSLCAEFLLPAADFTRCLAEDEKERRHDQGKGHHDKPPP
PPLIAQRALFAWIEKELLRLLDRYAYKHFLTVAKAFEQLGRCPCGRYPFQQLGLGPVIVN
HHHYLTSVMDEG
>g13267.t1
XRGAALSFAVVAALLLVVVVVVVEGQINESDLPDQLAIDGVQYDVNYNEKLGVGMEGLAV
SSQF*
>g13286.t1
MGLGNCCLLLLAILLPRRVHWADEDGALPSSPPHAPLPPAREMTCLRT*
>g13300.t2
MAQRNRSHNNNNNDHAQKRYQKVKHQKLVPSWMLLVVILSFSSTSSPAIANAIVVTAGAE
APRQLPTELPLSPTMPPPPPPTPQLVEEDEQHQQQQLGGGPLHDDDDGSDALLQQPAAAT
HLEMRGGEEELAVEEGSGEVEGSGDEQEQEEEQEPPHPVFLPISFPLYDELVEEQASPEF
DYEAGPDAVARAELCTCPRQGGGGGGTAADVRRQPK*
>g13320.t1
MPFAVFLLVFTFTITATSLLAAPISLAATVMPGQQMGGSLTPTIGTASRAVSSLAHSRMG
IMLAKRKX
>g13338.t1
MTAEEESAVTFCWLLLLLSIASTMVAATSHPSGRQQPTRLPRATPVKVLTGPGSAGFKRY
QQMTSAPFLDREQLVSYDKDGNV*
>g13352.t1
XGGIVNGRMAVVALFCVFCCCSSSLQLNTVTVTASGIRPHRLTATALPPMVAVVDPSYST
RQQQQFLHSRRLRHASRTSISSISSDSSSFKPSPTFVANCMKVVDELVKLGHAGLRDEDE
VHLAVFDPDEPRIFDAFTDGGAKKFRAVLMDDGAVLVSALEQ*
>g13365.t1
MCLQSPVFTATVLLLALASSLVILGATGEERIKDQNEGNIDMLLVATLLPEDPPVEDMFR
CLRRAQQLIEATPSLRELRQTLKTAFPTFGFQTPLQGG*
>g13391.t1
MCTTLFFRLIILATVVMTLTKAWPVTEEVAIDGVGGCNQLSGDAETVEIVCRETKSRVDS
LFTGAAEADAVDKCPEPDQIAKQLEAMAVETEAMIARQGITPAEKEALATLHQLIQAYRR
VANLGHNEQGNSRLLEEAEGGWQTVPAGKKSNKQGKLETAKQVGGEGSSNRFAPLAEHLD
SPNSFEKLRLNTHRVLAGLFEQLGPHVATEPRHQPKIKAVKKDQQMPSSCAKGDGVCERR
WLQEGAPDPHWFSPAPAPAALPPATIPLPPSAYEKYSSGRGGGGGRGGGSFVPAVGGGIV
GGVIGGSIANHHYGGGYGCDPYYGCGYYGAAGPGANPGQANTLMLGAVLIAALLGHFRR*
>g13392.t1
MAFLVVLLLPSLLIRRGVPSPPGGALFTGNLGQIWGPRRPPVLLFREWSRRLGSVYGLQL
GGVPMLVVSDPDLAAEVLVKQFDHFHERKGCPDTKRFASVFSARGQRWKRLRAVSNTVFS
VNNMRRILPAVNDSARQMVAHLDGKLSSAAAGADGAVMTMNDHWDEYSMDVIGRVAMGQR
ESLQFRNPHTRLCADVLLAEGNNTVEWLGWMFPWAGNMLHRAGMFTAHMHDDLFPVFLEI
IEKAVMERKHNDFIDFFLDLESDAVKTSSTQEAIFNRAETKV*
>g13397.t1
MHRKSVLLILLLVMVDAQKIQSTPNGRPTAPLVPRGWPWHAPYVHISGRLLCGQQPFPGA
SIKLMEEDWLFSADDELGRVMSAPDGTFVASGVEHEWGELAPYLIVCDDCKGYARCFRID
VAWQGLGEDADGRLAPTFELGELELKTMTGVTSSSVFILTLISSLSSSDEDKDEG*
>g13404.t1
MAYKLISCQTQALHLPRVIVFVFVAALSTLVCGCGAQQQQQQQQRQQHSPGGTAATIHYY
CRAAEVVPLSRDHQCSWDNNRLLTNISCPCYPTCQDPGENLCHKDQSLVRSGSVRVPMET
RAEQPEPVCRIGELWPGMELVRRLLSADLRRPHR*
>g13404.t2
MAYKLISCQTQALHLPRVIVFVFVAALSTLVCGCGAQQQQQQQQRQQHSPGGTAATIHYY
CRAAEVDPGENLCHKDQSLVRSGSVRVPMETRAEQPEPVCRIGELWPGE*
>g13406.t1
MTTHFLGRTISIPHRLLLLLSIAAACLLDTPHLVGGIRLSAQTGAILRGVGVSPGQVTNV
YYEEPGKGAVLFKCRGEYSTTGLNQRLKLALGAGWPGNSSGSKEGFKTIVYAGLPKMGVT
AGTTVLVQAQPDEIWLTKDIGEERKYRIPVLRPPTSSSSSSSSSSSWQLQHRRPSSAAEQ
GGLRVPSMESSSSSSKQLTESTSILRRVGVPPGDVAFIYYDAPGKAVLFRQHGTDAARIK
LALSARWANANKEEVRSIVSDALTLWDGLRNCEHIDVGGPPDDEVVRVTMRPDQVVWEER
IHRIQVLRPSKKTQQPLPSTATASTRTESDAAAESADDDQCSICLSTLHQARSTDGADTP
SRVPSSFPSSSSSLGQTVRELDECKHRFHGDCIASWLALREHCPICRRQVVVTPSESAAT
SRSAARI*
>g13421.t1
MLLPLFPNSIFTLLILLLLLIPWLAGAGVVAEKDVAIEEEANGPLKILVYTWTNTFSHFQ
FQAAVADTLAEAGHEVLDAAKSWNRTVGSRLAKRTFRVELTAEELVEGDVTRARVIANHF
DGNFHRTMHSTIQHWQELRAKFRTICGAILRNRQLLETLRSERYDVALAESYDECLHSVF
RVIGMVAYHFGIPTMSSYMTFLDRALNWYNDALESHSLHGFETEKFHALFTSLADFPDFP
PPLEVLRNVSLIFVNSNEFLELPRPLSNKVVHIGGIATGDLPTAIVKQAEVLRLLEDPDS
DGSVLFSLGSLANEGLMPDEVRANLLTAFGQFSRIHFIWKGGSSRNGSIEAAEAEAFAFD
RVPNVHLFEWVEQKAILSGGNEAAQAGVPVIGIPLFGDQQLIAMNLRHKGLALILDVRQL
RSANGAQLLVLADDSPNAANARLLQKKLLHAPFSPRQRLVRWVEFAARFPDGLPELNLPR
PEDVGGQLAYHSLDVLGLALGLSALLALFTAKAIQILFKKLWKV*
>g13442.t1
MSKHASLFQLLALVLLAALFAATTAAFTAQGNGSSSSARRRPTTDNLGALWNLEEMCECK
LGHSALHYNNYGCWCGMGGHGEPVDGIDNCCMHHDKKTCFDVPEEYVDDYSWKCVKQDRN
GGSQCFADPTAKKACPHALHLLSSLIDQFLDVVGAVAGLFQRQLCTTNPLPTLPLRLLAR
IWLNWMNGCAQLFAPFSMQTAAKDVWLCDELTEKLSANRRRMTLEVWELGEWLDEVLSTE
FDLLVEPTAGLLLRLTRLALEGNQEQQLTTELDRLRALANSQVCQRHLGPPIVHVVDPFL
DLRERFRDPAELQRNCDLRGLSVDVKTIQKDYLRWWDAYQEFSQLRNEETNDKQELLRHE
QGLLQALALPNDLWWWPPTDEEAPLPENPPPSKTAPIERESRVLEKRQLLAQLKQFLRSR
LEVISLRAPYMVREALVDVCNAGRHHHFPVVCEGESTHLRLTGVSLPSLISPFIQQRFSA
STNNWPLLFLSAGATYRFPSPGLHRPSQRDQLCLLCLARSQSEWELLSKKFNEELLPEIL
TKTQGNLQKSAIHPAQLELYEARAQSWKKSRNEEGEEELARLSDIGTYVSRRGNLVFETG
KNKMGGTKV*
>g13442.t2
MSKHASLFQLLALVLLAALFAATTAAFTAQGNGSSSSARRRPTTDNLGALWNLEEMPVDG
IDNCCMHHDKEYVDDYSWKCVKQDRNGGSQCFADPTAKKACPHALHLLSSLIDQFLDVVG
AVAGLFQRQLCTTNPLPTLPLHVWLCDELTEKLSANRRRMTLEVWELGEWLDEVLSTEFD
LLVEPTAGLLLRLTRLALEGNQEQQLTTELDRLRALANSQNGQQVLLQEPSANSSSDEDD
NDDDRIDEE*
>g13449.t1
VHGLSVYLVADSVSKKAVWLVTMTLSMVASFYSADAFDLEAIRQDLRSRQLPGLTPLLEE
HTIAYVLAGAGFQHFESHIDAWRQDQLLPRLDAYAKEFFYRWMFQDNGYNCSQLFHSCYF
GRKPLNSVECCALFEPTYVMLRARCFRLRGLEQDPAKGSNTGGITELLRPSNNRSIINAQ
GQQLKIHQQLFPDSAQRWRRLGGGDASEMARILMDTTARLDDDDKGIFHVSVIYQRMEIG
SQFSLLLGVSALSLLELFYTAAARTVKFLRWGIQLEGG*
>g13454.t1
MLLLLTFLAFTEPPSANAGGEKVVGDDELCPVCLDPLRTAAADHPGKSAANQPKKVLEPF
QCKNAKHRFHADCIGPWLAQPTVEKRTCPVCRAPAHPTAATSAPSPTVPTQRAPTELRPG
STIGIGETTAEQVLSMVSELGTVFGEFRSMTADGGEYADGDIEGRRAADIAHRERLQQQQ
STSSAAAAGASASQK*
>g13481.t1
MSSFLSFRHLVFALALLAVAAGRFCFAADAAASAVATVTSGLQCVLVTVPGVGGTSSPLT
FLASIDPTNIASASLPTGVSVTAVTGTISPITSLVGIILSILFGTGPTCQGLLPEITGQL
TGVIAVGQVLSPSGLLTVLYQLPLVQLQQLAGGVNVLALLNVAVSATVGSLLTVVINIVL
TALFTVALGGGVGGLTAITSLTVVGGIAGGLGVSAIVTVVLSLTAQLTGCGGISAGASAG
VAGTLTGLIGGIGFGGR*
>g13488.t1
MWSSARFFTPLLWCGLILAIVADIGAGQPQQDAAGIDLAGDVETVGNTLACVRCEPDYCP
TADADSSSGSGRSQYDCSGCFRQHCVSTGLPKLPTEWAPHHVDNVMYASTPSTCLRKCFY
STGSSAGQQKLSKPFKEDIGRCMGIVTVPSADACLACIRCEKAYCKGASGDCSTCFRQHC
VSTGLPALAQTYTTLRAPELCGCLAKSRAAVGCITDCRGRGGSEGDCIRRCLIGPRGNTA
TWQVLRDVEQGCPPETG*
>g13493.t1
MMAAARRSSSMKSTLSLLITLMVLIVPLMTILHHADAHPAPSPDQHQEMFSADHWPPALY
MRFRKNGPMMGMAGDPDTFLRFRKNAAAGGGGGIPSAYEPPPSMDRRFSTATEY*
>g13494.t1
MLPLILCFLLRFDFGVVSAGEIAHRREQIHIDSAMAGNMGLLDAGKHQFRGFIQDEAIRV
SVQSAVPVNGGPVAVGVKGTMMEGPWDNQDVMLVFDPDDPKRKFEFSLDVLSWSKFRWDW
FVDWLLHHGGLRLGHENRDSKKADDKKGDVFGSWEGIRGQLDTARRQFRGERIEADGAGK
GRKLSEGLPVMILLDRPPVRNDHNGGEGQRFRLWHVKGWRFVDWPLLDQHSPQDQCAKMP
NMAEWEAVKKWLLHGGGLRTDINKSKDHFGSLTGQHGFFEGKNREIFKGEITLFGNNHTE
EVLIKVRKEENVCNTYKAAGLVGTMTKGPLKDSRVMAIVEKGNGDSLGFKWEQFVEWLLK
RGGLLAFKEPPKGDDGIENVIKKRKLKDNVATIVEDEGNGEDAELFRHIEGPVEVAVRRE
VEREHEHQIQALIRPIEDFMERFNAELDPYNAHLFEMFAHPLKSSLFEEGQSEIPSFQLP
LTDSVFFCISTIFTIGFGDLLPTIPLVLLLAFLVCGVVLVTVSVDVLGTEVIHQIHFAGR
QIGRARDLAVKVVEMEVFARLGHGELALTGSADSVRRRPSSNFLRKKSLAFEPSIELDFV
DDV*
>g13495.t1
MWLLVQLALVSSICLGGITVMPSIWAISVSRVEVTFGLSKGLFLPPPQTTKASSPASPAA
KNEEIAKQTTHLLLTMRLSASESMIRNLPVVEGDNIPGEREAKKLVYTETYGGWDRGSPV
HKRVADALAQQEQHMQQPKLDLVIYQDRILAKRVSVHTEESILDGQKQHEFSIKAKHFPK
LADDWRWDPWFHQGLTLNQMKEGQPLGETTDHDMKKHKKKGKKKDPPTEKAEGKEPLHIL
VERTVASCVDPRRRIQSIFDDEVTDPAFHPYYIREIKLTGVEPANGESPRKACSTFLSAD
GAHREFPVKLVELLVDRKTDKVHQIEHKEGAHVERESVGEEKPAQQLMDHNAGVKIVHPL
QKVIHENQNVIGAGKGIGVV*
>g13495.t2
MWLLVQLALTTKASSPASPAAKNEEIAKQTTHLLLTMRLSASESMIRNLPVVEGDNIPGE
REAKKLVYTETYGGWDRGSPVHKRVADALAQQEQHMQQPKLDLVIYQDRILAKRVSVHTE
E*
>g13505.t1
MNAAPVRIMLNWHVWLEFLLLSMSMLEVNSVLQLNVIVYGKDGLRLDLGPRQEAVVERVA
RGTDEHHGDVDAGPADGAGRCLGEGHTGVGVDGPKPELGAADELGAAW*
>g13509.t1
MSSKLIIILLAILLLTQLQQVSGQQLVLDPIAGEPLLSILRAALDDGGGHQRKAIMQPNL
RRSRPPDAEDFHGLPPETEDSDVAVFEAAHGEGHQQLDDAVGGDGFTGAGARIEMEDEAE
RGPESEKKHRVPELDLLDPEAICADSVKESDAAESPATTKIQLGPCASTFLKCSKKGRRF
WTLEEAECPLGEVLAKDGECKPAHRVRDCFNTELNLLNDSTEKLALVFRHRSSSSSLSGG
PSLHIASPRNGPDHGCSRQALLCRGRQQPPLAIACPRGKLLTVERGKGLRCVDPAKDRED
ECAFALLEQVLPVREHLLARHCAQAHEEPGDEERQRLFSGITPPPQRRVQNSLSETNTQC
HNWSFVFCDQGRIFDAERMTCRRTLPSDQCPLVGACRGWEWQMAEVGDCLRDFLYCNGPR
PQLFQCVNPSQVFKDGECAAVPG
>g13520.t1
MALQSPVFTATVLLLALSSSVVILAASGEERIKDENEGNIDMLLVATLCRRGVLQLPEDS
PVEDMFRCLRRAQQLIEATPSLRELRQTLKTAFPTFGFQIPLQGDEGGVY*
>g13540.t1
MLLVLAALFILLPSPCEPVGVVRGAARRVAYHALVPAPAQVVDRVLLNDAIHDTVVGDKK
KKKKKKITQPFGGLLRRAVYTFAMPGTVQLGDELLFNGRLRRVLTGGVKKKQKKNMKDRT
NGKQK*
>g13596.t1
MWHKPCSLQFLPLPPLLVVLLLVIAWCCSNGDGAQASEDEERLMVDLFRGYNSLIQPVRN
HSVDRPMIVKMSLLLYMLIDVDEKDQVMRTNIWLTLQWHDFQLQWNPLNYGDIVEMRVSP
DKVSFMSNVIIKYTGEMLWVPPAIFKSSCIIDVEFFPFDEQVCYMIFGSWTYNDQEIKLE
FLDSEAVDLSEFQPNSIWVEYQLRIRRKSLFYTVVLIIPTVLMAFLSMAVFFLPTDSGEK
MTLTISVLLSIVVFLLLVSKILPPTSSTIPLISKYLLLTFTLNVITILITVVIINVYFRS
PRTHQMPGWVATVFLGFLPRILCMQRPRLPAPLHPG
>g13601.t1
MNLLLLLVLEKVEMMGDGGRGDGTTGNHRSRPFSKSERGRRGGGGGGGHFSTPLELFAEL
GNDGGGSGGGSGEKKLVTLPTDVGALLLIAVVVVVVEELVEEKGYGSIGKDDEEVTMEAV
EVAVWGVGYWSWGGG*
>g13615.t1
MATTMLLLPLLLLTVLVPLSSTVATSSDHNSSPQQDAHEGTPETVDGIPNDKNTAGVKEK
AEGFWEDVKQVGRDAWKGAEQSAADFKKGIETTLKREGRHAYLLMELLFCAVSYMLPSSP
TAGAADSVVDRSAERAKTNRLLYDTMIVATGTLFVNIPALVNNRAGKPRQNLRDANVMQP
TTTSRVPCSIVVDACHQPLSTR*
>g13615.t2
MATTMLLLPLLLLTVLVPLSSTVATSSDHNSSPQQDAHEGTPETVDGIPNDKNTAGTMFE
NAWEGVKEKAEGFWEDVKQGAEQSAADFKKGIETTLKREGTNRLLYDTMIVATGTLFVNI
PALVNNRAGKPRQNLRDANVMQPTTTSRVPCSIVSG*
>g13629.t1
MVEPTRLSFWRSHLVFLAFVGMLALACLVPMPGRAEEDDLIDDATEPSVAAGSTPNRGTD
DQVVQREEEAINIDGLSVAQMKQLREKAEKHPFQAEVNKMMKLIINSLYRNKEIFLRELI
SNASDALDKIRLLSLTDNTVLRETPDLSIRIKADKENKILHIIDTGVGMTKQDLVNNLGT
IAKSGTSDFIAKX
>g13677.t1
MVALRNAVPLVALMSLMLVLMLFTEETMAHCNGGGGRGCPASKVELETCAKEILKLDLTV
ITTAEALLAAIAKIQACADLDIRLCVCIKALLLAIIRLKLGLGLPPIVIGL*
>g13727.t2
MALLIAILLLLSQLLFCFSSSSSLFVDGKYIPSAGTLIVQTELGTVRGAIYESDDGTGAR
AAAFLGIPFAEPPIGQLRFEAFYLFGEPLNTTAYGPACYPHVHEAMREGQPFSEDCLQLN
VFVSLQGPLPVLFYVHGGGYEIGSASNSNPSTLLELYTPKGVVLVTIQYRLGLLGMFTTQ
N*
>g13739.t1
MKFSTLSLCFVLALVVVTLFSNDVEAQIEGERWRQELNRLENAFRNEHIEERRRELEREL
ERHRGWGREYGHIASASVDCQQCPWIFHPNGKSATEEKAQNQQRDGRAAHRCRQESGRH
>g13749.t1
MGKHRLLRFCIRFASTWLLLAAIILPTGEAFPPPPPLPPQGSQQKNAASSPRAPKSTSPP
AVDGASAEHREGGGEPSSSSSSYSSPPTAAAAVVAHEQRRGTATATATTSTITKGWGCRR
KTAACLLATAGLLASSSNGGGVEGGVPSFPLPSEQQLRLLNHQQQQQQQQQPLFVVNNGS
SAGGGGGGGGGGQHRAETAAAGVAVPETQYRRQITDQLQISARSSPEEGGPYLALVWRRS
DLGLALVWSGDDSALLIHRREHKADQDDEDKAKAAAFIEAWRAQYGPGQMAGVLPDAFVT
SHFSWSKRSRRKRGRGAGRSRCCGGNLFMELFVAFVFFCVFGSFMGRGTGLRPRRFAARP
REVVGSIPSAGKNPIL*
>g13759.t2
MLIYRHKVRKVSFQALFWLIVIVNCVILHRIHAMPPLSHRPFSNRRRSVASTCASASPSA
PGRPSPINSDCGMLLEMTVVSNSQQLRNSLTISEMVPVVGETSVLDREWESGGRPIAYAT
LGQPVYHRWTCKYDEDEDLHEKEKSATGGAHDPRHQHLYCLTVHSSF*
>g13785.t1
MSSKLFVLFALLAVAALASQARAEEMPEEFDEEFGGDSFDGIFRADDSAKKPQNGGGGDG
GDKQCSLGNDDDKTGPQCFGALVGNDDSKCGGLEGACAIGDKPIAQARAEGDKNTPAQGK
CACLQSLNETTMPDGQKKPTLAQAVNEFCTKSTPSCAPSNCFGNCGAKAKAPAPAATGKG
AKAPAPGASAAPAPADAPAPAAGDS*
>g13785.t2
MSSKLFVLFALLAVAALASQARAEEMPEEFDEEFGGDSFDGIFRADDSAKKPQNGGGGDG
GDKQCSLGNDDDKTGPQCFGALCGGLEGACAIGDKPIAQARAEGDKNTPAQGKCACLQMA
QRKLNETTMPDGQKKPTLAQAVNEFCTKSTPSCAPSNCFGNCGAKAKAPAPAATGKGAKA
PAPGASAAPAPADAPAPAAGDS*
>g13794.t1
MGQKIPELLLLFALASVVNLGLAEVFALPLPDPLSEDGDGNNIENEPDNGDSKATGQKAY
GAMIQLPQHEMEDHCQPGWIAFRDDHEQGEHKTFCYRGVSEHCPRSFHEGKAECAQYGAS
HSSVHSQHEFDFITHHWDLHHFWDDVIGYSFTDGSPVTTTEFVHEIPWADPETPKGFICK
KPASGSYGGPHEEGPCGHHHSLEESEEITVPGVPTPNELEEIGANGVVDELNLEDHEHTS
HEDTVLEEDELEEKEHEEEAIKEEEKKEEGHDGYEGDHEEEAKEHNGHVGGHEEHHGEEH
NGIEGHHNHTASHEGVDHHTEGHNEAGGEHTNDEEEEHKNHPDEDSPEEGGTSARI
>g13796.t1
MAAKGLMMLLTLAFVFAAIFFVHTDADEMVRVPRDEWDPAPPGHDPTAWRRCQEELDVDV
IKASHPRVVDCDVNGEQPSHCLAFRKDEDGYSLPGINQSLPCCWTATSRSRLPAHLEGVV
QVLDDGRX
>g13796.t2
MLLTLAFVFAAIFFVHTDADEMVRVPRDEWDPAPPGHDPTAWRRCQEELDVDVIKASHPR
VVDCDVNGEQPSHCLAFRKDEDGYSLPGINQSLPCCWTATSRSRLPAHLEGVVQS*
>g13806.t1
MNAVKIQQVLLFSVVLLVVASAAAMAMPTPPPTRAEPQQEEPQQDGGSGGNGGGSLSGDD
DGLQPSLPDDGIAHDAPVSVLTAVLLMGPSSESAENDRMACLLFSHLREVNVHGGERQTL
ELLANRVRAEKEGEKGAEGRQLYARLLEGMASGADDQQAAHRFIVDVVVGDIKRFMPIWL
DDSEFFKQEEAPPLVLQASCRFNQHYMALTDKGKAFVAVALPRLPNYLATAEQMAEHCQV
VEEAQCRAF*
>g13812.t1
MNRFASYILLTFLLLLLLLVCVTFVWAQNGPPGSSLDPTDGGNSKSTGTGCPQGWTDFVN
ACYR
>g13851.t1
MKGVGLGAVLVLFLALLYICADEDIDAIKTFVGAYSSGSRKGGKGIEPPSRDSYYVVVDF
NRIRLLEGLALSGLGLGTGIMFGTDPGLGRD*
>g13860.t1
MVYGSLFLVLLFQLLGPGSEKSVGYYCMAVKLQCPNGVDYEKEQYEDPRIHEGTATKFIP
DYQCANDPELGCHPDPQYPKDHDEHFCCPLSCLDGAPVRARADKCPLVVDDLSAFKCADP
GKQCQSLDEKFVDHRPFKYCCPQPKPQKSVEPESGKEESEIVVLKPNPVPARPHKPPQKP
SPKNVVVTDDSGSEEEAEKARTCPITCRVGCGAVGATG*
>g13861.t1
MFLTIILFSLFALTTVQAATSVEQTEQQLNDDKSDHKMMAVRSGHRGDTGLLDVLHNELG
KLTLEREEPDQVAGMKTTLKAIVEDAPTACDATAVASGWINSESLKLLAGVRQQLTAAQI
GSANGLRKEDANNNSGAVEPVNTVSVVAPEVKQLLLKLHEVLEHTLSNTVQKETTNNGGD
EQNGSCRRLLLVVDGNGEEPMAGREFAGKRRKAEHFEPTAKRHHRSKVESHQNHPKIGGE
FDGVEDTGGRGNNDHVLGESHSLNPAEVENKPSNKTSNNTLPLSPTPDHSINGSAVPPSD
NLTDEPEESRIHSRPPIVRQVAIVDQWFLVLQHIFRHQQELSSM
>g13888.t1
XSAIAFSALVTAWWFLWVVALVNALDGVRRCPDREEPAVAQRLCQKGYKVAILDIPQSEG
AKVATELGPLVL*
>g13962.t1
MLLLGWLAASPFPPSFLVVLILLLLAPRCDGGSGLKPGGEGEVEKAGASTDEGHRQGQHH
THS
>g13967.t1
MPSSNFLFLLLSSTLFIAIPDPISTVRGEPSLLEGILGRVQGIASSLQTSLQNAYGIPSY
LLTNNNRIPPRVGRAPFRWDRRLPLDQLIERVEEASLANRLYNNGGRSGTDFIDAWFSVF
WNALDSAGSLVNKNETRTVRCTLVRFMAWVHNDAVELRRRLLTMAPTPWSEARRRMMANN
CGGRKPYEDLIIHRQVASLCMFGAALARQVLRYRQELQLQLESLDSAAKWADLRVGLYNS
LLVSIQQQEGGHGGASSSLRTLTVDQLYRRFGPFASVDPEWPLSPAPNPPSYLQYICNSG
LYQYTFASHGTRETTTPMSGCEQLGHTLDRCFNSCAKADFAEKPVQMRTAIIKLMEQYHS
SGSRTTIHARMMLAGRDASAIVAGSDSGDGTNGLLLQTRPKKPDPSLYGHALRVTLAGFL
IHAGFNEPPLEETNPQMMSRQQQREAAAARAAQERLRQRDAHTLSRSGAGLARLSQCIGE
QAFPETVPVEDNNQQEAITNVSSTVEMREEQRETMLQLKQQQRHDLETFVLGSLDRFQTV
VLLSECRPWLNDAFDLRLRDNQQNILFEPLQLGVLRLPHRVIMAPMTRSRADPDTRVPTA
DMALYYAQRASAALIVTESTVVCPLLGDGAATHAGMCRVVGAVHKAGGRIFAQLWHAGRL
SESELFLGGRSPISASAVQAPGHVKLVRPLRPFSIRPLVVDAYRRAAENAKRAGFDGVEV
QAANGFLLDQFLQDSVNRRTDCYGGSVENRCRLVIEVVDAVAADRVGVHISPRGDLNSMG
DSNPRLLFTGLARELGLRQLAYLKVRERPGPDSLLGEIKRAFGGPVIANEGFTAENAARA
IAAGDADAIAFGQDFIANPDLVERLRLGAPLLTAPPECFYTSGPGGKGYTDWPTLAEQLA
REAPRTGGFGTVSVVWDLVERGYYARKDIENTGSRDVLRRFKREVDFLQAVGTTKNPGAG
IPGIVFSSPSSCRSAGATVATTGPSSITSPNMEQLMSSKPKNGLASCANPSIMVIDFGSA
VYAQGNGIEGNEEQWREKMGGTPQYLPPEGGFSDAPYASKKADSWTTGVTSWEMLTGEAP
FKLYCTHHPKGILIAEPPHHLHETWLDYFSRTLATFPDDRIDMSLLASHPLLVNRVNASN
EPAWLAMNGADVDGRRGPGKVPILLRLKARDGEGNVQLNRCPLWKWIMPKTNPASPEVVT
RDAVFQLLRAVLGHNQYNGGLDPAILLPGSLVFDTPLNGSKDEDT*
>g13978.t1
MRLPSSIFAVNQRMLLEALLSLMVAAQIFAQIVSSQSFFGDDANTSGISPTIQHFQQPFM
RRVERRDEAIAELENIMTICEQLKKKKPRGYSASSSSAEGLIGRLCRTLNRTRPRKARDE
NSSRRKRRSSRESLLLVKTLLL*
>g14009.t1
MACKKKFAIVAFSLFASMFVATNAVVISLEKAAEQELGPELSAGLKPIIRGVAEQLGQ
>g14036.t1
MVRSLLFRCSFVHQLEHVHLPKLQQLLPLFLLLLYQLPQSTICLSSEERSELVRRFKYYH
RSVRPAEEFNMMDTMNGTFFRLRTELDIMDTKEFSLSLQQKRNSGRGRLVCRFCHYTQNQ
RFISRTLLALIPPPGKLPSFEDEWPSFHVTFTFKQQPISVPLTNFYLPTVLLFSLALIAQ
WAGKKLQILVCLAVLLAFILIRPSSLGSSIASMALTLGDVWLVGHFILLACLITVDLLTA
TKEIIVHRTTTFGEEGGDNDGTARKWNKKGIRYLCNWHNNDRTTSLISKSLLEMSAKAVE
EVRRDPFDDATQSLRYQTTDTSKQIPTTPIIALLPMSNRERRCSGFPATLNRTASSTAAL
RSPAAADEEDRFGNRIAAVVDEHEDVIRQLDAAVHRLQWMGRSASHSEKIPSPQTAGDKT
SDDTRKITEGHKSRSVHFLHRQQSGCQLDNTSSPFISNTSAEKGVQPKHAIASDWQLHSQ
GLRQQSLRRQVISRQKRFALLAVSVTYLGFILAYTAVVLQTIFFSIGEDAIGVEEEQGGQ
MDIH*
>g14047.t1
MTVMIMLLLLAIVGTGMMADAKNSRGADERRRQQEDGWSEADWSMGEGQENAVLTNVHQC
NGKVERTGC*
>g14049.t2
MYVKLITSSIIFCLLHCLLLHHPLQVVADRSAVVRTAQGLLRGLVVDIARDQRLPGGDGG
RPTGQQAAVFRGVRYAEPAVRFESTLPGASGLNVLTGGEALVYDEDCLW*
>g14069.t1
MRELGGLVRKDDHYMVLALLLCIYLMLTGVCTRVDCSQGQTSGTGGFPRGATTEFTYNWV
NDSDMANAAFLSQKKKQKTENNQN*
>g14072.t2
MLINHLLILIAPLMVALQLAEASVWHAPAVWEAPLTPPHPGFYQQKPGEMMTLINSNNNW
NETAGNVTGSATPDRVNGTTVANGPNNSNLTMAASTSQIDELLSRCCRLAPADLDDTPSP
IAIMFMVIFIGFFCFAVIFCCRGGGNVGQHDQQPSSVPPVHNLQQSKLPPPYQQSRF*
>g14077.t1
MNNAFRLITVEVVRLLKLLAILVLLPALQQCGDNGPACLRWSWSNEDGVPSTIDDDEEEE
ELEISSIAVFTVASGTPFSNRDPAATAMSPLVSLTATAEMGITGGAATTATPSRPPLTNT
LCGAQAARWLRRSPPPPVEVVPPLLFPDPVEEEDDDVVRVDTDGPGGKPQEEGASVTCWS
AISSTTAVADGCLVMMAPGQVEVVVVMASASAAGPQRVQAMRRRRKQLFVVVDAVSGTP*
>g14078.t1
MSEHTFLLQLFAVGLLVATTTTAMASAGTNRSSSARRRPTTDNLGALWNLEEMPVDGIDN
CCMHHDKEYVDDYSWKCVKQDGSGGSQCFADPTAKKSCPHALHLLSSLIYQFLDAISAVA
GLFQQAWNWLX
>g14078.t2
MSEHTFLLQLFAVGLLVATTTTAMASAGTNRSSSARRRPTTDNLGALWNLEEMPVDGIDN
CCMHHDKEYVDDYSWKCVKQDGSGGSQCFADPTAKKSCPHALHLLSSLIYQFLDAISAVA
GLFQQAWNWLWSA*
>g14115.t2
MLLFLLTLLLILCLQLFQINIASAAVDSNDDGLPAALFQDDGEQSQHQESERRRIRRGIL
DDIGVIPSQNRGGTEGVAQREHVLFNQKEAKAFADFMRRSLKAGYFDSPSGRASIFQEGG
RLARELDACVGRALRGNSMNIEQFKLTRREDSLVGLHQSLYPKLRFYNKPGGTVYDALVY
ARECPYPTIERGSKYFPEEVTNIINPITDGIRTLMTGGGNPQRGRSGGRGGGGEVAALPG
RELLEEWACEPSPRVVHKRETRETVFQLEMAVEAVGPRKRRPMTSTTTTTGQQGSSTADW
DSAEEWDVGLHHR*
>g14122.t1
MVKRVTALASVVLFLLFFFFVQLRTVVVQAAPPVSASSADVVTTSTASVEDVSSSSSAPD
STSDVHPALTDEPDPINRRRLETPVPGDTELGRFTLLMAEMVLANQTLATAMPADKRATL
EGLIADNSAQPERLGRALMLYDADAMKKKTEEKMVDSNNGGGGGSGERRRVRRDADTALG
*
>g14122.t2
MVKRVTALASVVLFLLFFFFVQLRTVVVQAAPPVSASSADVVTTSTASVEDVSSSSSAPD
STSDLGRFTLLMAEMVLANQTLATAMPADKRATLEGLIADNSAQPERLGRALMLYDADAM
KKKTEEKMVDSNNGGGGGSGERRRELDNLVVRL*
>g14142.t1
MMAADKFRLLLPFVATVVALLLSVPNGSSGASIPADRHHHQQHQQHHSQSLLRPSGNRQN
RPDILAVYSPSTERVVYNSSALHDLNQCPGAKPFFRAMVYLVAMCYLFFGVSIVADRFMA
AIEVITSQERDVKIVKVTGEQVRVLVRVWNETEVSLPSTNRAHWCLTSQIGRDGILLSVI
EIFGNNFEAGDLGPSTIVGSAAFNLFIIVAVCILVVPSAEIRRIDRVDVFWVTVFWSTMA
YVWLYLILCFFSPGIVERLLSANITSFRKTPLRTGAARRKSKEAEAIEKNGGITSGLLEN
GSLDQPAAEDYHGKYLELVRRLRTENPDLSIEDLERLATTYIVSQAPKSRAFYRIQATRM
MTGQRDLIAQKLKRNASEEQQKRASQESDQLPLMPDKPKEVVVRFEPTDYVCLEDVGTIG
VTVCVDRGSLEVPTVVSVRYQTIADTASEFDDFIPVEGTLTFAPGETKKDIDIAIVDNEV
YEDDEQFDRRGSGDCDDHRRFTSEAFKFPESEGTITLEVRRHRGARGEVTLPYKCIDGSA
RAGKDYIGANGSLQFVNGQTRGEIRIQVINDDEYEKSEDFYVELEQPVHVSNYAPSEHSS
GSNAGKPVLGDHYRCRVTITEDKEFKNFVDKLLTNANTSLMVGTSSWKQQFLDAMTVEDL
DGGWVTFFVAIFVIGILTALIGDVAAMFGCTIGLKDTVTAITSIQDKTADSSIGNVTGSN
AVNVFLGIGLAWAIAAIHHASNGTQFIRNPLPSRISQRYNPAVAGELGGPSRHKLIAACI
FIGVWVFYIVYNSMVAYCILPGF*
>g14142.t2
MMAADKFRLLLPFVATVVALLLSVPNGSSGASIPADRHHHQQHQQHHSQFFRAMVYLVAM
CYLFFGVSIVADRFMAAIEVITSQERDVKIVKVTGEQVRVLVRILLSVIEIFGNNFEAGD
LGPSTIIRRIDRVDVFWVTVFWSTMAYRLLSANITSFRKTPLRTGAARRKSKEAEAIEKN
GGITSGLLENGSLDQPAAEDYHGKYLELDLERLATTYIVSQAPKSRAFYRIQAQQKRASQ
ESDQLPLMPDKPKEVVVRFEPTDYVCLEDVGTIGVTVCVDRGSLEVPTVVSVRYQTIADT
ASEFDDFIPVEGTLTFAPGETKKDIDIAIVDNEVYEDDEQFLHLGGVQIPRKRGHHHTGV
TLPYKCIDGSARAGKDYIGANGSLQFVNGQTRGEIRIQVINDDEYEKSEDFYVELEQPVH
VSNYAPSEHSSGSNAGKPVLGDHYRCRVTITEDKEFKLEAAVPGCDDGRGSGRRLMAS*
>g14145.t2
MAAKMNTQQKQKAVAMLALAFVVAMLAIASLVVQEDIDVDANLLAACSQGTCPQYCSGFG
GLEAINSALDSTTPANRQLQLQLQTNPIQQKMAAKMNTQQKQKAVAMLALAFVVAMLAIV
VQEVG*
>g14155.t1
MPPHTGLGVSLVFCIFLLFVHAELLLAPDTNMKGVEFVKTPREEWEPAPAGKDPDSWRRC
QEELDVDTIKQNHTRFIDCFVEGEQASDQPTHCLAFARDNQGQPLPGVNHSLPCCWTATS
LSKLPSHLERVVRVLEDGRX
>g14178.t1
MASFCFRITVLLLPSTFSSLILLFFLVPIILSVSGSSEPEDRRLAHLSAHPEQMDRLRHL
HLNVYYGGVKAVVAQLX
>g14180.t1
MFRGSLALPLVLALALAVMALTFDDYQQQKSFVDGQFAPVNPEWYAHGNNPHAHHGEDFG
QDMGEPEGYYPDAVEQYDQNQGQTPVGNPMFGKKKK*
>g14203.t1
MFIAILACVFTLALVAEASPPPTSSSPPSTPKPSKSGEIQGGDIWTERPDTLSKEGQERK
ARAYAAMKKEKIISNEEAKKKNAEIKAKVAKLRAAFKPVAEARRAKLALEQKNDVELQKK
LTEIREAKKRHPEEEEAGNAAGEQEPYRRGGKKGEAAETDEDEAFQARDHTIDYPDYKWP
EATVFYSFDSSISFFEDPTAYDRIVFTANTAECQSQIGWVGGPQFVELANGGCDWVAKIA
HEIGHALGFWHEQSRHDRNNFVTVNYANILSGKSENFDQVTTTENDNYGVPYDYGSVMHY
GPNYFSINGQPTLVTNSVYFQRTIGQLREPSHYDYKVMSAHYQCSSIQSCPTLICQNGGF
QAWSCNNCICPPGLGGARCEVMLPPAAAFGYAPPGVPNQCKGGALKALITPTDFMGIVGT
TNTALQEATRRSEFAWYLYADPGYKLAARILSVGGNCQPSCSEGNTELRVLDAGMDWGQS
GVRVCCPSDVDLGNGNRLTGYSSQGKAIVSLYSAYKEQTFTIRFWQYQ*
>g14203.t2
MFIAILACVFTLALVAEASPPPTSSSPPSTPKPSKSGEIQGGDIWTERPDTLSKEGQERK
ARAYAAMKKEKIISNEEAKKKNAEIKAKVAKLRAAFKPVAEARRAKLALEQKNDVELQKK
LTEIREAKKRHPEEEEAGNAAGEQEPYRRGGKKGEAAETDEDEAFQARDQWIWDPTAYDR
IVFTANTAECQSQIGWVGGPQFVELANGGCDWVAKIAHEIGHALGFWHEQSRHDRNNFVT
VNYANILSGKSENFDQVTTTENDNYGVPYDYGSSCPTLICQNGGFQAWSCNNCICPPGLG
GARCEVMLPPAAAFGYAPPGVPNQCKGGALKALITPTDFMGIPSCSEGNTELRSAAPLTS
TSGTGIGKAIVSLATKCASPSWWSFNNGKPYKDLGGGGVLDEADVGRRSRNDRYVDDLLL
LLLLL*
>g14209.t1
MIPAALTATLLVVMLLLSPNGDCQAKPLSLSSSTPPAQEQEPVVVVVSPTKKIEEKEEIA
AVDADASTGNQPVKKQAGEETGKEKNDDKEKNTKS*
>g14237.t1
MLLSLLIIIPSSVNAGYKGWYRDGVTVDVDGTGMVQKSEAKSFVVNQMLGGRQDDQRATG
VMNAHADTQLEKLPDLLDEADFALFYANMYMSKPVGGK*
>g14241.t1
RSRHSLSERYQLSENIRTGRQLGPIFVLHFFLLLAICLRIGSAEPQDMDNMTTMNIPSKT
TVNNCDNKAAQEPSSSIWMKKSSRPVECDIHFQMLEQAWGRQ*
>g14315.t1
MTSVAGTTTTLFFGSLLLLLFFTISSSKKPSKQPNEDNVDRMSDYIKQQLPPGSNVRQFI
DQQPKPQVPQQFAPRNPPPAPAPAAGQSGQKKKEGKKGNN*
>g14320.t3
MCLFSGLFVLAALVMVAAGNNIGDRAGEAGNRAGDTINRGSAGDTIREKTGQASDTAQEK
AGEARGTLGSAYDSVAETAKNAKDAIGEKLGQGEHQEQKGAAGIVGGAQMSVVPRCRRTI
QQPSFSEKSPEESNSTNVSTTLTGTRPLLPLPAARRLPALVGWTIAAGKREMFVPTGPEQ
QKRSLVVVVK*
>g14325.t1
MLPLRLLLLGEGLLLLLLLLVMSPTSSLASPIMCGGGSATASEPTMKRGRRREEGGGCMV
GMSGVIIPRHPVIGHKPAFTVALDPEFTQPLPHPAQIVYMEVELAALIVDFVAERQHPPT
MSGKDLVETLLHEVHLAFPSTGDPDESVCSDAYQLMAVTVMP
>g14325.t2
MLPLRLLLLGEGLLLLLLLLVMSPTSSLASPIMCGGGSATASEPTMKRGRRREEGGGCMP
AFTVALDPEFTQPLPHPAQIVYMEVELAALIVDFVAERQHPPTMSGKDLVETLLHEHGRS
RRVRVQ*
>g14326.t2
MGPSLLLLPLLLVSVLLLLEQATEMEASDPSPYLRQRYDNLVAKTAQAMTDTQLRIWQTA
HREGKKTEAETYRQLYKNLDEKLAPEIRKIGEDLEKRDN*
>g14388.t1
MFTELLLTAALFYGIWPAMAKQNAEEMETGEHLAIVGPSGSGKSTLTALILRFYDPSSGT
IEMDGEDLRNMDPNDVRAEVGLVSQEPVLFDGTIADNIRHGKLEAKQTEINEAARKTESW
GFINALPEGMKTRKQRIAICRAVIRNPSLIIFDEGEVQKAIDAARHEAGEIIEEGSPEQL
L
>g14388.t2
MFTELLLTAALFYGIWPAMAKQNAEEMETHLAIVGPSGSGKSTLTALILRFYDPSSGTIE
MDGEDLRNMDPNDVRAEVGLLSGGQKQRIAICRAVIRNPSLIIFDEVQKAIDAARHGVTS
ITIAHR*
>g14390.t1
MVSSHSKARTLLPLLVLAALFLVMHMATVGVVDGQSVPVIPDDVYWDHQHHQEHHGDGGD
YDDNGEQQEHQPPHPANSDAAGCADA*
>g14396.t1
XWGMEIILGNLMCIAFVHAVVGSGHGGGHTFQDAHGSTVSLEIVVNGEEENSLRNPDLQQ
KKEKKKMLLLAYFPDSGRFIHGAVTIELTAAAAHHSRRFFLTIEEDDYVSAADRSLGGPH
LPTAFFLEPVKQHKPNKSSEQGPAGTTSGGGGSGGTGGGNPGRPEKRKRNEEHDDEDRVV
EVVVID*
>g14485.t1
MKVATSHRQIGSPMPISGPGIFLLLILSLIPEPARCLPKPLTAAAENDDAHLVDVDHQLH
HPQHPQQQHSFTAPTHSEEGIVGLPPPPSLKLAIAWHMVERIEEAEPKVDPINGSKLLET
AEALVENWFHQQLANSSMPCSSTVMWSTESANSACPRDSLRTRQLKKAVIDQIQQLFAQL
IQEEDNGEDLATAKTFVNRLNKLIQEEMEQTSVGTAHGGERVERKHAAARATTGTTTGTQ
RRNTKQKRKQMSPSTSQAPRQRLRDGGVQGGGVGGELDGLLKGMFTVIVGLIAVTGGFSG
SDGDGVHARPLVGAGARAPVTLPGRVDSPHPTKELMNCLPPLLPHRLPPQQRAE*
>g14485.t2
MPISGPGIFLLLILSLIPEPARCLPKPLTAAAENDDAHLVDVDHQLHHPQHPQQQHSFTA
PTHSEEGIVGLPPPPSLKLAIAWHMVERIEEAERQFGLKPKVDPINGSKLLETAEALVEN
WFHQQLANSSMPCSSTVMWSTESANSACPRDSLRTRQLKKAVIDQIQQLFAQLIQEEDNG
EDLATAKTFVNRLNKLIQEEMEQTSRATTGTTTGTQRRNTKQKRKQMSPSTSQAPRQRLR
DGGVQGGGVGGELDGLLKGMFTVIVGLIAVTGGFSGSDGDGVHALSLRDDTAQGPSSAQL
PAFDHRCREQAATELDTGEVARVLAELNRPRQLRRQPDFQTLAGEANTETFQLGMAEIHE
QKWINVSYAATRGNGTASRGNGTAAFRRGNAVAVRCNDAAVDGYAAAAEETSKGVFVQWI
TDGH*
>g14488.t1
MQQEQRGTTILLLLLLLLLMSTMFVSGSAASSSTDDDVFVAEQLSSTAAEGCGEGRRGGF
GCCGEISGCGQYEDPLEEALRLAADDDDTMVNDPGQQAPVVVSGESMNPDGIDADNGISP
LCHQSSSPPLLLQRRHFIRAYVTVRAGPSGGGRGLHDGDNAVEEEAEEDTTT
>g14490.t1
MAPIQLTSSHQPPLSMVATSCFMLLVAALDTGLIPVAEARYTSIKDSSGKGVEKMHTNRL
DAEKAARQICSNIWSKAAQLRGKYVQQEYGEAGTLEKAKAEALDWLRLRHMDNEHGGHGA
DEGI*
>g14497.t1
MLKLKQHLPNFHPQARILQLFLLLLSFTGLLSIAHDSLDCIETGTCPEPSHLVLKLAKRD
DELAKRLAEEHGLELRPFLDSHYFVYHKEGTSARQKRSLIERLGGHPAVEELIEARPRVR
VKRAHQPDESPSIGPHNKRYDMNVEAAWLMGYTGRNVTIAIVDDGLQRRARISTITTMIQ
RRGMPLIQRVAGAAQNSVCGVGIAFHARIGGIRVLDAKKSDLTESTALSLNPQHIDIYSN
SWGTSDSGKKVEGPGKATEEAMYRGVTQGRGGRGSIYVFASGNGGESSVDETGDHGITCT
EFGGTSATAPMAAGIIALALEANPNLTWRDVQHLVLRTANPTPLLNNKGWMKNGVGRKVS
SIFGYGLMDAGALVKRARGWQTKMRFTLEVSDCQQGTPILYLEHVQAIISINYEMRGDLV
LTLYSPMGTRSVLMPSRYYDDKNTTFLNQQQQQQQQQLMATVDNNYNNLAANFACRDALL
IEFMNTGLRYYRHDMHQMATYILNEIQSQQHGIDWESRSNGDLFAPGGSTHGCYHQDSQT
YIVILRY*
>g14498.t1
MLQIFLLSLNVCGLLSIAHDSLDCIETGNCPEPSHLVLKLAKRDDELAKRLAEDHDLELR
EGTSARQKRSVIERLGGHPAVEELIEARPRILVKPSRPIMREDQFHSCLSRIRFIITSGT
W*
>g14501.t1
MQLSLLLVQTLLLSSALAALPRVVPPLPPSVPTGQPHQFNYPVECHGRTFEYSGIDDRVY
KKPIFICEADRMNLGCMPDPTQPDDKKERSPVDMMHDWFVVFHHIDQTYCCPMPKTPPLP
PPPPKKNSEQQEKGKGKKKTTVVNNNNNNDSIEDDRIYRLRLAAAEASATGKFSGASGSG
LPAAGSASAIPNCVDSIE*
>g14503.t1
MLALSSLIFLSSQLILLLPFQTTDGVPQKGAKPTQTHGSRFSVLDMDNHAATGNNKAEIK
SLLQYEETKEEDGRLSEEDVEGVTEFDRIFNLVNGIVTKMGHGTVDLFDPDSGAAKAGID
RFFERLVAEEEHAARDGDGDVGGAQQKAIVGYLRKEDGAIIGSNKRKRRMGQELDEFMAQ
ASGKKARVAAAKRYRKLKDDVVRMNTMIPNLMTDAQSILDRTKTEKAVVVKKKSTKHSAA
IPTDTHAGGQRQEKLKQALAKAGPHQFAALYQSMATLLSVVNELHKELNRVGLKDLVADE
EEESDGGCSGGVCSLRPADRAELLEHKQTKLRSEPTDMVKHLPRSFATVGTGAGWGAHAK
TLAVFGTLFLAGQIGQVAATGRHITAAENEGANKANAPAPVAGGGGGRVVYGVVPPVAAA
QAPATAAGNTHQMRKFAVVSKKSKDPAPSPAEMANLRTQFISSLDENYKNQLGAQFPNQT
QIREWWYEARLDDIDCTSKSYKTNCKKFPDGAKCAKPVLASQYGKWAKPPKPHYKKMDIF
WLVVLCLVAGSTLLTDCVLVCLRDATEIRAHRAEAASGRVEIGDMDSAVLRSLVHFAYTG
KAAHQYEMFDLKVVLIQEQDLIKMENAIENLLWSDLLNAKDLRSRVIQFILNNRTEMVKT
GEWRELHRTRPDLIDELFCTKMNNSSYGYY*
>g14511.t1
MTQSQHQHEDARWLILKLMLLLLLLTSAFSLLLPAADGLDLPPVCFTPSAGIGSVGGNSF
RFVSCCVQARIRDAPRVCNVSPSKLDAVNTDLIKSLHDAKQLDAYFRCSMAGEDRRLCCE
REVLSLTSGCPNTTSSSGGGECIVAGVEDWWRPCLELCDGRNGNVDGLEPALVQRCQRNP
FLIGAWANCGEAVASGSARKFECRQHEPPTAAAAKVPAAGDQNVTT
>g14511.t2
MLLLLLLTSAFSLLLPAADGLDLPPVCFTPSAGIGSLDAVNTDLIKSLHDAKQLDAYFRC
SMAGEDRRLCCERECIVAGVEDWWRPCLELCDGRNGNVDGLEPALVQRCQRNPFLIGAWA
NCGEAVASGSARKFECRQHEPPTAAAAKVPAAGDQNVTTSR*
>g14523.t1
MLSCQQHLLHPRAKLLQIFLLLSLSFTGLLSIAHDSLDCMGTGTCPEPTHLVLKLAKRDD
ELAKRLAEDHDLELREGTSTRRKRTVIERLGGHPAVEELIDARPIESVKRILVKPSRPIM
REDQFHSCLSRIRFIITSGTW*
>g14545.t1
XTIFFFFCLLVVLCCRTVMVVDAEWRCIDIRGTINCATDPEQAQQSPHPREVYLFEQDWL
HRSKCIGDDHNDRPRLMALLKASMFGGWTTQWAPSRVLSRLAQEGYRVIGSPLLFHKNKK
*
>g14547.t1
MKQQLITMAIPMTTLWLLSSAHLHEVRAGNAEADHQDEPSFDQYHLYVSEENLRETLTAV
LKAIRGEAVEENRVVGGRVATASSSLLQLLLPMPDVCRRAGFSLATVDGIAVCILL
>g14555.t1
XLSHFRRVAFLAVALSTVTMLACVVVMPISYQYIQRIQSSVTSDIEFCRVISVQLGKGQQ
DHAERLKRSTAVSGNGRWLFGQLVGDEQAAANGADAQQAFVREIRRQPANPYGAGEGGVS
SSPAAGAGGAASSPAGGDEGSSAPLARPVTTVVMDCPARTEPQARMGWLAETPHQWPPSH
RAFANAPLDQLAHQEAAETRARRDTRESRLAPEEDPESPAPRDHPDSQADPETRESQAST
SPATRRQAHPADPERYFLEV*
>g14583.t1
MRSTICPAFFTLLFFAVVISSWSGGSGIGGTAPPTAPPASMQPFAGKWEMESSDKFKISD
NGKHWTDILLTTTEMTPPNDSKTTAKKVNEYTETTFDGRAMKSIFHFDETKKRLTQEQRK
IAAKDKDSYLVFIVDTRGKLVIFAGSGTVTCTRVYKKMAE*
>g14600.t1
MAGTAWTTLLLAPLVVMVYVAVAQVPPRWEWDPAPPGAESWWRQCQDELNTQTISVYPRE
VDCHVHGEQPHPTCSTPVGPSTPTPNPDMATPTNPEPRQTRPRTSGADEAGQELVRVNRS
LPCCWTATSTSPLPDHLKGVVRVLDDGRX
>g14600.t2
MRGMAGTAWTTLLLAPLVVMVYVAVAQVPPRWEWDPAPPGAESWWRQCQDELNTQTISVY
PREVDCHVHGEQPHPTCSTPVGPSTPTPNPDMATPTNPEPRQTRPRTARESIAALLLDGH
LDFPAARPPEGRGARAGRWANVRCFLIF*
>g14617.t1
MKNSIAFLLATLFIGILPSFGIAEGPTNKPTTESEIAVQEENNKQAVLTQLGKIAEFPEL
GRLHHWVVANCTFLPHSTNISGFKDCVESTYENIRMRMQPIFLTADYLPQDDFLIDNSLF
AYDVSVAIYFCHLAMKRVQMLARLPYCAYGPEPHHIHHDFYTDPATNETVFFSRIDQLDG
QDFECAQERSGRFLSGSWGAPSQPCDTETRGGDHISFACVIQDLTGHWRDTEAALGQENQ
EILESHWKSAKTTCE*
>g14632.t2
MGPVGLRSFRKYLVACCSLCFSPSVGPPPTSSATATLSSYDSSSTALHTNNNDQSSSLSS
SMINRSMITSIRALLLGKVMGMLRWDETDMMDSVALGIGSTNPECFAELFEELNAKGILR
EVQERKHDGNQRRRKRKDLLRLQLVRVLEVAIFRGLLDPQQQQYHSDGGGQTTTISSSLV
DRHSGRLLPLITDFIDAVRFHAEQDTDRDSALLPVELKRSLFNQFYTWCNRALPPMPGNN
DSSGAGRRRDPGADISSFVEHKAIQVIT*
>g14683.t2
MVSSSSITFFAMAAVCLLIIAQFCEAAPLSANQEAFIKEINGITVDEADVKAKLGPGGEI
GDGDGKMSRDEVEAVLAAYPKRGPKVNEVLPVPTATHSSVKLP*
>g14686.t2
MIGLHHTILPALLLLQLLMLLASTAVFGGRRGSSSSSRAANSTVVAHPLFTKAEQKQLTA
IGAQIATHTWSFRDFTGAVDSEEEEEREAVEGVTEVERDEWLARVDALSADLQHVAVHEW
SLDDQQLLARVYDDPTGKQWTALVDQIVPAKVEAMIEERDRYDELVEELKTLAKEALTKA
ADSMLMDTDEADAELRTAIATEANFHQHVANLPIHLEELADEFAVLAVAKDTLPTVDELA
EIFRERREEMTADDELTAEMVAAYEGHDNFPFSFNAGAAGGCLPSLSSSSFILWLLLNAK
CCALITAPTKPQSQRILEPPDDVDEHYYCPAFCPDADRTPRYRPWPFLKRPKLDLYCCPK
KKAVKEEKMVPSGNDRNGSVNGNGGNGGGSGKKGKGSRRRSSRPPPATGQEKSSEEAARQ
WAAAAKVRAKARLLEPSSPAPVVLALPCVDHDYCPAWRDNGFCESPWYWFRFWQARTCPI
ACRVGCGTPPMMTGLGAAGTSLSAAAAAVDATTIVRDSC*
>g14692.t1
MWKTSDFRLLLFLSLVLLLASLSWDDRVLLVEAKGGRGGGGRGGSVARGGSGGGNSFGGR
IVGDSMVLPTAARGQEDNK*
>g14718.t1
MVPQPAFLILVVVGLLSSSTAVVSTAVNVDVGSSSNEEESNETKKNETQLSPHENEDYKL
WKNRLGARANYGEGTEEDQKRAKIFLE*
>g14734.t1
MIGLHTVLPALLLLQLLMLASTTVFAGRRGSSSSRAAKSSSTVVAHPLFTKAEQKQLAAI
GGQIATHTWSFRDFTGAVDSEEEEEREAVEGVTELERDEWLARVDALSADLQHVAVHEWS
LDDQQLLARVYDDPTGKQWNALVDQVVPAKVEAMMGE*
>g14734.t2
MIGLHTVLPALLLLQLLMLASTTAEQKQLAAIGGQIATHTWSFRDFTGAVDSEEEEEREA
VEGVTELERDEWLARVDALSADLQHVAVHEWSLDDQQLLARVYDDPTGKQWNALVDQVVP
AKVEAMMGE*
>g14735.t1
MPPGSTLLLLLLFVVVGQAVHGHHPGGGDWLGIVGRGMEEYIDKIMEENPKGNEAFLVYF
LVDGKRFPTAEEKGLRKIDYNGHLGNFVYDLPIEKLVEHKQTKNYCRRELLSPTGLVVWD
SLGLIGVQNWLELRKVPWDQEHMDRYHKFFKGDAEKQAPPAVFQLVLAQKGRSSEHNNNN
KEGIAVASFADEVHLKVGLELGHGRMRRVRAEHPHAADPAKRFQLATDNSSRGPHPENTS
WLCIIGRGMDEYLARLPTPPSYACQQGPDYRVYFELDGHQFPEDSGNRFRLEAQKTRNFE
YSKLEARSFAHP*
>g14735.t2
MPPGSTLLLLLLFVVVGQAVHGHHPGGGDWLGIVGRGMEEYIDKIMEENPKGNEAFLVYF
LVDGKRFPTAEEKGLRKIDYNGHLGNFVYDLPIEKLVEHKQTKNYCRRELLSPTGLVVWD
SLGLIGVQNWLELRKVPWDQEHMDRYHKFFKGDAEKQAPPAVFQLVLAQKGRSSEHNNNN
KEPLFVANLNEPWVRQGIAVASFADEVHLKVGLELGHGRMRRVRAEHPHAADPAKRFQLA
TDNSSRGPHPENTSWLCIIGRGMDEYLARLPTPPSYACQQGPDYRVYFELDGHQFPEDTR
SPKKLEARSTKLEAQKTRNFE*
>g14756.t1
MQYNSISAVLTIIAQLMWTQAHGAPPLVYLTLNRTMRNECRELVGKFFRSKWLLGGNSSG
ATPSHPISVQARCTFNEEDQRSCAANRKAESASKMGNHPITVVLFCLCDV*
>g14760.t1
MTWLLNLAAAAFCVLLSIGQPGSALKCKCTQNSPKNPCNNGACDVPADSGECTEKVSKSG
AVVKSEDFCNAKLWPRPPSDDLDDEEEWVPVRKDQPKEDRNKGLRSTTSGLVTAMIIPLI
FIAFLNW*
>g14766.t1
MQNSLLKQSFQQSIPQFITILLLLILLPPQHLISGKVESRDLFHRPTAPVTSSTAPLVHP
PHIGTTPNSSQNQIQEQQQEATTPAIPTTPPLASRSSSYSYSTGNGYRRHRLQQEQRQQI
ARLQQRLRVLEDQQHPFQQQQPFTAGTTIGPEDEKMPTKTLREKIQNIAHALPLGFIRDG
KAGPLSVQAGIYVESMGKFQSTEM
>g14784.t1
MLSTHTLLLLLLVVHGTTGLWQQSTVNIVGRLNCQKKPLPGASIMLMAENWILADDELGQ
VTSGSDGRFSVSGSRRDWGLLNTRQYLNVCFICAGSRRCIEMEYLDCELQKGTEEKQHDY
DIGESAP*
>g14784.t2
MLSTHTLLLLLLVVHGTTGLWQQSTVNIVGRLNCQKKPLPGASIMLMAENWILADDELGQ
VTSGSDGRFSVSGSRRDWGLLNTRQYLNVCFICAGSRRCIE*
>g14812.t1
MPSSLTPVKSQQVALFFVVVLITSVALVQQAALAESPYGGIGYDGRHGSAFVPGYGGYSP
KFYTPYQQMLYDEALVMPPSSLPIGFPNSKSSSSLYGYGPNTNKYHGYGRR*
>g14813.t2
MALLPLLFGGYGLRVFVVVPVLLFMILLPSAACSTAVANNNTIAAARNTTTAEQEKNGGL
GAVCQSAFFSDDALGFSLENIAGFRGGQPQQTVRKAIAAVRYRCTQTALNEALHTLEKEA
LNKDMANNMIILRRNTSKVYVPHKRAWLSSAGRQLLEERWCPTLVRADRSVLQQLYGLGF
RPSDLSEAAMSKGCSAVLQQPWTRLWLVFAQNAIDGRDSPNNGLVGSG*
>g14820.t1
MAVAVVVTTLFLLIVGEGGDATIVAGFVLAGHGLAAKLGTDFVRDGMKDEPKKPSANTKE
VSEETANRINRENAEKKKQAQAKPNVHQRPNGMWVGGSRPRSAAFSGPLPRNGKGPPDGL
LGVVLQAEVGQMLPPGTSPPPRDNNVHRISX
>g14842.t1
LLPVIMLFATATTAMTTARTTPAQVNGSISARRRPTTDNLGALWNLEEMPVDGIDNCCMH
HDKEYVDDYSWKCVKQEQDAKKSCPHALHLLSSLIDQFLDAIDAVAGLFQKSWNWLWSR*
>g14858.t1
XLARAQAAAGLARARLALARKNVMDAFSVALHKQLFIMSLLLLTCSAHSVVARESMGYEI
LERIEDRPRPDSIHHHYSSSRQNLGWLFIGLGLSPGDGVDPFVMEVPNGDGGGVRDCYEP
IYRNVRKLRGRSITGWAKGRLVEVWPRHSDGRAPK*
>g14860.t1
MLRLLVAPFLIINFFSPTICVVQAGAASTTILQDDGGGYGYGSGNNQQEQKQPKQSPAVI
ITAAKEPPNGRTANAVLVKSSPQPSVGKSSGGITDGSRKQQQLHVEDPRNEWGETPLIIA
AMENRTAQARDLILGSPGPGHGHLRRKADVARTPPRAAAAVIWACAQHRTTNGSAPMSAR
PTAHRMLKPPINVLGGWDADNNNNYYGGPYPLRQQQQQFPLPDTCVRSSAAFSKEHHTWR
VHPYLGSQGVLQLSRDNH*
>g14861.t1
MFIVLLLCFIVALSQPTSAEVFTAMADLENLLANEAVSTPAIIDAYIATEIERLLRLHYL
AKDYEKIKTNLDNSGVDPLVSMNPKGVKFPDDDDIEGAALGLLRLQHTYQLKTADLANGI
IGTKGAAAVGKRLNDNDLAILEHLSSALYTQGNPKRAYALAKRLARMEPEHPYALANVPW
YEQTLEPEEMENLDQLPPLKNDPPQTSERDNFERLCRGEFDTTPKNASELFCYHKRDRHF
LKLAPLKVEILRFEPMAVMFRDILSEAEMNVVKQLASPRLDRAMVWNATANKSESANSRI
AKLTWLREDDHELIDRIIRRVATVLFYLSQPEQGGITAFTQLGMGAYPSIGDALFWYNLE
RDGTGDFRTMHAACPVLSGVKWSGEDRVL*
>g14862.t2
MAQLPLFITIVLAVLLASAVTISAVAKAPPSIATATAKNGGREATEALWANTDEEGGGQG
EGDEFNDYYQLVAEAQRQQDLQQQQARLQQEMMLLAMAQAREEEVQEQQQMEEEEAAREH
LANVLAFAAANRQRLFPAESADFLVPAEDFPRSSNTEDIADRSNGKHQAAVKAQREKKPI
EKKEEKKPPAAAVKAVPAKKGQYEFVEFADPKRVPVVIYADSYSSPSTGSSFFRGFTNTG
NLLFVAAVAMCCAVATVGVAGGAYCSAESPISRPVSTIDTRQPAVEAAKQRIIGSGRQQP
ADDEDFNEEEDDDELNNGNNFSVYECPGLAPVGGDTAVENPNFVGGVTTAVKSPSPLP*
>g14871.t1
MTPRASTSSSSSFGSRWLRADHPSSMITVVPASFLFVFLLLLLASPARALDCFRTSQWWD
LRVDQYCLKAITNDHRGHRVVRDCATSRDGSEDYVCCCMGNLCNGAAAAMVGGGGAKSWA
FLGAMLLLVSIMAPMAGGLSFFQSSSSSRWRRLALALVSETTASAFRLIASRITLVEVGY
EAVKWMERAREAGKARPEGSGEKTCYRNDGRDLRVDQLRCELAYGPGQKQDFCLKAHSFD
GRIIRDCASAYSCPQAIL*
>g14871.t2
MTPRASTSSSADHPSSMITVVPASFLFVFLLLLLASPARALDCFRTSQWWDLRVDQYCLK
AITNDHRGHRVVRDCATSRDGSEGDGGDGRRWRRQELGVPRCDAAAGVHNGADGGRTLLF
PIQQQQQMARCLSSRLALALARPEGSGEKTCYRNDGRDLRVDQLRCELAYGPGQKQDFCL
KAHSFDGRIIRDCASAYSCPQAIL*
>g14897.t1
MGSSVVSVVLLVILYFLLLTTIPVSQAQKCPFCTRLLREQMWQFHQKWPGIMNLQGLANL
EEAYNRCLYRLSPRTQRKLRQCAESQTGEVLNYYSMLNTHRAGIRIWPTAYTEICRHTDW
C*
>g14904.t1
MASLMQTPLVIPILLFHIHLLAVGPSMAVPHPSSGRLMVGDQQYTIVNQRFVPAKKTNPE
ADLVKEEVLGDDGKYHDKFKLKVSDGYIDVEMEGDQTTTDGKKATIFHFRR*
>g14904.t2
MASLMQTPLVIPILLFHIHLLAVGPSMAYTIVNQRFVPAKKTNPEADLVKVEKTTTDGKK
ATIFHFRLVKAAAKGFSQRTEKGCPSPNTAARLFHRFGGRSSTSSPASTGGAPPSATQFP
SGPSKWPTVGGSEHGALTPIRVHTPHKMADCPIKGVQREQGNVEL*
>g14917.t1
PVVLLLVLLAVKCCSPAAVVVASGDGATDGTTATTPSSSPSSSMAIDGSTGGGGGGESTP
TTMTTTPSFSISDGGTGPGHQHNDGHRHGRHGRHPQQQHQPDGGDGSHQNEKKESQQQVG
EEEEHGGHRVERASSAAVHNGVGDHHPQTTTTPPVTGSITIPSSDASSKDEDGSATNSTT
PEPPTMMEAAGAKDADAATRYYRQNMPPLLAAPPPPSPLVVLSRLRRRRRSVDGEVTT*
>g14919.t1
MNSGSAAYRFYYVIVLACVVAALADHLGVDAGSSDALTQATGCPLIEQRLATEGCICRRE
TLVLPNRRAKRAPSGKCPTKDTNLDRQLKSLMCQCPAGELRDDIFDAEDGQQEGSLENLV
ALEAPLPVPVQRRLIHSHQATTQCLVSQDCPLLGHLNGRLHCAAVDDEDGSTQHRSPRAV
KX
>g14953.t1
MRRSQILLLGVVLLSLLGIRAEDENVEVSPAGIDMTTPSITEVGPTEGTTNEASGTTAFG
NPLTTTALSPTDPINNGQQSYNWMVESPSQFIHSDYTLHRRSERGEPIDPVIDGRLNQVQ
KVNCRKLPLNLTDRDKKELQKMPTCRSSHQQQREHQHRRPDYNTEMGDLFLPLVGNHPDQ
LEFTVEPFSEECFNEFNFSRRGSFQNKVKNMIMLSYGHYPRGKEPVEDAGCTLCRSYVEM
GVEYSQHNNAYX
>g14953.t2
MRRSQILLLGVVLLSLLGIRAEDENVEVSPAGIDMTTPSITEVGPTEGTTNEASGTTAFG
NPLTTTALSPTDPINNGQQSSSTPTIRSIVEASVLPLNLTDRDKKELQKMPTCSHQQQRE
HQHRRPDYNTEMGDLFLPLVGNHPDQLEFTVEPFSEEIMLSYGHYPRGKEPLCGDGR*
>g14973.t1
MMVYLLLLLYRSSLTAVAILLLAVSSVDGSLDMPAIKMVLHHPFYTRGGRRAPALRFQPF
FQLKDQGTHIFD*
>g15018.t1
MPSFFSGRQLVVVVVRLLLLLIFLASAAATSANKAGGIRLMVQMGWGRGSGGGKGAATTT
AAAASSLLPQFHPQHSSSSPGPGGSRTAPLLLLDLLLPPLLHHHSTPPPTPQSTAAAAAA
KEPAAAAAITNDHHHKHRNQQPITTTTVVSSSSASDDHHDLHLRRYHYQLLVTTEEGKKK
EEVMMVDTTTAAELLDYGGGKKPSPPPMKQLLTATASVEEEEEEEEEEGGADEEEGEDED
DIDICGISPYHPPPPPPTRSSRSSTSLQNENNNMNNATRTISGSGGGYQISGGWTITDAR
ALPWVVLLSWRGLGPVCTGTIVGRRWVLTAAHCLAPFYIDHPDDGGNSTAGPGWNAANTT
DFVVLAGAVRLNDTTTGPRAAIRHSSTRILPYPNYMLDFFGLARNDLALVELAEPGLTFS
ARVRPICLSSETVTVERGGRGVLVAGWGVANQMREHKISGPLRATRLDVTDPDYCRRISP
SRSSSGGDSGGPMLLLDEQEPKARDGAAAKRRRRWLQVGITEAGWKAPNGSCVTPVAPYC
PWIAATTAGAVRCLPPQPF*
>g15061.t1
MAPPCALLPPTIIIILLVMLALMVDDVRGTSEPMPAPPNGLRTDCPPGSQPVPCETGCEA
TCQNGGQKPAICPMVDVSVTVPVGSPIHQIRFRCKLIR*
>g15097.t1
MQKFPRPPLYFGRRPMISAGSLPFIIVLIFLLWMSVCTVDGSTSKRFWGRGRWGGQREDR
EKGEGKSSGTGSGASKPTFICCREVFNEFHELKAHTEAEHVAKRSYCGECPGTATEPEAA
ASIAMEPGTATAEP*
>g15097.t2
MISAGSLPFIIVLIFLLWMSVCTVDGSTSKRFWGRGQKCSMSSTSSRPTRKQSMWRNDPT
AGNAPVWWTQLARDAPVATATRGAGTATEPEAAASIAMEPGTATAEP*
>g15105.t1
MNRQSHLSSAKLFIMASSLLVLVAASTNVVGGNCKATAATPAANQREGDAIAVYTPTTKL
NVDMSTMVNLLIEANEALQKLIEQTQQRRH*
>g15110.t1
MTSSFLFILLLLLHTPLSTTADAFSIPPPAAPAPTSAELLLLSSISTRVDHHHLLLQRYT
VPPPAVPCPAVCECRREIMPSGQQQEEKEERELRKLKKKKKKGEDEKYGKIIFEEEDADE
EDGEEQMAHDDDGGVGGGGVHVQCLSGGLNDTHFLELLQTLAPIAAQVHTLEIRGPPPNG
GSSSNQLQWNDNLNRFTGLRRLALVNSVLRSLDLSGNKITGLSMSSFAGLPQLRRLDLAG
NRISALPSGVFIAAKKLRALSLSDNLLGQPPLPSSLLRGPLALRELRLDGNRRLDADQLN
DLFADVGAQLRRLELNNCGLGDGTMWNLTTLARLSGLRRLGLAGNNLTKAVGGTLVDVDL
SENGITGLGPCSFCGCPKLARLSLAHNQLRPGGGLDREAFAEARSLVELDLTGNRLGEED
GSGGREGPFGSAQLGDAQRSIRVLRLGQNGLRRRGMDELLVATLPRLRALHLDGNGIRSI
PYDLDEGYANLELLNMSDNAMDSLPPNLRQLIPRLSAVLAPLSVVHLRGNPWDCGCSTVQ
PLRDFLRRSQRNHGDAEQVRCATPKTLTGRPVFRLNTVGYGDGGRAVTECGTTTTTGMLL
ALAVLLILAFLVACAIVAVLYCLGGRSASGGGDGNSLNGTYVTGEEVGPFMDAPPTHGEY
GNNGNNGQHSHGTLRTTAGSSPASASESPPSFQQSNSENGLKNRQDRLLVNGGDMLGRIS
SSNDGATNNGNICAGTFSSINNGKIWKNSLNNASSLTSNGGFVWNTTTTTPKRIVLNRRL
NNNTMSMNRQPPEEKHRPQLISNSSSWSSANNKASSTELPYHHLQKKPLIKPNGILQNNN
NNNSTNMWASVVAATHPSFSTAATATAVVDDTGSLSVSAHSSMLLAPVDDCFNFADEQHD
DELQPPIPPPTITKHQQQPLLLLSNNIKSAPAPMAQKNGGGFFYATTNTDGDSGGGGVDS
NHNNHNSNHIKKNGRRFPPSSTAGRVANNLLRW*
>g15110.t2
MTSSFLFILLLLLHTPLSTTADAFSIPPPAAPAPTSAELLLLSSISTRVDHHHLLLQRYT
VPPPAVPCPAVCECRREIMPSGQQQEEKEERELRKLKKKKKKGEDEKYGKIIFEEEDADE
EDGEEQMAHDDDGGVGGGGVHTLEIRGPPPNGGSSSNQLQWNDNLNRFTGLRRLALLRSL
DLSGNKITGLSMSSFAGLPQLRRLDLAGNRISALPSGVFIAAKKLRALSLSDNLLGQPPL
PSSLLRGPLALRELRLDGNRRLDADQLNDLFADVGAQLRRLELNNCGLGDGTMWNLTTLA
RLSGLRRLGLAGNNLTKAPVCELSLRPGGGLDREAFAEARSLVELDLTGNRLGEEDGSGG
REGPFGSAQLGDAQRSIRVLRLGQNGLRRRGMDELLVATLPRLRALHLDGNGIRSIPYDL
DEGYANLVLAPLSVVHLRGNPWDCGCSTVQPLRDFLRRSQRNHGDAEQVRCATPKTLTGR
PVFRLNTVGYGDGGRAVTECGTTTTTGVWLPPGIFSMSQMLLALAVLLILAFLVACAIVA
VLYCLGGRSASGGGDGNSLNGTYVTGEEVGPFMDAPPTHGEYGNNGNNGQHSHGTLRTTA
GSSPASASESPPSFQQSNSENGLKNRQDRLLTTTGGETSAAADQQQLELKKPLIKPNGIL
QNNNNNNSTNMWASVVAATHPSFSTAATATAVVDDTGSLSVSAHSSMLLAPVDDCFNFAD
EQHDDELQPPIPPPTITKHQQQPLLLLSNNIKSAPAPMAQKNGGGFFYATTNTDGDSGGG
GVDSNHNNHNSNHIKKNGRRFPPSSTAGRVANNLLRW*
>g15130.t1
MESKTTSSSLRLVGHHAILLLPFLLAFFSSPHQVTVFATDEIASTVGELIEKETTVGQET
REPVETTSVEDREDNSGHSSSESFKQVEAVDADPEAQYRVTVVVLQSTLPPLPQEGFYRR
KGREQRRQRQTQWSEALDEFLQAPSGPSAVASSAEVDGDRERWTMHAGSYIENFAYHVLK
FTGPPTPEEQRLMAVAERGEIIPGTTWSLVGAFSVDEQGNTRASSSVVDSTAPTTPTTTS
AGGQQHPIDESDWPAETVVLLRRTDGVLDDGRPANKGRNWWQKMLTLRENGFDPNQVMQS
KQPAPGLARLTFYDDEGRFPEGPKKLAGKAIGRAVDSALLSTYGYVSAFHRLVLRKKPIM
RYSPWAFTLSVSVSSTEGVTVRMADGSRFQIPFQRRLLASSAPSSSTVAAGEGTV*
>g15132.t1
MISSNSTISSSTFCLVALAAVAVTLLLSSASAQMTFSDGWGNKRSPMVGARDSKFQQQQS
AAPKHSSNGNKAQQAPMLVTEFDGPVLGAALDECRGRYEKQAVRLQLQMAQEAMAMAAAA
I*
>g15137.t1
MKRWLGLLLAAALLLSFLESVVDATMSLRWAYEGPSGFPNGGFPNEYGGLDEERDDSSTG
IPYPLPPDFKPENTPEMLHDEPELLHYARPAMKKSYKDAPPPVASMHRVKRILRDDSGTI
TININSGTSAQEKRCYCDFRKTTLCECSLSNRIYSDETKPTRRIRQFRRLLRDDPPLIEN
TQPRNRKQNGLLKKLRETFAPSYFPYLTGRITDITHPSPFRDDPIPDTVLIQRQFGPFD*
>g15137.t2
MKRWLGLLLAAALLLSFLESVVDATMSLRWAYEGPSGFPNGGFPNEYGGLDEERDDSSTG
IPYPLPPDFKPENTPEMLHDEPELLHYARPAMKKSYKVKRILRDDSGTITININSGTSAQ
EKRCYCDFRKTTLCECSLSNRIYSDETKPTRRIRQFRRLLRDDPPLIESSQNGLLKKLRE
TFAPSYFPYLTGRITDITHPSPFRDDPIPDTVLIQRQFGPFD*
>g15144.t1
MAPLFFERLRNYLSSAVLLGVPLLLILFTTTTAVPTSAPNAPDDITVTAGTATTTLKNVT
TTLSSNTSTNPLVVVPSSSSNNESPSWVYKYDGPAMEPPYGRLSVVGGQLRGEQGQQVQL
RGMSLAGSSERAAKFWTRPAVHAIKCDWNSNVVRAAMGAAIAEGLYVIVDWHEVGHLHEE
HPTEHPFQASYFFQEIATRFGHYKNLLYEVFSEPGESTWSPVLKGYCEEIIKTIRKYDQQ
NNTVICGTPNLSQNPELVAAEDPIAADDDPLKKNAALDKQLPVFITEYATTGANHTGEPD
AAETKLWWEFCEKNKLSYVNWAINDDDEVECAVGDDSALTTSGRIVKEHMLTLDNGVTGC
DQSTTTTESPPPGTPPMSSSTTPAAAPVGDTTDEGGITTQNPAEYSTTATASVADDVDEN
GSTQESGGDKEDKIESSTEPSSLPNHLRLSK*
>g15153.t1
MKLNELLLILAVFFFYNKRHSNAISHHEHELGNHNKPLSQRPTMSLEMMEDKGGAGGRLA
YGPWGPILAGLGPGLSSGDWVTASHVNAGIRLEDRLGRALDRFTVGQFRNGKGGNGELRL
SLKDSSTVDKMEGMDGKAGGELSFTITPVPVRLVTNRNTGVRLAHRTAIPITAQNLSFGT
NFNEVLPTGDARRTPIPVRYSVVDQPEHGVIECRQPLRASADGKSLEGEEAEEEEELPFR
LCANFEQQDVDRGRVRYRHTPAPSSPVPLSDAFGFQVHAAGTSSIVHIFHIHPLKLRDAT
QPIAVTRRQLQHVDDGLVQYRLNSAPVSVARLQDFFTVQMTAMGAGSSAGDPPPLRVDLI
FEPGTTPTGTKYAQQKSIDRLPQITNRTLMADRKITLIGRSTLWVKWPSTEDDGLDPIKS
EGEVEYRLAVPPIANGQLAYALDNNLAFFNSSSADRWRQQPVLPDPASSSSFDGIAYHQL
VDGPPRPKPAPLRLQFPALADSSLALRHHHFAILSIDDLRTGELLVRHIGPAATVRLIAA
PWPPFVRRRGPQVIQYQLPPITNVQQLGAETSADVDPDELLFTVTVPNQSAAHSESATIA
EIIRFWGHENAYWSSSNGRSICGRGPAAGGMVASGNILX
>g15162.t1
MTRRLSSSSPCPITTTTTTLLAAPTLTTMNLLLVVLLLAHLIHHPAAATVPPNNNNKEEE
QQQGGADGGGEPLHGKNNTEVAEEVEEGSSLSSSCCSAVAQQQQQQSAIICWLLEQQQQQ
QPLCSEEKWRQQLSASIDHAQKMLS
>g15162.t2
MTRRLSSSSPCPITTTTTTLLAAPTLTTMNLLLVVLLLAHLIHHPAAATVPPNNNNKEEE
QQQGGADGGGEPLHAVAQQQQQQSAIICWLLEQQQQQQPLCIVRLH*
>g15164.t2
MLAHLASLFLFLCLLAGHTGGQQQKPPSPGQGHVLITGANQGIGLATALALARRGYALTL
ACRREVECREARDKARAEAMKIGSPTRIGYAIFDLSNLKTVHDFVHTSVSLGTRFDVVIL
NAGVLINREQTCNGHDLTSPLYDWIGNMKGKALLGTGLGQPIDWNLQTLPATFNCARDAK
LAMAILSVHLKRTGVQAVAVDPGWVDTAMSGADPTDEIRTAIVTALGARQPEQAAQSIVY
CVEHTELFGDVEKYRTKSFFRREDSDGQLTEVATSPEHEQRLMQMANQMILGFYCQNFPP
DQTAALLQNLGL*
>g15181.t1
MKEWLGLLLLGAALLLSFSKSGVDATMGLRWAYEGSSGYPNVPNEYGGLDEERDDSSTGI
PYPLPPDFTPAAPPEILHDEPELLHYARPTMKESYKDAPPPVASMHRVKRILRDDSGTIT
ININSGTSAQEKRCYCDFRKTTLCECNLSNRIYSDETKPTRRIRRFQRLLRDDPSLIENT
QPRNRKQNGLLKKLRETFAPSYFPYRTGRITDITHPSPFRDDPIPDTVLIQRQFGPFD*
>g15181.t2
MKEWLGLLLLGAALLLSFSKSGVDATMGLRWAYEGSSGYPNVPNEYGGLDEERDDSSTGI
PYPLPPDFTPAAPPEILHDEPELLHYARPTMKESYKGGDGREDLVERLTDIYSTIPNIGP
TGVKRILRDDSGTITININSGTSAQEKRCYCDFRKTTLCECNLSNRIYSDETKPTRRIRR
FQRLLRDDPSLIETIPCLCP*
>g15192.t1
MGWTTVLLLLLLLLVTRLAHPPESTGVSTHRPLAAAAAAGPWLQHHGCLRX
>g15211.t1
MGFFFSTRHGTVATSRLGRRLFFFGAATVTAAAGGVLLLLDTAASAGDAVTVGDLHHHHL
NGRKYIERNHQKRLPMVLLTTTANRHQQKQYDGRSQAIAAAKRYMAISGTPGLSVGVTVN
GRLVFREGFGLADVETGAPCTGASVMRIASISKPICAVLAAEQVEAGRLDLDRSIHEYLS
EEEFPRKRVDGQDVTITTRQLLSHTAGIRHYPATEKKKRKTEEDGEAETKNVDPSNNDLS
KKSSSLSGNIPPSPPPPPDCDQTEFHSTRHYPTTLDALKMFQDDPLLHAPGSQFHYTTHG
FTLAAAVLEKVDAAHFLTQFLYVPSKKCHSRPWDFFRRLGMRHTYTDDANHRIVANRGRF
YSRAKNGHRLENVPEVNNSYKLAGGGVLSCADDLLTFANAFLYSAQQYSCLRHTNSLPAT
QPQPPLAVMTTGLVPLGRSGWRLIAAAHQTPSSSSASFVVQPPPPQGTCVVLLANCQDCG
GAMLGLX
>g15212.t1
MPTTISRLLLLFLLGAILSHQNSAGAGVADAAIGDSDQTGGEEIQQLPKPPPRPQPATNS
PSSNCPSFSSGGAGATQNGQWEEQLVNSQADALYHQLAPPELVRLQSLLVSGKPSPPLTG
DVGRQAECLVHRLQAKWNAAPSATRPLILELGDRAWKGGAVEDAVADDSHRRAMECQLLV
ELDLLQQRISTLWAGLSDTDRRLYRAHWLSKRQYWGYNCGRSAGSPWNPAGVVQNLFSAG
AGYVQQGQAPYAFNALGRIMAGFAGEHGWGRRR*
>g15214.t1
MDSSSSYLFQLLQLVLAGNIGGNNGNPAIPPNNGIGTFPAIDQNGDGIPDGGIVAPPYPP
PTYPNYPNPNYDPNPYDVEETITYTLPNSPSPQYDGMMPAKAPPYLHL*
>g15217.t1
MTKNPKLSIHYQSGLFCLPFNPLLLLLCFASTTVEASEKQNHYLAPLQPSTTILQQHNDD
GPLSKGDAKKGEDESSDLTESPSLLSWITLGVKQTAEHEQSSALCHRQKPSTDSAVHIAK
QLIDQVLIAEEAKPATKHQIIIRKEDAMKMEKVITLFQNWLREELVQHPLLNAGLLLNGE
DNVKEQKKLVDHQQQLLKEGVIGLLRKFTNDLHKREEKGKLQQNRELSAAWDLLPLPAPQ
IVVRQKRVVITKVKERKKGQSQHKDKKSKKVELQDGHRVGGGAHIFGMFKFLVSVLIMVL
TLTGGGGGGGAGQYGIIGAQAMNRGQMTYGGGAAPPPALLLGAEQVLRSFYYQGLVASIK
TTLAEAPTDNNNNQQKCTLSWRDCYFQRVCPGLLERYNKNMAQGLFNNAPKLAEPAANAP
WPTQQMWYKKEGGYDCTKWKLQPATVDATKDQSCTRNGSAINEQ
>g15219.t1
MNRPIVRPSVFLIAVSVAILLQLNVNEAIASSGGGKPYSTDLSGLTDAQVMLHSNSLETF
RDEVRRIAREKNRPQAQIDWLLEKIDADTAVVEVIHGATAVAVSVAILLQLNVNEAIAAS
SGGGKPYSTDHX
>g15262.t1
MKSYVGFLLLLLLVLDLDDRWATGQQYGGDASPPSYGPKSGPASPTTGAVATAGIGRSPP
ATATGIRAPSKLMGLSPVLPPTSDVYLPPPDIPPRVTFPRPIPASLPLGASLPLGAAPPN
PPPNVPQAEPKGKNIQYQSKPMKQRPTQNQLSLCRLQLQLPPFQLLQQPYPLLLQRHNKS
FQLTEPIMPKKRLFQEHQQLLLHLSLQNRDQRLLHLYHLLRPLHLMQRFPHSNQVPLRLL
TYQLQRQQELHQKYLLLYRNPPNHPRLLIMDKKAQAQRRNPVLLQMQSQHLVNHLLRLRV
GHRARARQHQVKPKWFQPNRLNHAPAQQPRLHRSHLEPPKLAIMVRKELKKNPQYRSLDA
LDNKCLQHHQLQQLFPLQNLLQLQHLQLLPLQPQHLQPQNLLQPHHLLQSHHLLQNLPLQ
HPLQHLLQHRPPLPFPHHRQKLRLRQYLCHLQKSEVGPASTDYLEETDAPVPPAPTAAPP
APPPAPPAATSPPPAPVPTPASAPSPPPSAPVPSSVPAPPHSPAPPPAVEPPPSVPAPVP
DTPSPSHTPAPPPAPPASIPETTSAPPPIATSSSSYSGNLPPAESKGEGRAPPGSEHVPS
LPPAPLPTPAPAPAPVPAAPEPTQHVDYAEQTSAPDTTPPSLPAPEPTTVAPAPQPETPA
PPPVPVPPPAPPAPAPGPIAPTPSPAAPSPAPVPVPSPPAIAPPPVSVPSPSALPSPPAY
PAPAPSPVPAPAPPKPVQVHVHPASTDHEYAEETEATSPNLATELEKIPSPTEPIHLPSP
PKAPRPLPPPLPAKPKPAPPLQKPLKSVHPSTQTKKAPYRSSTSRCKTTSTETAAGAGKT
DGFPASPNQATVSRQRIQYRTRAIRWSSTSIAQTSFATGSSTPCSTEATAIHRSPFNPSK
VAEEEAIRVVLHEAEEDFNHNKEVDIKRGHRELAMIVEQPRDNNNGGCCGGNWMGNGGNV
CLPVSX
>g15274.t2
MFSGLSLRFLVITVLLRMRSEAEGTDSPTTESSPIPPNGIPWKIIWQSETYILRQQSHNQ
SITSAAYSPDGALLATGAEDGKSGKALLSASLEGAVACLDATLATVSLDKTLRLWNIFEA
NCTETVQLMEEALDVKYRMLLRSFKLTINLSLDGAEEKRLDKRIPLPGTRHSDAAERSAK
PVMSVNQLAFCPTEAAPVDRL*
>g15282.t1
MRQSQILLLGVVLLSLLGIRAEDENVGVSPAGIDTTAPSITEPGPTEGTTKEATGTTALG
NPLTTTALSPTDPFNNGQQSFNWMVESPSQFIHSDYTLHRRSERGEPIDPVIDGRLNQVQ
KVNCRKLPLNLTDRDKKELQKMPTCRSSHQQQREHQRRRPDYNTEMGDLFLPLVGNHPDQ
LEFTVEPFSEECFNEFNFSRRGSFQNKVKNMIMLSYGHYPRGKEPVEDAGCTLCRSYVEM
GVEYSQHNNAYX
>g15292.t1
MKENFLILLLALSIAFVSAQQNEENLSTPAAPASTEATEELATSETPDWFVPPDTTTPAE
PTHNYSGTYLVVAPATVRPGLPYAVSVSVNKAPENELIIRVGSVELLPKIGTPQTVTIEQ
VPADSLVSEEDYFVFVKGX
>g15298.t1
MHKLAVTSTLVLLIGAAALIEGCGLPSGGGGGGCCPPPCPPPCPPPIASCGGGCGGGGGG
CGGGGGGCGGGSSGGGGGGPIIVNCGGGGGGPVGGAIGGGCGGGGGGCGGGGISSGGGGY
GGGGSSGGGYGRRRKRCGLPSGGGGGGGCCAPPPPPCGGGCGGGCGGRRRKRCGLPSGGG
GCGGGGGGCGCGGK*
>g15313.t2
MLAVFQLIPLVYVVIGTVQNFPPDDHRTLQDRKLVEELLGDADDGTNKSVVALSAYNSPK
SSSLSKYMYVTTSAAFAVLLLLGWLMRRHIRRAMKATGATLQTNSTTLRLQAQLTKTLII
QALLAAIIYVPLIVSLICVARIQTFWMRGCRCSS*
>g15325.t2
MLLLELALLTTTFCGGGGPSGGARVDALQQVQQEDSSLPVFRRLGLTGDVINKDDRLRRA
TSIKDVDEDESLEKAG*
>g15351.t1
MLWSLPNSALVFLFLLLIVPASFCAKPVKKVISKSHHRSEADSFEGSGNAFDPDDEDLAV
EGSGSPPSELAQQKTHKSVASQKLPSPVPTTIPPTTPLLSSPSTTSDKGSSRFGDMKFAI
HQRPSTEAPPLAHPSSSSRPPPKGPVMPLDEMLSREIGTLVIISGAVAGVLTILLLVVCI
MRYADYQQGRLTPSPPKQYI*
>g15365.t1
MVAANSLLMLLALFAFFFVVHTDGGGEEMVRVPREEWDPAPPGHDPAAWRRCQAELDVDA
IKASHPLAVDCDVDGEQASDQPSHCLAFALDEKGHPLPGVDQSLPCCWTATSRSRLPAHL
DGVVEVMADGRIRLNYTAVKARHRSVLVPLVGPRPDQFSLNTSSELMETQCTHGTPLPYR
FRDATNFISFSMMNARKPDFAGTSVPPNIGLDQKAGILIDCVRCPLCRAHLDRWVLLDSG
AHPTQFT
>g15384.t1
MSPFSSSTSPAHVFRFTGRLAGLLLVLLLLAVVAVQDAQALDKWYDTYDDCARDCQTYCK
GEDVYQFGGNANVKWSHKMP*
>g15391.t2
MRRFVMLNMSGATNQQARILALQKRLTWLLVIETLSVLCCSTTSSTNHHINVDTNANINP
LVALAVRSTTHVAPPGSELRSEALQFGGFSWCILARMDTAPWEKVLDVQLECKGGPADSK
LSPKLNAKLSVKRHKELSFGDWTSEEHQNLLPDEGRKERTVWLGQWWLDEEGAIHLSAEI
TVEDDGEEGERGATAAEVGEPSGACDKASVEKRTPAERRAEKMGEIRELLGLLEAMLETL
VTELKAIREE*
>g15398.t1
MRRSSSFFTPTSSCDSLATIIGCLLMALAVPHCRTAAIETGPSPPQPSLPQSSSSSFTYP
NPSRKPRPTVLRDIVFGENTLPPAQEPHPLPLSQQHLLEEWAPTTTTTQKPVESSSSASR
VITTASSPSPADDNNITAAAIVGDIAATSNRNHSDTGSSTGGKLKPLLLLLPPSQHFFQH
DEKQQQQNKKNHVEVAEKDVDGGGDGDGGDPSPFFNTGAGNGGYGGGADDEPPKEKGKAE
QADEKKRAASVMPSTKKEELETTPSTIMPAPEGMSGSGKGYNSDGSEESTTTTTTPAAIG
KDHPAEKAAVAISHSPPEGMGDINSEAGGYGTPTIPPSSSSVKPSPVNRNVQAKNTIAVD
PPLLPQQIPPVEYSSEGSRSDAATTGSSPTPSLPTTSSGSPFPPEPSQPSSSTQTSSITS
TAASTVVVKQQQQPSSSSTINKKVKKGGGGGGFVLVAGDGYLVVDQDIPQTAPTPAASTS
AKEEAAVVRPPPQVGITVSEAQLVAHEQKQKNETAGGAESGLSPFEPVPASAMASASGVD
TTATSSSLSDSSSAPPPASPAATASQTSTVASSPLSPQVSSSSNNSPSSTPSSSPSATDA
SYPAWNSTPAASTVVVNLQQQQQQQYEEPKNFPELVNNPTTTELSAAPAASTPSTASPPS
PLSPTKLQYPELPEVEAAMMEATTSAAAVTIQTX
>g15405.t1
MVNNFFLANSSKKFNFRLAVAAAVMLLTIANSGPVDAGYNERLEPCVIENMGYASYAGSV
YRVRGICAMVPAEYGTSDGRYWSDSMKVHPSSYTGE*
>g15410.t1
MHILSILLFVLVAANTKPGAAGIELQLLQSPGTGLASAPASSNYMFYDRFVSPSSARFPP
TTSIDYQRRLINLINAPKTSSAAGGRGTVSPQPAPEIRPAPLVFDAIWRQSLIVRLSVGS
PARPFSLYANLFTADSWLLDELAKGWTYSDLFHLKDNTTSSFRLTFGQLVKLDRNFDFNY
TPVDGFLSLLPPLDSLNHNSTFLLAAAEATNSSRIVSLWIQPRSVKWKRTI*
>g15414.t1
MNKSLLFVSALLVTMLLLTTMGPGGGGEIGPMGALACHENKASLFDLDLYGIELRGIGCR
TKHWGIGYGTELWEIGYGTELWGIGYRTKLWEVELWHRSHPHRW*
>g15419.t1
MHLVVLLVLLLPALLCMAKPQSEAVASDDKAAAVCGKGRERGDRQSCAEPAPGTRFYFDA
GTRHCQPFLYEGCGGNENRFANVGECRETCMRGAVDRGAMPHGSAPVLPVPFVDAEARVY
VKAGSHTPRYFYNRAVENCQLFTYYGALGNANNFETYHDCVKYCRGGTSKETAGGDGSSS
VLGGDGSTPLPPTAATPRHRLHPTTQTASSEEDQDSLLKKTVREHLAKKIDKISIDRLLV
GLKNDAREVIGVTTQATTD*
>g15419.t2
MHLVVLLVLLLPALLCMAKPQSEAVASDDKAAAVCGKGRERGDRTRFYFDAGTRHCQPFL
YENRFANVGECRETCMRGAVDRGAMPHGSAPVLPVPKCEGMVRAFVDAEARVYVKAGSHT
PRYFYNRAVENCQLFTYYGALGNANKLLEAMGAAAHRLHPTTQTASSEEDQDSLLKKTVR
EHLAKKIDKISIDRLLVGLKNDAREVIGVTTQATTD*
>g15424.t1
MALKILACSLLWFSIAETTVSNHRNTWEDRDREEVRWNLRRQSTQNPWREENNQRQITLR
RPYHNSGEELASVLPSRTGLTGSGYVLRDEEETIPLYRRTTKATISPTLDCLFLRLLFSH
PHLTKVLISSDRTSIVSIRMTTQFTKLFSFILASVHDPPPNSPDGSSPRRISAAFATLEY
PEKKCDLGSFDWKYVEQKNCTDACVTLRMNDKVGELSRSSKLDTSVCAAIRLRAVATEPQ
RTMKAKE*
>g15424.t2
MALKILACSLLWFSIAETTVSNHRNTWEDRDREENPWREENNQRQITLRRPYHNSGAASI
IALYASLIYGQNRSNGLRLCSAHKQNNTSLPSDNKGDHLTNIGLPLPPTAL*
>g15449.t1
MKYQLQLLLLFQLQLLMLTGSLVSDKKSGTSAAAITKSTTSSDSTPSSDSTTSSSSDKAS
VNTTDSDAYDFLTVAERKRLGELSNVIAKEARRHQKMAGTEIDSEEEEDRMEDMIEGLVL
DLGTMLNHWHPQDQWLMYEVYDDDDAWDTFLDETIPAAVEKHYQKLKSNDGLTREELNHY
DVLVKEGKVLASEALAAEYKAAYEPAYKPAAYDALYKPLAYDAIYDAAYKAAYDAAYHTA
LYHG*
>g15461.t1
MKNGNGTAAATATPPTRLLLVLGLAMAMMMDLHPGMMVNPYDHNGYLCSDNGPGTEKFCP
RGGDK
>g15483.t2
MSATTVKGMRLVLVAIVLLLLPLLFLVNGTVGKMGTMVPVPRWEWDPWKRCQEEFNPDHI
RETHQRIVDCVVEGEQPSDQPSHCLAFALDEAGNELPGVDQSLPCCWTATSRSKLPQHLE
DISRPAAKSAEQSISC*
>g15509.t1
MAVLAHLNGEKKKVEKLVGGGLMLALLLMAMAGDAASQQSPPPPASESEVISNNAAAAMN
GKEGEDGAKMEERRHALLDEIKAILVRLEAAYIEAVQQYSAEVNMNITEVKQATETVLKG
VDEKFTPGHYAKLAPSIQRFLTILLPAVRAMVDSTLEPVEFNKSEGEGPQPTAAEDYEIA
MLDIASGILKAVKRSLSADDRVAMQQLHRREQPGRFGKSLLKLIARSQQDSGKQ*
>g15509.t2
MAVLAHLNGEKKKVEKLVGGGLMLALLLMAMAGDAASQQSPPPPASESEVISNNAAAAMN
GKEGEDGAKMEERRHASILVRLEAAYIEAVQQYSAEVNMNITEVKQATETVLKGVDEKFT
PGHYAKLAPSIQRFLTILLPAFNKSEGEGPQPTAAEDYEIAMLDIASGILKAVKRSLSAD
DRVAMQQLHRREQPGRFGKSLLKLIARA*
>g15517.t1
MWSALVLTVAIVFLVSAGGGDFFDRRSGLIGGGGSMFGGGVDAAPTVTEQRQELVREEPG
EPPVELQLLPPTVGRTKPTEAQLRRQQQISNKIDSELSTLSGMEDFAPAEARHFLHGLTA
EDRSVLRRVLVKAPSYASVGEALQDMRNGSSTLYTKAVDLVTNMRRTIAALSPPARAFID
KTAERVQTAMHGGGGGGEDGEDSSAGGNSNSMLSVGRFRSEVGAVVKDYRALSAETKQEL
RTAFPAVATVVDX
>g15517.t2
MWSALVLTVAIVFLVSAGGGDFFDRRSGLIGGGGSMFGGGVDAAPTVTEQRQELVREEPG
EPPVELQLLPPTVGRTKPTEAQLRRQQQISNKIDSELSTLSGMEGEGITARHFLHGLTAE
DRSVLRRVLVKAPSYASVGEALQDMRNGSSTLYTKAVDLVTNMRRTIAALSPPARAFIDK
TAERVQTAMHGGGGGGEDGEDSSAGGNSNSMLSVGRTIAR*
>g15518.t1
MIFNGSSPAHWGIFSVAIVLLLVLHQQLPLALGDSTDKKSANFDKPSSSASESVNQHVDT
STWEGRLPPVGKQLRVLILAPNAGFSHFMLNIRLAELLAYRGHKVVHSHRLKEDQEKNKR
FTLDYYNYTQSKTWENTFKKEEKLWSQQIFAKPTRYIEKDIVQFPHILHYSGVMSAADHA
TMKTLHEKKFDAGIAEAWYFGSTAIFHKLQIPTTIYTTAQPIYPALAYFFGLPTPAYIPE
NEREYWHSVHVFQKAFERGSLLASTSYLFVNTNEVLEFTRPVPPQVKFFGGIAIGGGGGS
QGDGGSAERTLPLFNTETRTLLDKAHSAKATGLVLFSFGSLLDTRMIPDVLVKTFLDAFT
NANVQAMFAKQAREVGNVHPMGWLQQKELLGVNGINEAIHFGIPIVCIPIFGDQSYNAAM
VEHRGIGRFLQLFSESGDPLTVGLMTNVLGDVLGHPQGHPRHRSEQX
>g15624.t1
XLTLVWLLLLHVVLVVEANNRCVRIHGQVNCRGAPRMVQGLQVFLYEQDFLGHSAWAALR
TGTTSGFRTNRTSI*
>g15629.t1
MTFLSSVFLLFMMSTVGAESPPLPDHITVDGIRYEVHHQREKLGEGQGGQGVIDFTAKLQ
DEGLDKVEDGEKRDKLIADVSAEFLTEAKVCDWLKPRLQPTQMVKEELMVTPVVEGGKEP
QX
>g15666.t1
MSHQQQRALLVLVAAFLFICSSGIERRGGVSALLFYGVNPYYGGGGLGYGYGWGPGLWAP
GLINLNIGLALAFLLPQKSNAEKEDNKAKGGPFN*
>g15679.t2
MRKSQFQVLLLLQLLLLAWVVTGAPIDDDDETDKVTVEEQRSIFTEAEQQQLGKLFAQIA
KKAEYYQRSTVWYWNSNEETKEEEEEVPRDTKLKRLIDDLEWAFTQWTYQDQCLFARSYD
DKAEWARLLDETLPTKVEEKYGQLCESTLKNYDEIVEECKALAREALARAADHSLLDVEE
GELRKAIAEEAKYT*
>g15693.t1
MAPMIAPSDHLRITYYKYVVWLLAGQFGGVAFSDDPEKLHQLLHGEDAVTTSAGTSQVPT
IEQAAVSGIQPSSTSTGDDEKVGVFLQALVEAADQEDRPTQTQAAQTPDLAATAGQETMK
KSESFYRRLLWLWTRKTGPLKHSQTALVQATVQEEDRPVQTQTDPIVINESPLAETTLCE
DFNAPSTFQTQQQEQQNSPDDRHHVRFADPVANICGEWAILQSQGESQQEGKSPQIAATI
LHRINELETDDNGMGKWEEPLGATQSTNLNQTNNRKLNDHR*
>g15703.t1
MNRLQQLLFLTLLLLSITLPKDIDGSSSMDDVEDEDESGEESETAEAVVFSQEDQRRMES
LALNLLAKVFARPKLILPSGKLDWIDEPASFRRWLAHDIEDLVLHMRHDDQCLLARAYDD
PAAEQWPKFIEKTIPKMERLDLKRHIAERGWEAKGVAAILRKAGGQADEVVAEVMDLLME
EGSELREMIADESNYRQHVEELPIHLEHLAEEFASX
>g15705.t1
MLLAAFLVVHLLFFACSSLLAEPTVKDKNSPQLPKQQFSSDTPNRSRPKRYGYGGFGYGG
GCCYGGGFPMFGFPMFGGMSSFSNIGISSSMMMFGRR*
>g15706.t1
MTTVRVLLIATVFPILQFTPLFAFPSTSPALPISFPGFTGTTSYASHEASPSTARHPHCQ
TAPFSPYHSSSSSSSSSSSTGSNNSNRASSLADWLPRHHLTSASTSTMASPHPQDAPVQP
LLQSKTASALRELAGRQLRRVNRHQLAIKALREERGLLLIDQFAHIKRLKTAAQLRNACA
ELLHQALPLVHPVADYVDGLEASHLQPRANARPDLGSLLDELDAEIKELERVRDDREKAL
KELRSIRTRRLVHLIDALQAVVKQLAKKQKGGGLKLVDVLRRAERVQRRWKLAAEQWVYP
RIKRIHFANLVNQLQFNFWHLSEKKQAIMAKLRIDPMEELADILSVAPPSIRHLTIPRFR
GLTCCVDQAILKAIAGRLPALHGEHMKRLLDAAAEKRSQLPLLFIESRDEDLSGIAPSDH
CCPNLVHLSIALDVEELCEEEADEASPLASLRQLHALRSLEILIPDFVKLPAEHVSALVA
GGTIEHLVMDGCLVDMAGLRAALLGSPADFIAILRELDEKRRNETGGRKRRFQLDLGGGG
GQHSQQQQRAQGGGTLLIHLQGYQPKEEEEEDDDSSSEEESEAAADDGDHINMLDELIKG
VNEGDAAFPWVRVEKAGHHTNHVLHQLYTRGLAHPPPPDDTRHYYCL*
>g15764.t2
MQFPTTTVMGVVLLIALMAGAVQGILNGDREDWARHGFLVKVLARHRQSTGSSEEAARRH
RHKREEDSETTTGVGNRTKSCTGSLISASLILTARTCVQDRTGHKHEFVVQLAQPQQQKK
MSSGSSGLHTGWHEARLVHTADNWALLQINRQNITQLNLTPSLRTASLFDVDTEDLGKAR
LLRLDLEPLHASADGKKTGNRDHFRTQVHDNFTACFDDAGAPIICRLVDGRDDIQVGIFQ
WLRMPDMEREKPELAAKEECARATEMEFAITTGDHLVSVYKKCNYV*
>g15766.t1
MQHKQQQKAVIVFSLVLFVSFYSNPCGVRASGPQRPSDIVAVWDPKDGSTTAIYGGQSMS
TQGMHQTVTQDQLSDM*
>g15776.t1
MKYQQLILVFIVVMFLSLDAFSSDKSTEAAIINHRVKRLKTAALGCATGAGVGALAGKNK
LAGCATGGGAAVLGKKLIREHNKGG*
>g15781.t1
MTMFGGGRWLVPASMAGLLLGLLALMFIVGIPPAAVEAKPTDVIDDLDLRNRICVLKICD
DSSAFHYYETWVWVVIVVFAVLMAASLLGGIQLKGLVSG*
>g15791.t1
MQHKQQQKAVIVFSLVLFASFYSNPGGVRASGPQRPSDIVAVWDPKDGSTTAIYGGQSMS
TQGTHQTVTQDQPSELSDM*
>g15797.t1
MNRLQRLLFLTLLLLSITLPKDIDGSSTMDDVEDEDESGEESFRRWLAHDIEDLVLHMRH
DDQCLLARAYDDPAAMQWPKFIEKTIPKMERLVITYLTKDLKRHIAERGWEAKGVAAMLR
KAGGQADEVVAEVMDLLMEEGSELREMIADESNYRQHVEELPIHLEHLAEEFASX
>g15797.t2
MNRLQRLLFLTLLLLSITLPKDIDGSSTMDDVEDEDESGEERKISCLLARAYDDPAAMQW
PKFIEKTIPKMERLDLKRHIAERGWEAKGVAAMLRKAGGQADEVVAEVMDLLMEEGSELR
EMIADESKKGYF*
>g15809.t1
MMMIWVEHKLNAVFVPALLFSCTVVVAAMLPISWATNGETTLLCRVVEQQQQTVVAAAVS
PAADGAGVGGEEKTEEKTSERGLLLGECRPSMLLNSPPPYAPPLPPRITDNGEGGVVWKW
YSYHVLSQLLLLLAALAFLVPNWTWWYCSPAGRLLNYVLLAAACLKQQQQQQKKEEATSS
TSTSSRSSEDAAAVQIVLDLIEVIGLVSHMSLATMLYSLVKFVYVLVAIALVYALNSFIV
LGSPQVFLGLDHYWREQLFPTVGYCADTLLKHSFAEKVVIPCALGSSSLGMSVLLVFANS
MSLLRSHLQLRLSCFRTAKAYTLLLHQPAHKRIVEQEGKLVVLALQFASKVLGPDGMLLV
LFMEASAGSDISAELLWQLFRDFLAEKDEEEGQTAEPRH*
>g15809.t2
MIWVEHKLNAVFVPALLFSCTVVVAAMLPISWATNGETTLLCRVVEQQQQTVVAAAVSPA
ADGAGVGGEEKTEEKTSERGLLLGDQLLLLLAALAFLVPNWTWWYCSPAGRLLNYVLLAA
ACLKQQQQQQKKEEATSSTSTSSRSSEDAAAVQIVLDLIEVIGLVSHMSLATMLYSLVKF
VYVLVAIALVYALNSFIVLGSPQVFLGLDHYWREQLFPTVGYCADTLLKHSFAEKQLLRL
SCFRTAKAYTLLLHQPAHKRIVEQEGKLASAGSDISAELLWQLFRDFLAEKDALDLLLDH
PTALADR*
>g15822.t1
MRRVFSLVLVFFLIPIIIADGTTTPAPSTDETTTTTPNQNQSLEPTTIRPRPMVVFDYPL
LDEVIDRKLDPCQNFFSYVCDRYFIQPRLITAIFHDGWLLTGRVSNFWTLHIRTNERMEK
MFSAASAEQRLANYGTLARLDRQMFAYYDACRDGEVRKRGGAIAVLKRLAGIRRAGADQP
GKMTDWSKEYLKNGSRKLADLRATLLAIVDKLELDSVRVGLPTLLHDVITGLNHKAEAYI
EALIEVEQRMAEIHENTTANNTSTAAEMEEMSPNQLTELFPS
>g15822.t2
MRRVFSLVLVFFLIPIIIADGTTTPAPSTDETTTTTPNQNQSLEPTTIRPRPMVVFDYPL
LDEVIDRKLDPCQNFFSYVCDRNFWMFSAASAEQRLANYGTLARLDRQMFAYYDACRDGE
VRKRGGAIAVLKRLAGIRRAGADQPGKMTDWADAVAPIFGGESKEYLKNGSRKLADLRAT
LLAIVDKLELDSVRVGLPTLLHDVITGLNHKAEAYIEALIEVEQRMAEPTTLPPPPKWRR
*
>g15823.t1
MSFNGSFLLLFLLSSIFVANQADAEVDVDVKVAVVVDGFDYRQQVCREAAQAFTVALFDL
LIVEKKLEAYTKCAMNGQDKTGCSELDWDKCVEVCHGDRPNFGGWDHTRAELCLTKPVLQ
KAWLYCSQQKEMTIDEELDEVWKGK*
>g15828.t1
MKKLNKKLFFDLTMVPFLFFMLLQLLPVGQVQAVKTIAKDQPAGGVEEEPMVMDMKNFTD
QLLVEVLGEFYVSLGRALVSAMGTASKRAIDLMPSRKEAKDDDEQTTTATGHPATEEGPT
TEQERKPTEDDVISWALTQKMGSDVEELEELGRQLLVSALVGQLQSEMAEAGQEEEEDDH
HRVVRFFERNGARVVGAVAEAGAAVGRTV
>g15828.t2
MKKLNKKLFFDLTMVPFLFFMLLQLLPVGQVQAVKTIAKDQPAGGVEEEPMVMDMKNFTD
QLLVEVLGEFYVSLGRALVSAMGTASKRAIDLMPSRKEAKDDDEQTTTATGHPATEEGPT
TEQERKPTEDDVISWALTQKMGSDVEELEELGRQLLLQSEMAEAGQEEEEDDHHRGDSPG
LDSAQFGR*
>g15832.t1
MKSSPHSGIRTLAILTHCFFLAVLLVVVSKSEQQQHWPWPPPYQQRNPPNNNNNSGDNLV
GPDFLRQGSGDNDNNFPGWKMDDFSPGSSGAVPVVVVVEGPEDDNVREAAVPDTSSGIAR
RFCRRCYYRSTSWGTDNNNNYSNHRPPVHFKQPKYHYHYNVYNNISINFHKFRHNTHNNS
HNSDNHNNS*
>g15832.t2
MKSSPHSGIRTLAILTHCFFLAVLLVVVSKSEQQQHWPWPPPYQQRNPPNNNNNSGDNLV
GPDFLRQGTGSSGAVPVVVVVEGPEDDNTPVLELHGDFAGLGDRQQQQLQQSPAPSPLQA
AQIPLPLQRLQQHLHQLPQSYRRHNCNNNNNSHWSCNWAIIGRRATDLVVVAMVVVVTAS
LEEADLGAQSRRSSGSRYDGGPWRTNEEDRHRLNLKWISSVGGRLLLRWLFGLCARNSGL
EQVNVPLTDTPAGQLANKGRDKFQLVLLAQPSARAAAVCCDADETASTSQQVHSVGVVP*
>g15833.t1
MAMISFLFAALFCSMTLLLANAVLGASDEAFEECCRGKRLPRSDELCRHAEGVFTAALYD
TLAAGRCSLRWYTEX
>g15840.t2
MAAVWHGVLYIVTICVSDVVYMDEMAHFDRFYTEQGNWDLVGNNTPIFFIRDPFLFPNFI
HTQKRNPVTHLKDPNAMWDFWSLRPESLHQVMFLFSDRGTPDGWRHMHGFGSHTFKLVNK
DGTAVYCNFR*
>g15846.t1
MHLVLLVLLLPALLCMAKPQSEAVASDDKAAAVCGKGRERGDRQSCPEPAPGTRFYFDAG
TRHCQPFLYEGCGGNENRFANVGECRETCMRGAVDRGAMPHGSAPVLPVPFVDAEARVVQ
CSAAGDTNCAVRPPRYVKAGSHTPRYFYNRAVENCQLFTYYGALGNANNFETYHDCVKYC
RGGTSSAKEGQGSQ*
>g15846.t2
MHLVLLVLLLPALLCMAKPQSEAVASDDKAAAVCGKGRERGDRTRFYFDAGTRHCQPFLY
ENRFANVGECRETCMRGACFQFPLWTPRPVLCSAPPLETPSAPRPYVKAGSHTPRYFYNR
AVENCQLFTYYGALGNANNAKEGQGSQ*
>g15847.t1
MKTGVYVPLLTITLLLLATIAALAQEETASGGDGSSSVLGGDGSTPLPPTAATPRHRLHP
TTPTASSEEDQDSLWYKLKKTVREHLAKKIDKISIDRLLVGLKNDAREVIGVTTQATTD*
>g15847.t2
MKTGVYVPLLTITLLLLATIAALAQEETASGGDGSSSVLGGDGSTPLPPTAATPRHRLHP
TTPTASSEEDQDSLLKKTVREHLAKKIDKISIDRLLVGLKNDAREVIGVTTQATTD*
>g15868.t1
MENPSKDNLYLGIVLMSVVIITGCFQYFQERKSSKIMESFKNMVPTYALVKRDGKRIQLP
AYQLVVGDIVEVKGGDRVPADIRIIHAMGFKVDNSSLTGESEPQSNASAAQPREGTEGAL
LRIAALCNRAEFKSGQIALLKFTELTIGSVTDYRKDNRKICEIPFNSTNKYQLSIHEMTY
LDLGGMGERVLGFCDKPLDQANFPPGFNFDVENPNFPLEGLRFVGLISMIDPPRAAVPDA
VAKCRSAGIKVVMVTGDHPITAKAIAKSQKLMIVEGFQRQGQIVAVTGDGVNDSPALKKA
DIGVAMDVSKQAADMILLDDNFASIVVGVEEGRLIFDNLKNLAYEEAESDIMKRQPRDPI
RDKLVNERLISLAYGQIGMIQASAGFFTYFWIMADNGFMPLDLFFLRSKWDSRAINNVQD
SYGQEWGLRMYGLR*
>g15902.t1
MMRLVAIALFALFLYLGDVCGRTLSAQSYRFSLLYYYGIQQHYVPFAYEKPPMGGGIDKG
LEKFSIKMGANKQQGGDDGGGAGGGDEEAEYGEDDGEYYGEDDGGEYYEGEGDGHHNGGG
GGGQQHH*
>g15922.t1
MTAGWVVIAALFFTTVLVTAVRESASEEALSAGNDGTMPLGPPMPAGQGRFRRQQPPPIP
PIPRIPIPWPYPGVAPQEEN*
>g15931.t1
MAHLQLPALLLFCLSAAIYHGLAYASEANLAVFEDPQIRELGSSSLRFLYALLVQVDRRR
WPCRVRLLPSNNNNIGSQQKKESGISICPVHTLAIALLGTNSGYLKQSVGDRHLEALLYD
FEAIRRQPDAGDEVAFRQLVLALNGCTNRRLAIHRDQQPFAFNGLASKLERLFERAASGF
DQWHQQLPRNDGVKKGKKRSKENX
>g15931.t2
MAHLQLPALLLFCLSAAIYHGLAYASEANLARVLDQELGSSSLRFLYALLVQVDRRRWPC
RVRLLPSNNNNIGSQQKKESGISICPVHTLAIALLGTNSGYLKQSVGDRHLEALLYDFEA
IRRQPDAGDEVAFRQLVLALNGCTNRRLAIHRDQQPGQPVALTNGTNSCQETMA*
>g15951.t1
MRPRSSTHILLLMALVEVVFQLQCARAEQTVRERIATVLESFFRKMLALLAEALVDRILY
NSSIELHRHEAKQDLELLLGPELPSSGTTGLGPLGWRQQLLDSPARRRGLLRILERVLLG
LQVCFHPDNGHLRRELLLPAESSVAEAEAGPGRTTGGIHHATTIDQKGPRRNSRVDRRLT
AIKRPPYPLDTGEALAAAAAAESSSTHTSGLRRPMDQQQKEGSSSTLTQKQPAAVEEALL
PPPHIKPQQPLLLMAREEAEEAEAEMGFEKKAKKGGQKKAATSTTKRRIEEEGHQKQFGG
HHHHVCSICLEELLLTANNKNEDETATTAMDSGHGHEHHPSPGGEPMDAISRLNHCQHTF
HTDCLCRWWNRPSGSSSIGPHNRCPICRAPFYVARDQSELGELLLAVDRQLQHPQRVYYR
WHVCNNTPDAAAVAGGGRRSGSGSSRDQHHHQQQPSSARRADARQEEEEEQINNRQERQR
AMEEAAAAQRRRRELEEAVEERWRRRMARVNPGEGGSRSDVDPHAPSIANPEMVAEGVGG
AQQQQRTSFQLQCRTVVTARLHAFIHAPITMEGMDGRTTMRSTLLLWSRFLILDFLLNES
LQLARSENSWLKKLQRLAEMVVELDNGSFLFTGARRLVHKVMLLDVLLSCIRLLLAFFHP
DKVDIELRKLGAEKELSVRGCPGPSPAEAVALAEAQADRKRRERGGRSGGGPVRVEGMVT
*
>g15966.t1
MNAVQILVWMVLLVVASAAAMRTPAPPTRAQQEPQVVMRSGNGGGSSSDAGGLLPSLPDE
GIAHDAPVTVLLTVLVPGPLDIEEAKKMYALLTGHLEEAKPRLSMDWEQRTMELMADRVR
AETGEKRSGEQTPLHRX
>g15966.t2
MNAVQILVWMVLLVVASAAAMRTPAPPTRAQQEPQVVMRSGNGGGSSSDAAPVTVLLTVL
VPGPLDIEEAKKMYALLTGHLEEAKPRLSMDWEQRTMERAKKGAVNRRLYTGVVSSFNHR
HH*
>g15985.t2
MDMDANGGDNNLFLALSLLIVAHGAEDNGHFPRNHFYVPLHSGWIVQSAGCPTIQQYAQN
NYDKYIAADCQVCGRKFHLRTNSHRLEEGCVVDSDSATLGNRQ*
>g16014.t1
MVNANNLVNVFCSVALHKQLFFISLLLLTCSSHGVTGLDRPIQHRPLMFFGMRLILSHSS
TTERQKLGWLFIGTGGEVNPFVMEVPKVGGVEDHYDVPVYGKVRILRGRSITGWSKGRLL
EVWLRPDAPMAPRRDAHFVYRVYRIVEEEEEEKKEEKEPKVVNNEKGDGEEKKALIKNEK
NAEKGEEPKKDE*
>g16018.t1
MKFCPSVSKLFTAVLLMLLIVLLSCSTTLVKVTAAEEGEESHPNKHPLLHX
>g16021.t1
MLLLLFLLMFSGNGAQLQQWHLLASVEREDGGGSDDQLLLLLPPDLGQLGVGPAMEPSLA
LTEVRV*
>g16067.t1
MKYQQLLLVFIVVMFLSLDAFSGDKSTEAAIINHRVKRLKTAALGCATGAGVGALAGKSK
LAGCAAGGGAAVLGKKLMREHSKVGAGAVAGGLTTGRTAKHNGPSNKGPTHYHQLFWTLE
ECPVEATPHSQVIDPPFVIAA*
>g16078.t2
MMGIAIAILLAPLLIDLGCQTGLIGVQQASLHRQAQLQADTALNGMPSNTLSTDDHNTVH
HHLSSSTETVGGPAWSLSEAIDQAIDGHPFRHPAPHLFQSAPVHIPAELIHDLQHVGGSS
YRVVCLFYHFVYVHLY*
>g16087.t1
MTFLADDLHLLSPQSYRPFRPPAIITSLLLIICFLLSLEKAESAAALPQQKVQQQQHHFR
LADVFRPLVKSGAIPSDSMLATEFREKLRELLRKIH*
>g16159.t1
MAAGVGGALMMMCNSFLVAVLLLNGGPCRATVSSPKPPPHYVSVQLHVAQALKLLRYVDE
NLLDREELDVQGHFDAPTTEQKTTHLPGQVEKGPKHREFLAKWKGSAREKSAQQLVRLLG
EETGHHSLEQHFSQTAIEKLSAELGLVGGPFHCARAAPPSLHHRHQQQHLVANGEVPCQL
VDFIDGLTAHQHGDDGLLPEKNGRTEWAPALKPYVTAGIMAVLAEGLAYKLSGLAKKTLG
GKGNDHSSSSIHQTLQKYIHEHYTTVGAEAEADDLWKSFLLMAGKYATVFRAVQAAAVAN
NEGEGEWLNRWVLKTADFRFLRFEPATRRHFHNPFLAEGGISLSDEATVVTYRWLLTMAR
QLGQQLAAVAQQX
>g16159.t2
MAAGVGGALMMMCNSFLVAVLLLNGGPCRATVSSPKPPPHYVSVQLHVAQALKLLRYVDE
NLLDREELDVQGHFDAPTTEQKTTHLPGQKSAQQLVRLLGEETGHHSLEQHFSQTAIEKL
SAELGLVGGPFHCARAAPPSLHHRHQQQHLVANGETAHQHGDDGLLPEKNGRTEWAPALK
PYVTAGIMAVLAEGLAYKLSGLAKKTLGGKGNDHSSSSIHQTLQKYIHEHYTTVGAEAEA
DDLWKSFLLMAGKYATVFRAVQAAANEAHQNSTRPRPGARGGNATHRPPGATSTTPSSPR
GASRCRTRPRWSPTAGC*
>g16183.t1
MARLPFFGFVLVVMLCCCWSADAADSNDTPKKPAAEDTENMPGYVLDKEAAKKYMAKTSR
CMANVPGGWVEGEGVWGMPANCSVPLEEDAHQTRYEMVENACWTAGATSPMPIPGVTFNQ
NQSLTIIYDATKRQGYTLIPLRAPRHDRIRFVVEPAPGTSFADCFQWHEDSSVKMASNLI
TFSYALNPSTEEGEEPHPCDFCENSNGFGEFPSFPNSRDASSSRIRDRDSSTRYTGETTT
SRGPYSQAFCPL
>g16183.t2
MARLPFFGFVLVVMLCCCWSADAADSNDTPKKPAAEDTENMPGYVLDKGEGVWGMPANCS
VPLEEDAHQTRYEMVENACWWDRWRHLAHAHPRTIIYDATKRQGYTLIPLRAPRHDRIRF
VVEPAPGTSFADCFQWHEDSSVKMASNLITFSYALNPSTEEGEEPHPCDFCENSNGFGEF
PSFPNSRDATLQRARAPPTVGRDP*
>g16201.t1
MTTAPPPLLLLHLLLLLCQPDDETVVVVEPRQPRAKKAIPSKDTGNTMLAAVGQSFLEAE
AEAMVEMEDMMVSSSRLLEGEGMEQEQQQEEQYPNEKRGELQASAVAATAAAGERTLEII
IIVKEKTKKKKKKNRCYARLRTIPPEKSIHRGPAVCGEASGQSLRRSQSTEDRPSAVKTD
RLRGRFRGLNPTENHNRQEDIRTYRDEVDPVVNAINADGVTSDDQLLTLRRNRHLIQTVI
NKIRERQQEWENLINQLDDQEAELATYNGYNINEDHFTDVILDSEEIIEKMTLIIDEAAA
AAEAEQAATAAAAAEAAQTAAAAAAAAAAPAGGGGAPLSAIRLPKLPLAVFNGNPLEWQT
FWQGFESSVHNQALTGRDKMCYLNKSLGGEAERATKGYAESDANYPIVVEILKRRFGNPE
IVSDALEAELVNTPSTSDTDASLRAFSETLDRVCLELQQLEVDENKLLFMAKSKLPKRVL
TTMVEKERAWKREAANAGRKWSMKEFRENLQEFIALSEEVARHYRSVKTSPIEDDSRDDR
LSEDEDVNRDNEKRARSYTIREPKITQTFAVNAPVCNDRNAITGKKKQPRPCLFCGSEHW
MNECDKVLRYEDRANKLTEMNRCHKCLRQGHQRDECGRRX
>g16203.t2
MAAILLLLTVTTVAVMMATGAPTMSAQQEAMSPSATGGGGAEGEPLKGQPFAMIEKIMLC
HHVSKGASIEYPTAEQRAMAESPFCREHMAQHRKDRTIDLMAANRATEKKKESER*
>g16205.t1
MLFFIVAIIIATTPSQAYYDSPVRSSNSTAITAKIHTSSPRHIKNNNNNNNNNRRRNGNV
VKRAFPTTTTLRSTSLDRSSKKHHDFAVFFAICFLIPIGVCMLSLACIFVPTSSSATTAA
ASVDVSDAPMVLRTPSAPPFCTSSTATRSSAAVIAAHPISRQQTPVNPAAMLGPPPSYSA
IEYWSSPPPYMATTAFHHQSGAIAAADTSGGSTTRFQQQCIGPNSARNGTQTSSEQIMLS
SRSSSRDRLAPTSELADEE
>g16213.t1
MSVGKKKSYLPFVLLLLLAKAEHSLQQLNPVPSPPESSSSVSSGNGNSVSQSVFPSSANS
SNVAVPSGHSGQGCRRGDPPANFGLGHGCELIISPLCDLHCTLGPMKEQGYKSGLCRFLD
PNCYCTC*
>g16219.t1
MLNDMVRLLTVLLLLATMLVGRRGEAGANTSAAGMMEEDVAENEGKVKEGDKANSSPASQ
QQAEEDKLESDDHRQQNQQNSSGMKAASGSIKSTESTENAQAPQGHKKTRPLRQQNNQLR
PSSSSSVSPTNDLIRPNETNRRPGPAEEEEEEDGVGVEKGEENESSSSPIISKSIESQGD
GTAGSGGGGSWLFYFIKRKRPSLLVNGQQQPLILAAVVLFCAMATLGMALCLYVYHRSAH
KDEHFDEVWSVAPYRPAIRKNAKQHAHLEPPPPSIGAGLYKATTRPKTPEDTTGRGHSPH
DMDADDELDDHNSYSAAGIGGGGTQGLVIENPCFIGNNHNQHSVSRRQSSSSSTVKSQLS
RSPPPSHPPAIGSKGVSLEEEEEEGGDEADDVDVNVRLEIFGFLSHAEWTRLAGHNRKTY
RVLMGNLRYLASLPRLHCIHLIELSLIRRWLLAISGTCFDRVDVHYAMLNPDFLELLFPP
GTRNGRLFRLKAAEQFDLLDPKPLSPAQGPSICAQQTLNICCRRFPDQLEFRSSCIYTRL
NTNPPLEIPHAQFIGGETTDNDNTPTRFSYFNTKFRWHWQMLPHITDSSNKRGQKSRTEG
FVFEIYMIKQRLWPFEEIHIRLVKNHLRSSRSLRRKAKSEFRCRFQLPAGGDAGPPLPFH
QALIAAMILRYNNNHPPFYRPDKLRTSLAKQPVNETELVRGLLARHKIDELWSTTNKQPP
ETGIPFLDRLFQSRRQLSQSDELQQFINWRETGHYQHRYPPPGANLAESDRTALGQLLVH
AILPFLVRVHNDALDTLKRVGEVESLARKWGLIRSDADWMAYCRVTASINLFGLALIRIA
IGHRHALRELISDSRAAEHILSYNRALNELPKKKKKTKQGGGHQGHGELAPLPELTMDGL
YQRFAQWALVNPDSKHKMPTRMRIPSIRN*
>g16219.t3
MLNDMVRLLTVLLLLATMLVGRRGEAGANTSAAGMMEEDVAENEGKVKEGDKANSSPASQ
QQAEEDKLESDDHRQQNQQNSSGMKAASGSIKSTESTENAQAPQGHKKTRPLRQQNNQLR
PSSSSSRRKKKRTELGDGTAGSGGGGSWLFYFIKRKRPSLLVNGQQQPLILAAVVLFCAM
ATLGMALCLYVYHRRRLPPLVLVSTRQQPGRRHPRTPRAEDTAHIAAGIGGGGTQGLVIE
NPCFIGNNHNQHSVSRRQSSSSSTEEEEEGGDEADDVDPRPRPKPRPKPKPKLNTNPPLE
IPHAQFIGGETTDNDNTPTRFSYFNTKFRWHWQMLPHITDSSNKRGQKSRTEGFVFEIYM
IKQPSAPPGACAGRPNQNSAVASNSLPEAMLQALIAAMILRYNNNHPPFYRPDKLRTSLA
KQPVNETELVRGLLARHKIDELWSTTNKQPPETGIPFLDRSNLAESDRTALGQLLVHAIL
PFLVRVHNDALDTLKRVGEVESLARFTEF*
>g16226.t1
MLLLFPIASLLRHRLLLLTILLIVLKKGQGAPVQIESVEEGADAAALSPSSALGYDDDMI
QALTRGFLTAVVRMLEVDTAATGNGGHNDHHSVHHETAASIGAHFLRGRFNTLMRDLEGK
LKALKLNSSKDSRQTAAVKQLGWDLINQLWMTVTGDQPGCVHGLAKLGSSPTTVSDITTN
TTDKAHQHIIMLTPSHSVISRKQLLLLMMMSKRAFEQLDSVVAHISTLAARTSNNEQQQF
VLTVSRAIRALTSTADAILERLEQKRTAITAATAGERQKRATVGEEDKNGAAERRRRRWD
GGRTARKVLATFAMGLLALNGGGGGGQVVGVEGARQLLGVAPAPLTSGPSAAGLAPTPMD
IGTLTATTLAVLRQLGFKNG*
>g16226.t2
MLLLFPIASLLRHRLLLLTILLIVLKKGQGAPVQIESVEEGADAAALSPSSALGYDDDMI
QALTQQSTIAYREVDTAATGNGGHNDHHSLGSSPTTVSDITTNTTDKAVIFSHQHIIMLT
PSHSVISRKQLLLLMMMSKVSGSKAMPTPTLDSVVAHISTLAARTSNNEQQQFVLTVSPA
ITAATAGERQKRATVGEEDKNGAAERRRRRWDGGRTARKVLATFAMGLLALNGGGGGGQV
VGVEGARQLLGVAPAPLTSGPSAAGLAPTPMDIGTLTATTLAVLRQLGFIQAEL*
>g16231.t1
MLLLTLLVLTAVYDATAWHVDSPPLPPLLPSKYFFYDFVQQQSSPILPTISHRRRQLLIS
KLLLETETVSPIITDKVSPPQPIPAPIVLDAVWKVEALIVRLFVGSPX
>g16233.t1
MDKSTASLATLLFLLLQFVVPAVVHSLSSNCFYLPNMALNGGTYDEFSATDIKFCCMACA
HDPCCIAYTFDKQKGRCFMKSAISDSHKSSSMVSGIKANTHSGQGALLKNIRIYGGTASA
VVNLPNSEDSPPTTTTTTTTVSVAGTNSVEEEAETPAPPPPNGECSCMSRISSIEYALLQ
LQL*
>g16249.t1
MSVFTLSMAVIMIVLLAFQQADGNVVQCLGAEEQQPSLPPPGVSPMEESLMEEEEEEEEL
RIRRKTDDPKPGEEDDNDDNDNPRRSSSTTRTVSVEKQRSNARAQEDDKQKKKGADGEQG
DQRLALGGNARVDIGGGDDHPFGPVRELGWEAKPQKKMIGVDRPTKWQHKNDGDSGEGLL
GATDDDFIECCRDARRAAPLPACRHAFGIFTPALFQKLRKNFSLRMYTECAMNHSAQSLQ
CCQEH
>g16259.t1
MGSFHHHQHLLVAVVVTVFVAFIVVQASTTSATVDAVDVSVSVNVTSGGGGGSKTTDTSG
LGNTNAEFEGCCTQHGIPLVGPEGHYFVCTHLEGVFSPALFDQFQATGRLRQYTKCAMND
RNMGADPTYPGWDHGRATLCLGNRDLQRAWARCGLRS*
>g16260.t1
MFVAVIPSSASPAVFLLLLILTAFSGICLGTGASDAHFEGCCARNGVPLWDGPSSDVCTH
KLGSFSPSVFNRFQATGKLQAYTRCAMNGRNMMECCRERELCGDVCQGVEPAYAGWDHQW
ALDCLGNKDLQRAWQHCGRKAW*
>g16284.t2
MNFCLLTILAILALPIIVSADGGFSLMKLLGIDKSPAIEEGAITGTVAVDGKNSPQEQQQ
AWRRNKDIYAATRRLPLLRELASGTLDQNTFRQLTVGNYSSWLNITEQTFREEPPSPTIH
HYTSYLMLPCFWYYPELQVWLRSTVAEGNSYEQNQSYMGAFPPERAIELADQLAAESSPS
VVAEMHEAFRGWSGMPPTAAKRNQEST*
>g16301.t1
MLGGSCAPHLAPVVVVVMLLIVLLSAAVPAAAGPIDEMRAAINANQARIERANDALHKLS
EFLQEVLSTASRQIPQIHQAIRDLQRFEQRQRGYPYSMAKQLTX
>g16311.t1
MTAALVAGLVAWQQPANAAVFEWRWLDKGGEEVIGQNEHEIKNHQKQQSTEELTLLSCLF
TGLRSEKEKSVMIVMRGDTKQAKDRILLSGLTEDGRVVRRAIVVVRLQANNKTSPQQAMY
YHQQQQHPQKQQQYGRPPPYQQQQHSVSQYAVNEPPPLAYGNSSPYSSRHRQQLFGGGPX
>g16332.t1
XNDCCLFSLLLVTVSALFFTAIGNASPLAASSDLPADYPREEGEPAWPSLEEMLAQQRAA
QQHDDDEYSINQRAGIAHRLFDGDIDLRPAEADLLARARLLRQQRRLAEKQQEHANGNNA
KEEQPLPASPTDVMFTNWVTDEKLRWPVDASKRDEHGNPVGPVVNYTLDWYKIVVPASFV
WLKNILDAHKDIEAKTCVRFRNSSEGDHIHYYWGYGCHSLVGRNGGKHEEEKDGSERK*
>g16332.t2
MPTRASNDCCLFSLLLVTVSALFFTAIGNASPLAASSDLPADYPREEGEPAWPSLEEMLA
QQRAAQQHDDDEYSINQRAGIAHRLFDGDIDLRPAEADLLARARLLRQQRRLAEKQQEHA
NGNNAKEEQPLPASPTDVMFTNWVTDEKLRWPVDASKRDEHGNPVGPVVNYTLDWYKIVN
ILDAHKDIEAKTCVRFRNSSEGDHIHYYWGYGCHSLVGRNGGKQLLDGTFVSEEEKDGSE
RK*
>g16334.t1
MTVASTVWMGLLVATSLLSLAKLTAGYFPEGHSMIVTPRDKWDPAPPGRDPALWKRCQEE
LDPEALKNNPREVDCAVEGEQAGQELPGVDQALPCCWTATSRSKLPGHLX
>g16344.t1
METTTIRRLCRLAVLQQAPAVAALLLVVVVAAAAASFATVPTASASAVGFNEKNQPQHLM
GDVAMSGX
>g16346.t1
MNSIFQSLALIHLLSLLSAASAELLGENRRLEWMVGKWRSEFSGKVFWPTVPTMTFGEEL
TIAEAPMAKTSGDHFHGFTTYEVGEVRPKKIVLTLKDIGRISFSRFPRHRAFRGLGSDTT
DGGTEYDDKINMNSTTKQVLLVVNGKLEDGLSSPARQMSAFGFSPPAAAILSASA*
>g16348.t1
MALTIALLFLLQLFPILLQLTSPEVQQQIMMKKFRADGQPPKFRRSTVKGTMRAGRLGIA
CGDSAYLSLVYLKFLAIWLTCIALDFLIGFRFELLWPIWLLVRHLYESFRFVYQSSICLP
SVFLWALFIVFEYSIRCRFDSTATWYLTRTSWITAGLFPSTAVSSPRLELYRPFAAHCVG
FPVVMLGFRIKSFFRVRREEVRRQNEFFERLMSESLPALMDERKMFISTSRSSQQQFVMD
PDAIASSTTGFAHQNGVSTGTARKNTNTKQNQQQQKHHQNGQSVVTRRNNGHIPTAGNSS
TANSTTAALAAADLQHSGNTAGDGGAPRMLTYDGESSTILEKLWHLVWSLCCLLAYPFLA
YVPLIPGAIGVWLRGDPTTATPSYTLQQQLQQVQDDLSSSSGDGSNLADELDETDRECDR
ISELGGPSPSGQQTPVIAGSGKKKAGGGGKGNKSRLRTPSSNNSSVVVVAAVPTANGHSP
PTATQAMNGGTPPSHSNPQQTGANEVAAGGGETLGREQLIRERTNELKQLYREKQTLEQS
VEKLRGELRMARTAETDLRGQLALAQQQEQLCRDQLRSAERDSKTKAEQLEQRCRALVKQ
NDQLKANIGTLEKRVGEVQLRKQEVERELANERLSMSNEQLRGRLTAADRELKQLRRDVK
HRDETCTRMEDELKQVQAQRTNEGKQLEFLRAKNVELEQTLSAENRLKQDLFRALNDSKA
QIASLNVRLRETQRGGGLSIGGGISPSRAVDTDDGGFSAALAAAHPLHQQPLEQQNLFSV
FAQPPKSMSPSSHGGGCAPGTLNIDQLLQATGAQNISYSLGSPSLDGAMNGSGGQLSPPG
LCGFDSMGPPGLLSSSDLIGTIGSHRLNGSAFASLIQQQQDSSSTTTSNSKKNI*
>g16355.t1
MASPTTAPAPVPAVTVAALFSLFFALLLAGFSEGIDRLEGDGEQYRVSSSSSQGGGDLEA
NHSYDHSLVTIAAGPGGGDGSLWCTLTTGGNSFGRYGSSLEQVATGAGRGRRWFKLRQLD
GQRLYVACYRSYTLLVSEEYASVFELNRRAHPRRLDHPPPRAQINTDNRATEAEVEDLKQ
ALKQDASRSKKKKRNSNRNILELFSPLCNNNNNNNKNKMVHHAFQSSSSSSPSICFLLTV
TGPLLLLLLLLAHGPAKEAMAAPIGDGNGDLRETSGGEVLLQASTIVVGGVGGDDDDGLQ
LRMHIHLQLLCGLQMRVQQGRGDARSVHRTLVTIRGERLGEDPHDLAMLVICGTDCLLTA
KWKSPSKIVARLGPAKRGQSNVQFRVFIEQIGPLQESTVWVDETKTVPGRSRILRHLPEA
VAEADDLLGLEIQQKMDAGILAKLFPDCSGNIRMDNFSPAWCLLENYKNASQTDLRTGLN
NLRSKLARNEETAKHVHKANLYSLINCVDALAKLQTKVVDEEEKTAKTTSSIIEQSTADR
LFADVLERKDRADTTRQVLSVITRFKFIFFLAETIDENTAKDTDVELFKEVGALKEAIRQ
KVVDLSTPYDDQRRLIKYLK
>g16362.t1
XNDCCLFSLLLVTVSALFFTAIGNASPLASADLPADYPRGEGEPAWPSLEEMLAQQRNPR
HDDDEYSINQRAGVAHRLFDGDIDLRPAEAELLARSRLLRQQRRLAEKQQEHANGNNAKE
EQPLPASPTDVMFTNWVTDEKLRWPVYASKRDERGNPVGPVNILDAHKDIEAKTCVRFRN
SSEGDHIHYYWGYGCHSLVGRNGGKHEEEKDGAERK*
>g16362.t2
MPTRASNDCCLFSLLLVTVSALFFTAIGNASPLASADLPADYPRGEGEPAWPSLEEMLAQ
QRNPRHDDDEYSINQRAGVAHRLFDGDIDLRPAEAELLARSRLLRQQRRLAEKQQEHANG
NNAKEEQPLPASPTDVMFTNWVTDEKLRWPVYASKRDERGNPVGPVVNYTLDWYKIVNIL
DAHKDIEAKTCVRFRNSSEGDHIHYYWGYGCHSLAVGR*
>g16382.t1
MVVVRVVATISIPVLFFIVCAFRCAAVGPINCTEAPCTGPIVDCGQSTCTTKQSDPGVCA
DCAYSQCQKKDAICTADPYQDLNSGAQTTNLATCTTPASSPLRPVLRG*
>g16384.t1
MRLHSLLLLLPFLFSLSSIILSSALETTTKRASVKEGINTSSIEEKEGDSSTSTFAKNRR
MMGRGGDAGWWPRPCDWACSVCHCPPPSPSPPTGLGWPLPLPAGANGAGFQLLENRFELE
PRDFERLRETADDHWGHGLWFDRYKGGRSHEAEVRHRFPAFHCPQLWTVALKRDVTEYGG
DVTLSLEIRGNQRPTMDDAPNEHLPPLYYQLDAPAADSKAFVTAVVRDTTADEVTFRCNE
MKKLVDLDNRRNDDTARARSVALHIDCRLEIPGLRAVLASNCLRHLRAREPSVASVSSHD
LGLLLLEDAGREELSDFVLECRDGSRIYTVRAVLAARSEFSDLEPTALRHVVRYLYTGRA
NLLELGKDEEKALCLVELLQAADKLLLFELKASHSAILEPIDETEVEEPEDNVSGNDDST
NTDEKENEEEEEEEADFGNLGGGREEKYS*
>g16398.t1
MKKAATAAGVLGSLSIAACVFFVPLLLEEIQQIRLELADEMAMFRRRDAYSGGTVEPMAN
PQARDAGAAAGGDGTKAAPASGWTVPVAGESLAIPPMMLPSSSNSWTDASTARWDRRVHP
GCQAEPGLEACVVGRANLEFPDVMDNPDSLEE*
>g16398.t2
MKKAATAAGVLGSLSIAACVFFVPLLLEEIQQIRLELADEMAMFRRRDAYSGGTEQQQAE
MEPRLHQQPVNQLQLDATAEPGLEACVVGRANLEFPDVMDNPDSLEE*
>g16423.t1
MLLLTLFTLFLDCFLENSSSAVDALQQNCQPDDFTFQYTECDANGERWRYTLPKAKTLHC
DNLPPPVPGLNCKGGQQQECRPCPAGMFSLGERVRYEQLAEWPAGFSVQNYPDETAAALL
LYQNNNGDGNSNDNEDDGGGDSKPFILQQQQQQLRCASGLGWTLQQGQIRYLPSSGCVSR
LRIQLQLVRAGFVEIHYRYETPSAGATTARAFYGNSGAGPSSSAAGSAPAPNTNWDVALG
EDYRARRIYLHAGENTLTWTVATNDRFTTLADVIHIAR
>g16423.t2
MLLLTLFTLFLDCFLENSSSAVDALQQNCQPDDFTFQYTECDANGERWRYTLPKAKTLHC
DNLPPPGGQQQDLGERVRYEQLAEWPAGFSVQNYPDETAAALLLYQNNNGDGNSNDNEDD
GGGDSKPFILQQQQQQLRLGWTLQQGQIRYLPSSGCVSRLRIQLQLVRAGFVRDAQCRGY
DSESILRQQRGWTLVLCSWIGTGSEHQLGCGAG*
>g16424.t1
MTLILVLNVCLPMFANAQDFSNTNLEEPNKPRRCNDPWQFECESGQCIAQDQQHHAQPQQ
EDGHRIEGHNRVFDRSTERPPTTGSTSATTKAPPSSMGVSFADGYAKVVGLLLAALIVGF
AFAGESLVEDEDDLLISQMYS*
>g16430.t1
MVLLQLSLMVFLLTTTQQQLTDANPASAFASSSTMASSSSLLAGSRQPSSSYATAYGHRS
LLPNPASSRFRX
>g16494.t1
MVLPVVLLVLTMMMVFFVLGGPVQQQQQQQQQKEAPPLSAAAAASSHVGGGDGRSQQKRQ
DGHGWWISTTTFTQPSAAAAAAAELLHEDEDDDTGGGGARPSSVSAAPPPPLPLPPPWWP
LLPEGGIPQDX
>g16497.t1
MIRRSTKVLKKTRLKAAHGLRLGMIHWSYFWTALLLLLPETSVVSTTHQVPPKPKSVDVS
QINSSSVKVSWEPPASSVGQDGVEIFGYYVYKDRLVNGKPVGDNLHKAVAIVDKNYGIRV
AAFNMYGDGEHSDMKRIVTGGRPPTNQGTHRMATTKLEHFEHAEVGPTESSFVLTNLSAT
NEIGIGDMAAEKLLTPTGTPDGPPQNIRYSIYKNHSYNFQVAAATSKGLGAMLVGWREPI
SFSYQNSSFYVVWPTTVAAS*
>g16542.t1
MNTFDLFLCTFLLLLVGSSPQQQNLLRGVNAESCPDGCQAFTDGELALLLSSTSTIPDNL
KLAGCNRRLRSRSSPGADTDSDSDK*
>g16566.t1
MRRQFQLLLLLLQLLFLARVVAGMSTTVSDDDDDDETDEVSDANEGEQSSTFSESEQLRL
GKLFAQIAKEAESYQRLTRWKWNSAEEKNVEEEMPRETLLAWLTDELFWAFTHWAAYQDQ
CLFARAYDDKEEWARLLDEVLPAAVEQKYELMKFKGRLSESTLERYDEIVEECKALAREA
LEQAADDSLLDVE
>g16566.t2
MRRQFQLLLLLLQLLFLARVVAGMSTTVSDDDDDDETDEVSDANEGEQSTFSESEQLRLG
KLFAQIAKEAESYQQKNVEEEMPRETLLAWLTDELFWAFTHWAAYQDQCLFARAYDDKEE
*
>g16594.t1
MLTSAQRGQHFLLFSSQFLLFLLLVAFKEVNGGPRSYSSFFSSSPLSSSSSGSSPMMASY
STPPSLYSKPITSFSSSFYSGDTVTHGAVSNVQAVLFEQQAEGAKPWTPQTVKGYGENSA
ISSSMLSSAVTGGGGGHREEDAAVSKANEQQEAFTESSDSDSTAAKREFIKANPGVTFNG
IVHIRKATGPSRLEQQILARADARRAEAVARRQELDQADRQRQTNSESLTGSHFPQPVDA
EKNPPPAEHQGGEDAASITGVRQQKMGIAEGSPIVSRHAHSAADMEGREEDIQQPKNGGG
YGFKATGPTTLRQQIRERAAVRRAEAEARRQERDRALQRQRNIVRLVELGEYSYGHPSPS
YMIPDFSHLPPKSPGQTLIFWINRLR*
>g16629.t1
MHTEHGARAMSGGRPHLLLLVPPHSLRFLHVVVLVLVASSTLPVAIAGGVERQRNNNGVH
RRGRSAEDGHSSSSSSSPPAPPPLVQDYAEPHHRRQQQKPPPLLLYSSPRPQQQALPSSH
QHSRRPLNPVLLVPGEAGSQLQANLTGLLNPDDGKEGPSVLSCLSDILKYX
>g16640.t2
MLSLQTVYCSLGTVHLLLLLAIVVQQQKAEAGLAAFGIRPSSQIVSSAQRTVLRMVAETV
SFVSTAATSNGAEGGNGVAMNGFLQTPTTQQSSSPPYQNQQQQATAYAYAYYFPPTSAQQ
QQPQASPSSLPGSLPMFPTSSSHHGHASFLYYLPVNTEHLENRRELQVKETNSPSGPVLG
ETKEEAKEIKVESKGIASQLKQVLAKKGPKGKPLPVVSNGTPNSLRKSVLMPETKSTGRR
LRKGDEMPPSNTAV*
>g16647.t1
MKYSAGLLWLLLQLALLFHVSPLSRAAPTSGLSAAGSHLLASVGVPLYPLVKMAYDFTYH
LYEDPGRAVIFERRARGSAKAAVIVVASDVATTAAELKSLVLKGLAKWGEDGSNVASLTV
SPDLRKVSLKFGDLRRRVSLYKVVRAPLTSQTGSHLLASVGVPDHMLYWMAQDPAMNYYE
DRGRAVILYRELNENGGGEEDKLESLVLARLAKWGEDGSNVASLTVSSDLSELQLSFRPG
HQVWYGVNLLKVVR
>g16659.t1
MLFSAVICALLLTVTVVDGGLHSHNGETVVVKTTKGQVRGLVVDVISDPRTGGNGSPTGG
ICNVFLGLRYAQPAIRFEGIVNNIAPRGIIFVNIDYRLGVLGFGSNGAGLKGNLGLWDQS
MALRWVKENIQAFGGDPTRITVGGNTLLR*
>g16659.t2
MLFSAVICALLLTVTVVDGGLHSHNGETVVVKTTKGQVRGLVVDVISDPRTGGNGSPTGG
ICNVFLGLRYAQPAIRFEGIVNNIAPLDGPSLGQREHPGFRW*
>g16661.t1
MKNPQNVGGVFSRIVHRHRFCLSLLLSIVATGLLLPLLPAVQTAAANDEVANNKALDPLL
MLDHLLNCVYTFNFSTPTTTAAKDKQADGDGEAGHVREFYYPWLPNQQQAAATANGLLNI
SVALELEDENDGNGQASSSSADQNQQLFNIALS
>g16662.t1
MKNPQNVGGVFSRIVHRHRFCLSLLLSIVATGLLLPLLPAVQTAAANDEVANNKALDPLL
MLDHLLNCRRRINKQMEMEKRAMCENSTTRSRHRQWPAQHLGGLGTGR*
>g16673.t1
MQFPSTTVMGVLLIALMAGAVHGILNGDREDWARHGFLVKVLARHRQATGSSEEATRRHR
HKREEDSETATGGGGNRTKSCTGSLISASLILTARTCVQDRTGHKQ*
>g16694.t1
MTKLHWQSYSRHLLIPFSTVYFFILLIRCTDSITGQIITEQQLEESLKIMVVNLDQYQEN
ISSLMAEMKPSVYVTQQRKAITRSEAIRLMMLIEQFAVLHKRLNQEIQKLRNITKDLKSL
MAFVNSL*
>g16736.t1
MLAVILLPYLIVVGFASLTTDAMEPSPPPSSSITTTTLLPTSSYAPPSARTNNSNVRRHT
YDFHWPLELFPNGREKRQLSNGTLDLVGARQALAQRVIRGR*
>g16737.t2
MIAVKVAVVFVHILAANWVYGRTPSGHPRLTQQEREVLARGIGESTSNIGKKQNDYQLPP
GANINALIYNEELEAMSQKWAENCEFEHSQPVQYSENLAAYVHS*
>g16752.t2
MSFNTVTLCFFFMASLTAIFLNMFAAPAEGCGMPPAPPPPPMCCGAPPPPPACGCGGRRR
WKRETSVIKPDVATSVNDIQLALYNKFPEDKFLVMCALAGDDLTAPKPKTSINGAPILPT
KVSLSSRGDGYCNVVKGRIWCQAVSLSA*
>g16755.t2
MPKKFAVQLSILLLVMQVLRQELPQLSLPTFTGNKKDISYVDWWTQFESAVDTRNGLTPA
DKFNYLLMFTNGEALKVVGKPILTLAGYNNAKLALEDRYKDTPALSGDLYREFNALPEVK
STASARDFSIRLEDLCNRIAAQERNANEDFAGQDIPKWDLKRFRAGFKSILKDREEIVEK
HTEDQKPKVKRSLSNVANGRNGNGNGRNGGNGRNGGGGAPYIVHSAIDAEAEYEAYQDVV
SMADRMAVIANQPDKTRQKGAPKPPKNPCYLCKKGLHWSQDCTIYKTFRERLLRAQALKM
CIFCLGTDHQAAESEEDTEDSSEEDTGESEEDIHPFEHVSVAQTLAPESLAASVKPSKKK
RKSKKPSKATSETVNAGHQVGSDNDNKGSTPKQSEASDVEAGPVKAGHQVGRDKRVCSPT
IQSQNSREHATYTTIVTAYHREHDHC*
>g16759.t2
MKKELQPNGLLILLFSIVAIDNLQQASGGSQKEGKCRSVYVRLDSSPHECQIFQKDSVQH
TDGYVEADDRYTFFWKYCLETEQNCAGDYAFTYLSDRYMVATEVARTAFTRSLEDCLSEC
LNEGSLLCRSVSFNRTDGECHLSEQNQTVLSTDGVEPLYFITSDDLTYQARCPAPMHPLL
NTSTMTLWTERMGQR*
>g16788.t1
MCICRCLFLLFLLITFKDAGIEEGAVLLVQADASGGEHQQLERRKKGIIINTSPSPPLWR
RTQDEEEVASADVRRLEALEAAMATAAISSCAEKEKRAVKKAAADGGCLWCERAAEQNPA
ETTMALDDDENQKEEQLLFLEKEELDFVRRSPLLRWLIVDGICGGGGEMKNDVPRQSSLP
VHVSRSSNAAMVFDSPHHLLFRTPITPVVPWWPTTMYPPSSSSWRRRLPRRLFGGNNDDE
ESASAMVSLFYQSRVAICHHLFTHVFFTRLSPTEVGSTLSAATSKKEVYHRNEGDNDGVE
VKEGREGEIFLAAGIRQSEEQLNKGLTTALFLPNIIVPRRSLLKSVEEEKVNGSNKGNNK
AFSSDVFLTEAQTTAQQGVGVQWTAAQWLAGLYRMASGNWCSGEEGDGGGGGNEDEDIPY
TSGELQLHAYSQLLALAQKNRGNKPLVSGNDDAKEDVMPRTIVFMNGPNKVRVLMDTGAT
ASVMSENLASQLGLRIRPTRHAISGYGGTMAALGDVTTLFTFSGRTLQSVEFIVLSSNVF
QIANIRAIIGNNVFQELDRLHGGIVYDQWNKRMRLADNPEGCADQRKPRAECDRATIHPV
TIAYINGHNTGIRSLVALADQLGLRLSQSNKVMFGVHGTGNNYKMGLGSGVFRELSRVHG
GVGFDHHRGRMWLADQPQAWIPIFDEHVDDRNFEPAVFRPSVPEVGESSSMGGVGGWEGA
GRGGRGGGAGQWPPQTTGYGSGRGRRGRENFGGGRGGHQRVEGHNYRGAGGRNSSAGGLM
DGVSLSEEQRTMLLYAGCAILALFFFGGGKGVGKARSAGGGGGIGLGQALIYLAAIYYGL
QQYEQHTRAQQHQQHRPRG
>g16788.t2
MCICRCLFLLFLLITFKDAGIEEGAVLLVQADASGGEHQQLERRKKGIIINTSPSPPLWR
RTQDEEEVASADVRRLEALEAAMATAAISSCAEKEKRAVKKAAADGGCLWCERAAEQNPA
ETTMALDDDENQKEEQLLFLEKEELDFVRRSPLLRWLIVDGICGGGGEMKNDNTNHTSSA
LVANDDVPAFLLFMAAAASTEEQLNKGLTTALFLPNIIVPRRSLLKSVEEEKTTAQQGVG
VQWTAAQWLAGLYRMASGNWCSGEEGDGGGGGNEDEDIPYTSGELQLHAYSQLLAGNDDA
KEDVMPRTIVFMNGPNKVRVLMDTGATASVMSENLASQLGLRIRPTRHAISGYGGTMAAL
GDELDRLHGGIVYDQWNKRMRLADNPEGCNNYKMGLGSGVFRELSRVHGGAWIPIFDEHV
DDRNFEPAVFRPSVPEDGKELVGEGAEAGPANGLLKQLAMALEEEEEKATIIVVQEGGIP
VLVA*
>g16817.t1
MPLQASFFNIQCATITLLLILQQMCEFSMPVMGAQWDVLIGVREYLEENETECSFHYLSL
EEGAEHRRDSGQVRPGHQYSGIDYDEPFPKPGLTTRDLSYEQLFKIACRISDGRASEWGG
YMCQHFVIDFVRAIVGDKDRERLTNGDSTEQWPSRLRALDTFFLDRGIYTQSAFSATSPP
VDASTKDDE*
>g16830.t1
MKFGLKKTTLLALVLLVQMLAQALASISYRSHHRHRLHRRSRLTSGDRVASSWSSIDRNQ
HSFFDNHSDEEKKLLYRKLANHYENAFEQKPDRIVPIALNLEDSDEVIAERIADARKESA
STERPISVVCMAAMAIVLPILHYRLDSAYQNIEKRMEIFKDIEVAQKTGRFKRQGYGGSM
AAEEAQQCHSCVQLQCPPGPPSMERMPQMDSLQGHLVHLDCLEDQGSLAVLDHREMMRLE
ERELRGLPGHLELVGRKVRLDPMGFLRRTQDLRAHKDFLVIRVKREATARQAVGPIPGDE
EDDSKSEEKPFIESSTAGGASSSKFAKGALIGAAAGVVALGAVHGIKKLTTPVPIPAPLP
PTLLAEPPPPPPFFPPPRRFTFFAAPPPPPAPLPLPPPPPFPMGPSTTAALPTAALSIAA
LSTTLTSGSRTTSSSSATSPTSTDYVQSSSNQASTLFLCRHLHHRLPHSLFLPHYQHSHC
LHSRLLSLNHCLLHLHSPSRLLFQSVRHAHRWPYTMLRLRLHHFLNFQLRPMPNANASTF
RCALSVPVPSARSAALSTIASTSPNAYLQSNAYLSGVLQPASISVFLHFPTSSRGSACST
TRLRLQDPASSISFDAKVFFWNLLTSGLFRKAFSKSKLQLRDECRLEFLIHDESFTFVLI
E*
>g16833.t1
MAASNIKPLILFFFMAVLLLLAFVVSAEEKPVDGSSVDRWPRPSADTVTKEADFTGDMVA
MAGAVSEYISVPDLMNSDNX
>g16863.t1
MALFPVQPSALLFATIISLACLFFSAPASGYQQKLQIVSGNNPEVQTAQGRLRGLVVDVT
NDLRLPGGDGKPVGKQASVFLGVRYAQPAVRFESTTKGASDLNVMTGGDPLEYSEDCLWI
NIYSPAKLPQPSDKVQDYE
>g16915.t1
MHLSLSAAVCLLQILEILDGGRQQENGRSREGIDADGEQLHKVVQHLHVEEWATAGGEVL
DHELNSLQQLTLEPVDQHAQELGLLLGAPHGQAVQAASQRLQVDL*
>g16938.t1
MGFQHSVPRLLFILLVPPILQLLLLLEQPVSAVMDPPPIVGGGGRNKNTAERLTSTFPVV
GAASHKVHQHQLEEPHTDQQQLDTQQHHVPAAAVADVVVGQRHRGAPQPASATTAGDGGG
HSLTTSLAAAMNRRRPTTGGRATAAAAAAAAALAGGGGAPARRISGGGGGGQNRHPLPVG
HGPSRASHPSILGHGGHGGGRGFHLHAGAGGDGRQGNGEGEDHNKKDGENHHQNNDGNKE
ETETHSPTATRTDAEVEGATKKGKNGEESKKKEKGEGEVEADKEKEKEKEQGGEKEKEEK
KVAEKKSVKNGGEKVEAKQEDNNGDGEKVREPKRESVRRLEMGEIVDPMGGYFGNDDFYV
VDSEDVFMTIRPKKEREFAFRNGPTFDPQTSLLPLGTRIYGGHRMGDIKDEEKKTLVKML
PVGERVEFDRRYGGEIWLPFDGX
>g16993.t1
MPLYHTEPGKLFTVLLILISILHLLFDVTAAAEQRQSVASESVDRGEVAAGDMERLLKDY
VPSRYGSIREQLGKEGGPATIQKHSTADAELQPSPDDHPIVALDKQYILQKLAEVEAWKQ
KLQEDVKATRPSVPPDSVDPTPEENNTQPDESPNSPQPAVLPVPQPTTDPLSPPAAIEDQ
NWTPPEPSPSADDGGLPQPPPTGTVVEGLSENNDTQPALPDNNEGDEGEPERASEEDVKE
IEGEEGTTESGTPLSTVKPGPDPKVAAEARVAAINAVAHKSWEGHVVDRFATLNNTQRKV
LTGVKVGAIKKVGLARARPVSGMVVGAAPTIPPSFDARQSCWAVATGSMLTDRLCIRQRT
LGKMPYNPPFLVSEADLLACSKAGDCSGGVVSDAVEWAAQNRVVSGGNYSNPRSCMPYPF
PEHAAAGADYTTPTCNQKCTNTKYGRSYAADKAILGRHMDGPDLEALIQTELMSRGPVVA
CMNVYDDLYYYSSGIYERTNNSKLIGGHAVRIVGWGQGLDSSGNSRPYWIDWGEKGFFRI
VRGQDECEIESMSIDYVVFNTTAL*
>g16994.t2
MSQLTVALFFLLASVIISYSSAAPSSNYASLLNDYRLGNFNGGQTKKSSNTAMNDFMSAM
NSATRLRYGKRSAGDMALNSGEEHGYQVYALPSEQDYPRPSGFQPNQQQGQNRWLASKRY
AVGESGLSSFQNNFIPTGLIDSLNGAERLR*
>g16994.t3
MKALFFCTLVLLTLGFDLNEVLFDGAKNMVQGQLTVLCDHRVETLSTELWSMWNDIIDII
HIIDIDIHIHIDIDIHIDIDIDNYNNYHTSYNTSIWEYRSGGNTTPEEMMDDEVTCSVQV
LRHLHTCNLLSPSLLLLPPTTPACSTTTDWATLMEHGYQVYALPSEQDYPRPSGFQPNQQ
QGQNRWLASKRYANNFIPTGLIDSLNGAERLRTPEAIPAQTFEASIAELPGVQASIFLAL
LPQCHLSVTPVSSQILDDTGKAYVISTSSGEEATRSAATARVRAEASTVRQSGQHLDTLH
RQMAEIDGDTDVKDGLHSHPDVLIRGLYAVLENGDVRGVGQESAVGGHPMVKTSHVGEFA
GEARLAVR*
>g17003.t2
MTLEQFHVHASLGAHIAVSRLLTLFALLCSTSARPKEAVLIHVDGCIPPGDQHYLIQSTD
PYAKLAKKQENLPFEIRLEMANPKARFLITKWSGIPRIRGIPRVGDATLVILTLIYFRSH
RLHMQMNAPCGHPGGGDCGTVFKLICQASDYYFKSGLINNITPVANFLMALNPLLNTFIY
FFFVQRYRTADKSPALRLEFDEHDLELPNFKPYFQLGQRHTVRLDRLSKNNTTTGQQHQK
NAAWQLMYRQIWRSFVNQIPTEQPFRLLLIPPPHIRLPFRDELEGDDLWVDPENGRLWGD
WRAYDNDLLPNKAGVLNELKKQHGHDHHGPKREPPLH*
>g17005.t2
MAANNKMMSPKTVLCLSLLALVAVTTLLLEEIQMGGTGGGSGFVQACSGTYGVKDSAGPT
AACCNNDNCHLARPRVRPILTQQEAHLLGQVFVQQSGTGFKLVGGIHATGGCENVPRQKM
*
>g17028.t1
MQKQKQLSPALALLFCLFAAAFCCRCCRATAVASIDSSIGAADHNAASPPHHQDHHHHHH
KCGAGSNHAHHHHHRHRHHQHDSLPPPAAASIHRHHHQFPPVPGTVTEGPMMMMIGGDRV
KEAQLARLHRALAKADRSEHSRSPLQAPGSSAEWYELETEGEPEAVEELEAFLGLSPVRW
MAERACSASKGMAGGHGGGRVGGNARAMASLCRSLLAHPQRSRRSNGGRRTKSYALAILE
EFIASSTAGAGEQQQPGDGGLLQHLLGHLDGADLVNTVHKAALVLAKEKNGSTSPPSTKQ
QQQQNDVDDDEAHHHRRAPLTGVQLLDRAVRGLRQLATVQHQHQHHGQDDEHHPELGDLQ
LQRMAIQVAAGLAYLGAQLGGNGTKPTIDHVLAPAPLTDAATDTGSRVEQMEKEQSGGSP
ISAAVRNTIFVHIVFI*
>g17080.t1
MNNKTLFLVVVGVLALLQQSSADKDVKPDLPAELVDQQQKDPEKPKSEDLSSGHGPVPTL
FADEAHPAPEGEGNTEKSEVPPQLENQNLTVSEPNDPSGSSPDHQNLTNETGKGETGPSI
ISVGNETNIDMGNSGEKPVEDTNKAIDSETNSSNGVDEENTEKAKEKEAEEEKQKEEKEE
EADKDGQKNGEPSVSSGMDSKTKNETDEVTPGELGELGKYVAEEEENEEVEDEAKELEEN
LEDEERTPAGHSPPRHH*
>g17146.t1
MCRRASEQQLSIFSLLFFLFCLMQLDTATTVAVDGDRTTVSGVPLVISTWATADFQAAAQ
RAYDSLVTTTWATADFQAAAQRAYDSLVTTTTKAADEDGGEAHRLGALVAGLSECEQRRC
DRTTTLDALLMDGHSHRSGAVAALRRVRDAARVAWAVYNHTEHSMLVGEKATDFALAMGF
TEERLDTEESRQMHALWLAKRCQPNFWRNCGPYKPSSAATSSSSPAAAVPPLSTTEMRNG
ENMEKSSGQQQQQHWAKQQQQNQHQLLLLDAGPVVEELTTEPRYSVHSHDTIGMVLIDAG
GIPAVGTSSNGARNKIPGRVGDSPIVGAGAYVDQEVGGAAATGDGDVMLRFLPSFLAVEL
MRGGATPAEAAREAIARIHRRHPRFFGAVVAANVRGEWGAACAGMPIFRFSVVHKETGGG
AGRKVAVDEVTCAD*
>g17180.t1
MFVFAAAVFIATTLLLLSTEQVDALCPPPASTSCNPSSCQPGVEKRNRGGSGKTRNIYGI
VDDSDKSGRPGGDSGEVTGDDEEGSGKIDYKTYQKLTCCEDRRLPDACLQKCHFNAYTKN
ALQEMFFKRDGCPIEAAADMQYCAAQATLAGEKCLLFCDQRPGKAIKRCFYDETRDRMEA
KLRHRVLDNVQSREEEKMVAKPMGVERGGAALPPPIVPEMVSHGGAAGRSSSSGGAMPLK
DDDGPQQMGMMRRRW*
>g17180.t2
MFVFAAAVFIATTLLLLSTEQAWRSGTEAEAAKHGTSTAYGEVTGDDEEGSGKIDYKTYQ
KLTCCEDRRLPDACLQKCHFNAYTKNALQEMFFKRDGCPIEAAADMQYCAAQGHDHTECC
MRGGIQATLAGEKCLLFCDQRPGKAIKRCFYDETRDRMEAKLRHRVLDNVQSREEEKMVA
KPMGVERGGAALPPPIVPEMVSHGGAAGRSSSSGGAMPLKDDDGPQQMGMMRRRW*
>g17189.t1
MTGPSSIFPLTTTSTCFVLFILILSSLVPPSVVAEPLNPLKALWRGNCKKGWRKLWTLWN
KTMRLSLLIAMVVGLLLLLFVSMSTPVDRTTQLGSGIPSAIVSRSLETNSHVAAYFLLNG
EPFPKMEAASCSSKRPFPAVQGHNARLHKVNQNQKNIRSDLTVALSSSAGDGNHPVNMEN
EPTSSIIRRRRRMPKRKQQQNRCAEDHQQGEEEQQQQSIWLRCRVCDANAQHHHYGVACC
KX
>g17210.t1
MRGSSSVSILILAALVSTAMVSSVAAGTIPLGIYGIDSIPALRTSPSAIVNVNNAEEFRA
LIDELTSPSNSGSAESGEMGRLEQLRRGRLMRRLQANRPFYQSRFSFLDGAQPTHSRYQR
MRYNSRIGGNIMMG*
>g17210.t2
MRGSSSVSILILAALVSTAMVSSVAAGTIPLGIYGIDSIPALRTSPSAIVNVNNAEEFRA
LIDELTSPSNSGSAESGEMGRLEQLRRGRLMRRATTAESGATL*
>g17212.t1
MNTTLTIFLLLACLLLLSSYGQQGIEGSSSSHGGSARYQERVSSGKSRDRASVVCCQHNP
GSKSDASYLLPPGGGHEDAYDNDMEDTAVRELAEEAGTHMMDHEWWKDHKESGADFAEVS
RRSRKWVDVDSSALDDVKDNWKGPISDAIAACRSKSG*
>g17219.t1
MLVLLTLLMTLIAVQLLPFLKPTTTTTTPPKFGTGGVEASPPSRCGSCNKKLSVREAGYH
VCLDTDKARNAAGQKAETGQCIAQKGMQQQQQQQLCQQSLALSSVVEVEEVQIWPKKQEP
HHRTGQVVIPRTVRLADLPPWLATIWTNRLLESGDDDEDQILRX
>g17232.t1
GGSNFLAVNLLFVITVVSIAPSPTSAELCPPFFGDFECPSNYTCQLGVCKNSKEEEPPID
WDALWAERAHQPKCRSGHHHRLRPNGQMLGRSLCPETELCRDGRCQRVIDNFCLSAFDCG
PAFACTANKCTRRTDFFAPAYSRPRPRCDPGEILKEDRCAAI
>g17232.t2
MTFCAISCWSLEGGSNFLAVNLLFVITVVSIAPSPTSAELCPPFFGDFECPSNYTCQLGV
CKNSKEEEPPIDCAKGMPCGRNVLISQNAARAIITDCGPMGKCLGDGTVPGRAMSAGDRQ
LLPVSLRLWPGVRLHGQQVHTENGLLCTRLLSTQAPV*
>g17236.t1
MLLLLVATYTTITFVSAATGASKLERLITELGPDGSGSIEPKELDWLIKAVTKGQAAKRP
GVRAKFNEANDVLQKYLQQIKAELADSDRTNN*
>g17258.t1
MPLVFFLAITATGLHWAAAGPLPLEEDRPHQEVDRQRLGNHEGRGWMLMGEHKAFLLHLL
GRLQTDEEWYKENREAIAKLCAPVAVQQE*
>g17271.t1
MSVLLTIRPLLIASLLLVFQLLVGSSVLCRPDEGHTGNDNQIPRDNMEDCTDDGEKRILV
WRAREEPTDKDNQHPKGNTEGIMDSNNQIPARNTDDKPVYIDGTDIVPAIVVNSS*
>g17277.t1
MLIALLLVSMEQASVFPPGQMTQTRDGDIDGDDGGDQLQERKDKDDDTHELEHAFRLVSL
PKPPTATVEEWMTLHHQYGQDTAPDDHHIVKARMGWPTIDYFNPGPYYQSPEAEKVRIGM
VVVLIHCPAADHFLTMDWTDDWTQLQARAQTRAQATCFVFEPVLTAADR*
>g17283.t1
MSSIPLLFLCASIIALCCLAGAGALVQMPQARSAPARIPLCSCEEQQRFFDEELKPVIRP
IHDKCFEEIREEEHAQLGVQDPKQLDECLLEEVSRSEAVVDCLNQLGQKRKSCSPGAAKG
AEIANVPSTQVLAYHIDQLAEALEAEFAKITKKSGDTKFGPVYQKHTECIRQSLVQKLPL
LDLAQTLQCELNFSNDWMVPAFTSADLYRQTVQKICQCAIGTKANDYFTELKQLLTKQQK
TPSS*
>g17294.t1
MLARELHVFAVILLCVTPAKGWWGDQSVNATGKVMCIVPPVFSNDINELRTDVLTDIKVP
GRAQPIRIVMPLLLCSHMSSSPPSDNIKATVF*
>g17295.t1
MLVVIISPYWLVLLLLSGVCTAGEGEDSPPSSVHHHPPSVSSNTYETAPPPPLTVDGDHL
QMAILLLKTALFSEFLRHRWLWPPGLRGQRDGAELARLLPAAVERALSHRRNSKNGGEKS
VDGYRSRLSSSSLLDVRLQRLVRQLPPSLGLLVIERGGHHQSNSSSWAPSPLARLLVSST
LSSDSSSTDENKSVTGHRLRRRLIERAKDKWSGEEHAQMRVERAAADMGQRFCLALDCVQ
QMVDAYAECTNGGGDGYGDAADWQSALPLFDALAPVLALARRSSSSSPRAVPPLLQRIFT
GFRQLTLGGRRRRRVAPGDHPGQDVRGPMATVLVGLVGRRIVVDNSNNGKQIGGDGKKAR
AAIKTLSGLAQWMDQGCQLEHDLAKLFQNRTKTDDNPVAPSWTGSATDLDPEWAVAGGLE
VLMALKEKAELETVLAHIRGGVDTEAARVYFTTLRLHRALTHPGTGQEVLEALARAGRVL
TSSHVQTGIAGVGVMAANLGGLVMAGEQSTTICSWLR*
>g17295.t2
MLVVIISPYWLVLLLLSGVCTAGEGEDSPPSSVHHHPPSVSSNTYETAPPPPLTVDGDHL
QMAILLLKTALFSEFLRHRWLWPPGLRGQRDGAELARLLPAAVERALSHRRNSKNGGEKS
VDGYRSRLSSSSLLDVRLQRLVRQLPPSLGLLVIERGGHHQSNSSSWAPSPLARLLVSST
LSSDSSSTDENKSRAKDKWSGEEHAQMRCTNGGGDGYGDAADWQSALPLFDALAPVLALA
RRSSSSSPRADVRGPMATVLVGLVGRRIVVDNSNNGKQIGGDGKKARAAIKTLSGLAQWM
DQGCQLEHDLAKLFQNRTKTDDNPVAPSWTGSATDLDPEWAVAGGLEVLMALKEKAELET
VLAHIRGGVDTEAAREVLEALARAGRVLTSSHVQTGIAGVGVMAANLGFDVEATLRSLAV
GELNGHVRVRQMHPSCQSARETVQQRSGEGLDQSLSTDSGWIVEGVCTESNDGIRRKEQL
EEGRIEEGITVVEEVEVGAGNGPEPITKVSQKDPFVRRLWKHRWYQSLNGRKPNISSRTS
KGIRRWRLNRVDILARNV*
>g17336.t1
MLLLVTLLLGSVTAGHCCPLLPPPPSPPHPTPPSPTLQPQQWWPSWEAAGHRIPAGGCCT
TTAGDEEEDDQRHGGGGAEDDGDEEGLFFDCGAGASGGGKCVPAVRVHDGHPDCEDGSDE
FCFPGQILCGRFCADHRHLAECLLHPPPPLGGPPECMALIGDGGQSQNQLSVGGDLLLKK
KQSTLDEDPAYHRLFRPYIDQQRRLREEQIRQREEEQLHQQQHNPEQNKPAIDWPKPGLD
QHHRWPWDKGQRGAQSVPPNSGGDGTVPTAILSPPSPPSMGGGRRQQLLAGEAMVGGGDE
AEKNSIGGLSSWWPVGGGAGAPKAPPFLPSSMKPPPPPPPWWPQHMPTIGNGNTAPPAPS
GALTPSSPTSPSDVHRPPGPSASASTPPPPIPAISSWRQRQLAAEQERVALGGGGEGRVD
GMLRPGPPSSESGPRDQVVQQPSASGWSAIFPAHLLLFPPPPSLPAAGSSAGVSAGSSEE
KQLLKEKQQPSDFFGGGGGAGAGYSNPPNTDIAGGGGDDVRSGGGLLPFSGYHNPTAATS
AAGAFVPPPPVPHHGAGSSSGGWSSSSSTSSSTGPILTKPPPPPSAAPYDALLLLPAAAA
AGKSGNTNPMEVEAGGWRHWGWRPTTAPPFATSGTVTTLPSSTFSPVRGGAAQLPPASAQ
QQGWRAVEQALLAKHLQTHHFGPSSTFVSPPPPSRDEEEAEDGDGAVVPPGSSSSARRPT
KQPFFGSPTAAAGNDHDRGGAVTMVVTTKNPFDAGHYGDSAGHHLGPFGVLAPFFSSSSV
SVWRPEQPEHGAGPANGAGPPAARIAPDQHGRQQQQHGGSGDGITAAAGDGGGGDGSGIL
TAHRPTTNTETTSAKELQQEEETKSAAAAETTEGTKTTAVDGQKKEEDHHQNKATAEQQQ
PDRSGWVTVATATPTPTTPQFQQQQKQLLPSSSTSTSAPVAGSSSFGEATGHGHHGSQHN
MAGAMLKTGHHHHPHGHAGSSGVGENDEDQGQPGVTVASGDGRGRTTTKTMNGSVLGGED
CILLLDICLSYWLLALIALVLLCALLACLRWLCCCCLPPAGTQREQEERKVRVTPPTPSA
QQSGTSTGSRKGGQPPLESVPEERAMEGEEEDHAKLTVPQPGPTVIPAIGEGRGRRRENG
EKKVRVVEDKDKKEIKEVKQSTAKEEIPPAAVPTVVIPPPPQKTAVIDQPPAKPTTTTTP
HSFLLLRLFSPLPVHQPLTMPAIQCTPTTSTWATDSLDELLRRHRVQEMQAAAAELIRRR
DASQQQQQGKEDATVVGDVGQGGGGVEDARGVDSSQVTTSRVLDGTEAHLPPPAAIGTVN
NNGNGQQQPQRRRESLAELIRERRLPLTISCYHPQDQHHPLRIDDGEGQGGGGGGEGGSR
AVVTKSSLEKLEEELIEDEGEREREGSEGQRRGRSRPTSTKDDANNAQNEKGAGGGVVSR
MDEYDAEEARGRGQQPPTTTGMEENEEVEEEELVEVASGTSRRSRRRRGEITTRRKQQPA
DVDDYEVMGGEEEGDGDGTSTFTLLDPYSRRLRFPIRKAPLPGGGGGELRRREEMEVEEE
DQSELHSRIKTEKRGKKKKSTAEFPDGSPLPKHLAHLPTSIWDSDSIGSQQKRSDGKDEK
KTAVRAAKEGGPAPAARVHREHEQQLDEEGDGDGGGVLVEEDDDEQSVVARSLAGPPRGS
IAYDDDRPFVVERLRHPLSSPRPGKRRAAAPSRRREDDFDFGQRWEGAEGERRRPPGRIL
LANDDVDDYDGGSASRRWPQPEGYRAHRCVVPGGSKETTETARLEREPSFEERHAQLEER
VHSGCIVGDRPRWDTSPSREHSFTAATKLDLVEEQQRRREAKEREKRARQAVEQFDREAS
MTDLREPHRCSSLVPRRQRSTGGGGGRSIMLSSPKVVDDDDLLEQGDPDRRGRFDQQQQQ
QQRQYPSSSRWQDFD*
>g17336.t3
MLLLVTLLLGSVTAGHCCPLLPPPPSPPHPTPPSPTLQPQQWWPSWEAAGHRIPAGGCCT
TTAGDEEEDDQRHGGGGAEDDGDEEGLFFDCGAGASGGGKCVPAVRVHDGHPDCEDGSDE
CKLNPLRPLLRGPPPSG*
>g17341.t2
MKMLLGFVLALFAVVHVGAEKEPFKSTYPRAVRARGRILCNGLPVREEKAARIILFYTQK
GPSSNGTFLVEADDVQIPKGVLETVLVIYHRCNFQQAILGLRVS*
>g17363.t2
MSALIAAESTAFFLAFPSGALALGSEKSIDWINDRRGCSWTRGIMPETRGKVPGTRGKVP
GTREKMPGTRVKLPGTRGNVPGTRGKVPEARVEYPRHAISAGDPRESAGDPLESARGSRG
GARDPRGSARGPAKVSEAQRKPLLSKKSVAGQQQAEWPGEVPEGLGEGGNEIPEDRGKWC
PRAGMKYPRTGGTARRPGEVPEAHGKVPEAHREVPEALPDRREKYPRDKVAQVREVVKTA
STNDIILALHNFDMSGNDMAIGDWEKTGGGGSKKKNQKKKAKNGSLLFHPRLVCDNSSVI
SLIAQLGDASAAAAIPHQQIPTAKQVQQQPIEASPRISGSSNNKRANSPSSQVSSKNMAQ
VKEDGIGIESDAFSTSELAELQRTLLAELKAKGIDPSEGGGGRDGGGGHGGKPRSETNGG
FQKKTGGGGGGGGGQQQKGAAGGTGKKAAPAHA*
>g17386.t1
MLLSLLILLLLQLFVYSIQGGVDGYSSFSSGSYSDYPSSSYSTNLASQNSEVVSTTVEAK
KLSEAAKDDRRPRWLVDLGGQKRPYYNRQLELNKEGAHPTDGAVIRFHDDQAPNVRMKEY
GGGRPTPTKAVEGLENKATVIPATMPRQTDVDSDRLFETFMATAAWLQQQQKWATTEAEA
ILDRHFLLFFMILQLQFTYNIQEVDARSSSFLTDNDGLSSTQTAGFASYPTIDYSSQSAE
ADEAATELPPIAEDGGGDDQTRVNVGRQQQQYNRQFKFGEGKYVTADPNEEPVMYFRHDR
APNIRKELLLPQQTEKGLPAAMVGGLEKEATVIPPAASQQPTAGVSPPINNGDGRPPSDA
TFNNNAALERNGGKNVKSTFKTERVGGRTVTTYTVVPRQQRTDEENTGLLAELLLCSSLV
NLSSTRGLASSAVVVVIFGSSAACTGGNTVTLPPSNSLYFLPVFGASIRMLGG*
>g17388.t1
MSVNHRLRLFLLLQPLLVVVMVASVPTTIDDDDVDDIEEDEANGLALSEESFTEAEHEQL
ENLFTQIAKEAK*
>g17401.t2
MAFWTSRSTSVGGDLGLLLLLALFIFQPATPYWNKLRLIPQTQQQFSQKTAIAHNQTRAI
GDNTTDLLTTTTNPVPESSRSETATAASPQQLTLGTKTTTQSRANSSKPDPTNPNTSCNV
RATWVVEALNNADDIEWKMVAEKLHLREKFGV*
>g17429.t1
MSLLRNNTLLLLLFVLVVHGDSVGDKMVKRCQEELDVEAIKKSYPRSVDCFVLGEQPSHC
LVFTRDVAGKPFPGLNQSLPCCWTATSRSKLPKHLEEVVQVMDDGRIRLKYTAVKAQHRN
VLIPLVGPRPDQRCWHNASIDQGRTRPEHLHDATNLLSFVMMNFRRPELVNTGHPPDIGL
DQKATT*
>g17433.t2
MKNSAGHHRLLTIITLVLGGLLASVASGADAAAVTNGNGNWLGNNRIYVAESGEDPTVRT
LMRGGLAGAHYNYYYDNAVQPPVLVVGTGPGRASEASPPGDIVFFVESEDVTKVGHCVGA
IWSSQFRGQSAGITEKLATASANKAHQVVVSVVSGDGELLGQMDGSGRLLLAARAGIVHG
KSTPPSHSAIL*
>g17445.t1
MRTFLDDGERKKKKKKKEKGTMTILAAIIVLLATMVAVTSAMPGHQQPDQKAAAEAAAAA
KLAADHELKEGERRQKELDAQKHFEHNDQLSQHLHDSILQLSQQHHQRERPPSPSGSKPL
NLLKLETEPFRWLFAQRQQHQSLX
>g17445.t2
MRTFLDDGERKKKKKKKEKGTMTILAAIIVLLATMVAVTSAMPGHQQPDQKAAAEAAAAA
KLAADHELKEGERRQKELDAQKHFEHNDQLSQHLHDSILQLSQQHHQRERPPSPSGSKPL
NLLKLETEAATPIPLPHPALLHPAACV*
>g17446.t1
MTVNHRLHLFLLLQLLLMVALVASVPTTIDDGGDDDDTEEDEAEEGFTYAEHEQLGNL
>g17468.t1
MGRKSCQPVLSPSFLHTLWFIVLASSPSPIWSSPSCNNNGNNENTNSLNGQRQLLDSTFA
ADTSLSVDSAASSRFQASSSFAFDDDLENPRTTTSLGMPSSSIDFGGSTGQTSAAIASST
TDNEFGTAESTTKTTTNLGLLLPTTTAEPAATVGIAEQKANETQLVHSVQPQSKHPTTTA
NDASSDSDGGGSSAAAAASKRRAAAFERRAEFVRRTKLWQQKQQQQQQQQQQMEDQQVPP
TTVVARPQPDDPSSHWHSQAARAATSLERSNKQREQKKQMEEVTX
>g17477.t1
MAPVLMVLLTALLVFFNTNSGGTAAMYGKPLPVARHLRPRHLRPRHLRPRHLRPQX
>g17501.t1
MNIFTTTSLVLILLLSIGGAVFSADEGSNVDTNKTEVGGVGASAKDNSKTEDEVPPTTQT
PPPTNRSAGNVVEGECGRTGGSSNGSSYWKYILFGGLVCVLIALVIAGYVYWLGPKLNNK
*
>g17514.t1
MLSTAASKNSSILMAAILLLLAVAAVMITGTGAAPLNNGVQASKAAGGGDEEEALKGQPF
EMIEKIMLCHQVSHAIIEYPTAEQRAMAESPFCREHMAQHRKDQTIAVQQQGGGDDGAGG
AAEKDDNAALEQGGGGQEQQQQE*
>g17540.t1
MTNMAAFFHLLLFLFLLFCWLFSVKAGFTHGQPANNGDAVEQLLEQVNSSHSGWRQKRFE
KGIYVGSLLISGWVVSGGEQTHTNGKMHRLFSAHLSSFHHLLHQNSSFAVDVGGGQHVLV
KRDKRAKPVAQALVQPMFVQPTSCGLCVADQRQKCSPVASLQSAKRRVERAQSTKSIQVG
DTGDGGMAALAKLLQLEQRLCLDAFRVKMRHQLFNESFHMRSHRLVIILAVKQQPFVGMA
AQTETAGAYGTPLAIPGDYYAHAHAQQPPPLGGKQFFWFRQTNSQQGLY*
>g17541.t1
MPASITNNHQHSSSPPIKVPEGANKGDHLRKLLAPFILGLSLTKTAGAYGTPLAIPGDYY
AHAHAQQPPPVTSGASGRQSYASYKRNFYKAKKQRRTSNKANELRGAWL*
>g17553.t1
MVFFKFTCFASVIVFFFFLSTSFTATTVDGQVPASGGGYGNDSFWASGHQCWAMFDQEAL
MRGPHRVDCRVRGEQYGDNPSHCLAFVEDSKGRRYVDVEDPPKQPCCQTALPGSQMPDHL
EGLACVHDNGRIAVVERGEQVLVPMLSPFEDRIEFWVECKDAQDPTVRALSRMMANALSF
SYSRQPDYAIYNPSVPPTQFGAGLDNQPCVLCRNYVETRRPLAVTVWNNHTVVVRYREGD
EGWQWKVDPAGPACGFPEPLRDEQGVVQSDGLRSWNWTKSANNNQTGYYLPLRLLRPERV
NDHNPYHRQFASADGGGHGTSARAARVRRGAPLFEAQHQVAVPMWATEGVYAPQSHCPIV
LSFKTPKR*
>g17554.t1
MAAISASLLLLLGSAIFVFFFFFPGAVVVRCEDQQQSSSSINYGAVGGYVPDRWWEEPRA
FYESPFERKAPECLRLFNDTLLHNRTSLAVGTDCRVQGEHPAGGDNPAHCLAFAQDSRGR
PYPGVSGAQASNCCRPAKGPLGSSQLPQHLRGVVTVQEDGRIQLNYSRLVERGEQVLIPL
LSPYPDRIEFAVECFRICDNHWVNIWGLWRRRPGLSELSEASILSIQMSRALTFSYSTTP
GIDHPDFPGDRDQCPICRNYVMDGAQARRPTTYTVWTNHSIVQRFMKSAEEKDQDSRWLV
EDEQGAACYFPHTTGRQMEVRKTHSGGGKTVMMDVETHLRHWLNEAVPADGAGAGGPLAY
YLPLRLLRPERVNGGKVRFEPGREGTPMRLTAGVYAPQSPCPVILTFLQQSNNSNGTEAG
AGWTTGTSSIVSSQRWLFNGLVVGASAAGTWATYAMASYSAGLFVDQAILAEEDRVVLIR
FGHDWDPSCMRMDETLYKVANKVKNFAVIYLVDTTEMYELYDPVTVMFFFRNKHMMIDLG
TELIDIIETIYRGARKGRGLVMSPRDYSTKYKLKFSLTGLQRAIRRESPLSEASSVGLFG
HPLLRSPAGFEQLASEVEQKTTSLVGQIVQGAEARSQDPKARPTVALVDDLSNELCCAAD
LAMMESADRAMHRYTQLVESLNTMPELYQTLRRSLETETQLDDVDRRTAQLLLEDFENSG
VHLGPKQAIN*
>g17554.t2
MAAISASLLLLLGSAIFVFFFFFPGAVVVRCEDQQQSSSSINYGAVGGYVPDRWWEEPRA
FYESPFERKAPECLRLFNDTLLHNRTSLAVGTDCRVQGEHPAGGDNPAHCLAFAQDSRGR
PYPGVSGAQASNCCRPAKGPLGSSQLPQHLRGVVTVQEDGRIRLVERGEQFAVECFRICD
NHWVNIWGLWRRRPGLSELSEASILSIQMSRAYAYSLQSESFVHFLCPICRNYVMARRPT
TYTVWTNHSIVQRFMKSAEEKDQDSRWLVEDEQGAACYFPHTTGRQMEVRKTHSGGGKTL
ELEGLWPISKSQPFLEGTPMRLTAGVYAPQSPCPVILTFLGSVLEKTQATTAMGRKRGLA
GPLRWLFNGLVVGASAAGTWATYAMASYSAGLFVDQAILAEEDRVVLIRFGHDWDPSCMR
MDEMYELYDPLIDIIETIYRGARKGRGLVMSPRDYSTKYKALWASLAIPCSVEQKTTSLV
GQIVQGAEARSQDPKARPTVALVDDLSNELCCAADLAMMESADRAMHRYTQLVESLNTMP
ELYQTLRRSLETETQLDDVDRRTAQLLLEDFENSGVHLGPKQAIN*
>g17599.t1
MRDTAAYFFLLLLVALLLLGLLATDLYGEGGGMVEGSDDGDGDGGNGCTDWGGGGSCTGG
CGGTSGGAVTNAX
>g17614.t1
MVRSTVLLDIVFLLTLLRAGDRQQLLQRIVKAKVLPLQLSRLLHSDSMEPLRFDSSSSSS
SSSSSDEDEGRGFEKGWDEDEGRRLEDELTLIQMVNETRNQLLINSMFSSHPLGDILRNC
SEDQRRRLIALIQTREVLATEPVLISNYVIAFLRDELQKNVLDEDQLFEERKKLVLYRPY
WQQARARFQAEFEKQNVVLAISATLDRQRWDWVKVQLGVRHL*
>g17623.t2
MRTLIFVLLALSFAPLLTIAKEEKKDAENTKETPSETVPEPTKTDDPSGAISTAMDLDKP
IFLLIHKSCFASSSKRKELVELTKRFVMVNTEDDEEPQDEAYAPDGRYIPRLFILPTGGD
QGAGSG*
>g17624.t1
MSCIGNRTTYCILPSRRLLSPAAVLFCFIFIIGGIGDGATAPPHGYAHSPLAGESVRLQL
VSNPPTAGAVDVPAEGLLIQLHCILVSTVGAKDIKELLYHCSVRHQPVEAGATAQHS*
>g17630.t1
MTTRTLPLLLQLLFITSFTLLFVSSSNAVAGGSSSKDVESCARALDHCWGGNAVSNAIIT
LCFYHIVKNWQLCRARLLTCYDDGPAFSTIYNTLKGCLEQLAC*
>g17655.t2
MALLPVLGGLLLLMEAQLTELLAEETEERRQCHALAEERRLIRELLKAELDKAAKKGKKQ
SLLKQRRRIGGGCSLKFGRDGDVVHNEEDEGTQQVVGMWKRHEIARLGAEIYQLQQSADQ
KRDMADWLRQKILS*
>g17682.t1
MAPAQVAMVAVLAAILCALCRSSPPPPAAAVGSTLAQTTGLLSSSYNSPSMISSNPRAVS
TAAALSPIVASSASASFAANSFASNAINSHWSHPQQKHHSSSHSNNFRTFASSDATAASA
DAAVLERPSTIAEAEESGEAGMGPTEDQSDMAKSSGVGIRQMLLDQAAHRMIIFDTTLRD
GEQSPGVNLNADEKVAIARKLSALGVDVIEAGFPAASDGDFHGVHRIATEVGSLMEGREA
VGRPVIVAGLARAIPRDIERCAEAVKPAPFHRIHTFIATSDLHLENKLKISREECVKRAV
AAVKLAASLVPDVEFSAEDAGRSDPVFLAEILVIKAGATTLNIPDTVGYMQAEEYGRFIH
NLIEKTEGADQATACSLAAVKNGARQVE
>g17720.t1
MRRLFSLLVVVLVFFLIHISADGTTPAPPTDTETTTTTPNQQNQNQSVEEPTTIRPPGPK
VFDYPLLDEVIDRELDPCQNFFSYVCDRYFIQPKLITAIFHDGWLLTGRVSNFWRMEKMF
SAAASERLANYGTLPRLDRQMFAYYDACRDGEVRKRGGAIAVLKRLAGIRRAGADQPGKM
TDWAVRAHPAAAFVRLEVVDAENSHIFVYLLNGSQKLADLRARLLAIVDKLELDSVRLGL
PTLLHDVITGLNHKAEAYIEALVEVEQRMAEIHESTTVNTSSTATGDEVEMSPNQLTELF
PSINWTRYLEAVVPADVHRQLFLPPSDNNNKTVVVKIKVKNPGRIQRLGQLVETLSADQF
RFYLAWQVLLNGLRELDPRQPTAGISAALFISKDTDLFGLPGFYLDQIDLDEKCRNQTMA
LFQPLVNRALVRRVAPLDKGVRQAVMGISAQLASAFYRLIQQDTEWLDNRTRAGALRKLQ
RVEKIIGYSEQIMDDHWLLDRFQDMGRKYVHWRSMDRYRHFLAQPSVELWLNALALNTFY
FAHQNKLHIPAVLIDDPFFVNDAPASLVHAFDSLNRFRDEQGQLNNNNDWWSDGASKNYT
ERQQCLVDQYNGIDYGKGRKGSIADNGGLRLALRALQQVLREQPKEAMRRVRNFENWSPE
HLFFAQHALDELRHGKHRDPYPPSEARINAVYRNMPEFGRAFGCPLGTPMNPEKKCRVW*
>g17720.t2
MDTPESGVVGGPESLLVVVLVFFLIHISADGTTPAPPTDTETTTTTPNQQNQNQSVFDYP
LLDEVIDRELDPCQNFFSYVCDRYFIQPKLITAIFHDGWLLTGRTLHIRSNERMEKMFSA
AASERLANYGTLPRLDRQMFAYYDACRDGEVRKRGGAIAVLKRLAGIRRAGADQPGKMTD
WAEAVGPIFGVENNEYLLNGSQKLADLRARLLAIVDKLELDSVRLGLPTLLHDVITGLNH
KAEAYIEALVEVEQRMAEINWTRYLEAVVPADVHRQLFLPPSDNNNKTVVVKIKRLGQLV
ETLSADQFRFYLAWQIDLDEPLVNRALVRRVAPLDKGVRQAVMGISAQLASAFYRLIQQD
TEWLDNRTRAGALRKLQRVEKIIGYSEQIMDDHWLLDRFQDLWLNALALNTFYFAHQNKL
HIPAVLIDDPFFVNDAPASLVHAFDSLNRFRDEQGQLNNNNDWWSDGASKNYTERQQCLV
DQYNGIDYGKGRKGSIADNGGLRLALRALQQVLREQPKEAMRRMWCANLEDELRHGKHRD
PYPPSEARINAVYRNMPEFGRAFGCPLGTPMNPEKKCRVW*
>g17725.t1
MAYNKQLTLFGLATVAASLLVLFHQVQVLDAAGPPGSEQPPPPPPQQQPPKLIAKRSNGI
GDLPPPPPPKFIQKRNAPPGEPSKMPPPPTPEGGPNRQRRQSGGPPGGAQQPPPPPPQ*
>g17758.t1
MNNRSFTFSPILLAAVVLLLLLFQPATEQRAGGGGVSASSSPTTGNGGGTSGDKGGNGND
GKGGKKGGKDDADNAGGSGSGGGGWKPTGDKELDKKYEEFMKKFNGGNGGKRL*
>g17758.t2
MIRYYALILIFTFKFLVGSLQSSEREEEECRPPPPRPPGMAVARVATREATVTMAKAHAL
GQLICYSPLNGTTVAAANYGGFFDDADNAGGSGSGGGGWKPTGDKELDKKYEEFMKKFNG
GNGGKRL*
>g17760.t1
MLILTLLFIVSLVVAATDALTVWRADSPQLPQQQPLEYYFYDSVQPSTSSSPIYLPTISH
HRLVQLISKMVEKEENSSVTATAQKSPQPIPAPIVLDAVWKQQLIVRLFVGSPX
>g17782.t1
MATTTKHHHHHHHHHLSSLAAVWRGRARGVLLILVMIICAGLLLITPGHADLRSWPKDGW
DGHRPARX
>g17794.t1
MRGNCRSPLVIVVGLLLVAALIDEGDDAASIAPFSVVNQQQRLNTLGQPAAGQLPPQQGV
GFGVTNRQQNLMVRDEVRELAGLMARSRGGGDHGGGGDGGEGLWCAHGSGSAELAAQQQL
RHFLRHSHVFGPQMAAICRLAANADTNANIKWRDTVVTGEGIGDRVRDGHWLPPMLPLAR
VAVCDWLGRLHQDVGGGGVGCAGVEQRLAAELGIQSSSNGRALLDNGHLARDNLVLLRRL
VAQLDSPLLTTTIAGGQEQRHHEQQQQVDGGDGGGGGVLLEEFYAHPEAHIQPAHLVALL
RALVDQASRPLLMMAAANRKHHGHHHSNGKRHLFGPMGMGGGQWMPTMISGGQQQQLIRA
KRSGWGDDGGGCGPPPMMGGMRGMGPPMMGGGMGPPPMMGGMRGMGPPMGGMMGAPPMMG
GGGCPGGACAPPGFGRGQPMMLPHGGGGGGFDDGIQPEELWSFGGGGYGGVGGGPVERAL
GMAMQNPLLFGGITLAIYMLLFGGGGGCGGGGGGIGSLLSGILSLLSPRMLLILGAVGYY
LMQQRGGGGRYGG*
>g17794.t3
MRGNCRSPLVIVVGLLLVAALIDEGDDAASIAPFSQGVGFGVTNRQQNLMVRDEVRELAG
LMARSRGGGDHGGGGDGGEGLWCAHGSGSAELAAQQQLRHFLRHSHGRLHQDVGGGGVGC
AGVEQRLAAELGIQSSSNGRALLDNGHLARDNLVLLRRLVAQLDSPLLTTTIAGGQEQRH
HEQQQQVDGGDGGGGGVLLEEFYAHPEAHIQPAHLVALLPSWPPSQQRQTASVWANGNGG
RPVDADDDQWGPAAAVDKGKAVGLGR*
>g17817.t1
MLPSSSSSLAFLVATTIVVIAGLLLLLISDGGGGVEAYNNNMRRMMHHGHGRQPGYHPGY
HHHPVPIAHRAGGADTADKIIRLPADVLATRAQKVMAMLEERKKREGTGTGPFVMASRRP
FGGDSSDHHDHEEDVFKQLLLLEDGRRAITAAREAAAALSESDAGEMEQEQEQEALVTSG
AQLEQQQQKDEVEKEEEEPEEEDGRRVRRFGFGRFRRRLGGGKASKKAQKAPKKALKANK
KALKADKKARKANKKADKASKKADKAAKKAQKAERGADRAAAGRATNEAVAEHVPSTLKN
MANMATVVGTVERLRSRGPMTGSGEGGEQVEENGEGEQEQEEGGEKEAAEEEEEM*
>g17824.t5
MSTLANLTILLFPQLVNLLVPDNTVAQPRPWTKKTGIYGQQQQMQIGNKRSSTTPIRRLN
RRGHGTEKRLIRWQEVIPRSVRGSVEDEEGNERIEEGNLPSENLRPMPTRTDYDGRQQRE
MPSRHHLNHFCERMRIMAYVGREGLTVLDPSERFDAIPSDEKEEPSEEEEEESPEESFEI
PESDDYWMSYSITIARDTLRKEQLLPVKAHGRVLAEDSWGRFYVDGYTQLALPAEPGRHQ
LELRSVDLGELTMAGARDAGSPIWYASAHRPVCASMPPVHRPGSAPIPGLRGNRSAKRHA
EHDGFNSLLEEQGTVKQHFTIILFDPFTPKPPLSLLLEGSGLKPASLHQSLPKPKGRKKV
GDALVSNNNKERWSNKCSMVGSTPSHQSTTVTAKALRSTTSWKCYLEEATTATAKKSLPT
SFSLPDTQTNCVFGPNCKFAHGEGELQPLSCPLQDPGL*
>g17841.t1
GHHKGIAFVLFANVSVAEVAAQTMDGYILGEHRMRCRQLYATEVPRSLSLGSRFGHIARP
YENRRKHAELHSAERTPLQVKRQHQAFVLALKKKAKKIKALDIDYDCGFIWEKLDKFRQQ
REKDRFANLEAMKAALEREASSATEAGGQQKPEGEPEAKTVNGDDGCGGSWSDSDDEPYP
LTFSSSSSSHHSHSASGFAANAQRCWENPLKGFRIPKKTKTTTNGDEDTIAAVTTRRPSP
SSTSSSSSSFSQQDHGFRDSSFTAARRTTTNSSDNCNKQKMGTDELEPPPKANSSTISSP
FSTPSTKLSHPHRTSSTSTTAVKKPKRRHPTNVAEEQQTNEGADNHSRRTLLHVVAKREL
MEEEDLLPTAVARNEEELNWEHGNPSKGPNFT*
>g17862.t1
MAVKNNFNNIRRIIFFICCWSLLLSTEALPETGVLRKGGGGGEGSIAQNHDAQNNGSQTS
PQHSTIDWNALSDVERHALASMAHHQSLHDEQLDALHHAWLEHHNYHHQLLMGNNKPAPQ
QQQEQHRPPSPSAVHHRSSFSPSSSAHSSSDGTTQSHHHHAAPSPSSPTAHPSSPPSSAA
AAAAARLAHVHHLPALLHSTNAINKSVGSSWSPSPSSSPHHHNGSNGGGSSTSPLQAHHF
ESGHHQQQQHQELNNNNNNNNKPGGNQGPMVNHHGNVGX
>g17862.t2
MAVKNNFNNIRRIIFFICCWSLLLSTEALPETGVLRKGGGGGEGSIAQNHDAQNNGSQTS
PQHSTIDWNALSDVERHALASMAHHQSLHDEQLDALHHAWLEHHNYHHQLLMGNNKPAPQ
QQQEQHRPPSPSAVHHRSSFSPSSSAHSSSDGTTQSHHHHAAPSPSSPTAHPSSPPSSAA
AAAAARLAHVHHLPALLHSTNAINKVKDTGILLKKSLSDHHGRRRLHQALIITMAQTVVA
QAHHLFKPITSNPAITNNSNTKS*
>g17929.t2
MYRLLHILICIADLLSSAAGVSIQLPPSSLLRPSSNQAPAVVTASIEPGSVRAWDDRNQP
LTDAAGLLPELAVTRAADNNNGTTTLLLMINRTEGSSNSTVISGGGGRWLTHLNLLDDAE
KAGIAASSSIVILSEEPATVVERLRHQNRARLFLPSTGVGSTKGTGTQSEAAEKGRPEEE
VIRLALAEGTPVGQRLLTLRAYAPPAAGQQKEVVTKTELQDEIRLARPLDYEQQRDILHF
SVDLLVHPPMSQQDSDLLDRQWVVQSRVWVEVRVLDVIDEEDREYPRTAPGFHTHEPIVG
LAPRQLEVPENAPAGTPLRNGTGQAWTLAVDDPDSKRHRVHLEGEARWAAHFTAKQVDGL
VVAEPLDREQLLAANGGDDAIVLLLVCTDPRGNRAELPIRIRILDVNDNAPRITQLKGPI
QIPVGHGRHRLPNWALPDADGDRLHYSILVVDKKELSSGNNQTSTTSKLEDDEEDIGQPD
VFFHHIPSSSSDHMKKKYTVRQQLEHDNNEQQQHDNITVSTVLDLAEALIF*
>g17940.t1
MKRFTVSIPLMLAAALVLLLLLQPAAEQVVSASGAPACVGAGRDGGKDSVAKDGNDKGDN
DKDRAQQPDKNRDDDQEARYK
>g17965.t1
MFAPTHLLAFLLITILTTCQRAICTGLLLDLNNFFDDITLPIGEEVGQQSLGDIGAPPLD
QGDYNTEDDSYHTAGQLPLTGQKQNETRKSPRGQQRNRWHGKRLARERALSAIWEKENRT
RIGVLSLPKRTPPPVTASITGVGGGGGHSQPSSSSSSPLAVQSHVPPVVHPSTSRAPKRA
LGISGGTADQKRRLQGPRRFLLHFVEDPLKRGRARCELCHHQRLLEHHDRRQQQEAIMIA
SGKGKEMPVASSPRFDASPDGYSSLEAMYRHLQHFHPQQLPEVEAQCHIRRSAIPRYHRS
PSPPQRAHQLWVPDALFKDLQTFGLFPSDLEPRFNPKDLTKEGSDDAQKNSLRNICAAAM
QLVYDKSGGFGTQGRVVFVYDGRKNLFTNEQIQVQFHRDAMVTVEIQPCQTAQFEIDIAD
VQSSLQRNPVDLADHTLRMFLEMLTSQHFLNQYNF*
>g18013.t1
MMKTSLLLPLLLTCLTLCIGVVQASAVYDKRSAQTLVKRQCYYYPEKVECPCGQTSSSGA
RDARDGGNKESGVERAKRGISHKKNSSSVFFRRIPR*
>g18046.t1
MALLLPSGLSFAVFFLIMLFLISSSGKIARASNNTNTTTAVVQPGPSSTSTAEEHHINAS
SNSQQEGKGPMTAAGASADF
>g18052.t1
MRTLIFALIALSFAPLLTIAKEEKEAKKSKETPSEAVPEPTKTDDPSGDIDWVPWPKAIS
MAMDLDKPIFLLIHKSCFASSSKRKELVELTKRFVMVNTEDDEEPQDEAYAPDGRYIPRL
FILX
>g18064.t1
MNRQLRLLLLLLLLLLLAIAAVQQVAGNDSDEGDQQAGEDEVDAAIISFTEAEQKQLEHM
AYVMAGQVYWLLDSELRGDEDDYYDDDDDDDEEEEDEASRWKSKVDTVNYDVQRADTRYC
SNEDQCLVARAYDEPTGEQWTALLAIVDDTLPTRLQVELKPFEELVGRGTALAREGLTQA
VEQILQDQANAEEFATMAVANPELDVDELTEMFRVRREELTADDELTTEMVAAYEGHDRW
SAMVAHHGAPCCPEDGRRRR*
>g18064.t2
MNRQLRLLLLLLLLLLLAIAAVQQVAGNDSDEGDQQAGEDEAEQKQLEHMAYVMAGQVYW
LLDSELRGDEDDYYDDDDDDDEEEEDEASRWKSKVDTVNYDVQRADTRYCSNEDQCLVAR
AYDEPTGEQWTALLAIVELKPFEELVGRGTALAREGLTQAVEQILQDQANAEEFATMAVA
NPELDVDELTEMFRVRREELTADDELTTEMVAAYEGHDRWSAMVAHHGAPSEEEEEE*
>g18066.t1
MKYQLQFLLLLQLLLLVVTAAPVDKKTTSTPAASDKKNTDSSATEESPDSSAAEKSTDSS
TTAKTTAASKTEASSTTAKSTTAAAKTEASSTAAKSTTGAAAKTGAAAKTGAAAKTGAAA
KTEAAAKTGAAAKTGAAAKTEAAAKTGAAAKTGAAAKTGAAAKTGAAAKTGAAAKTGTTS
NAEESTDSSAAAKTGAAAKTGAAAKTGAAAKTGAAAKTGASTTAAKSTTAAAKSTTSAAK
STTAAAKTGASSTAAKSTTAAAKTEASSTTAKSTTAAAKTGAAAKTGAAAKTGAATKTGA
AAKTGAAAKTEASSTASKSTTAAAKTGTTSDAENSTDSSAEDKSTDSSAAAKSTTAAAKS
TTAAAKSTTAATKTTAAPKTGASSTTAKSTTAAAKSTTAAAKSTTAAAKTTAAAKTGASS
TAAKSTTAAAKTGASSTAAKSTAAAKTTAAAKTTAAAKTGASSAAAKSETMADAPASDKK
SESTDSGAYEYERLHKLSRLIAKEARRHQNMAGVGPDAEEKVEMIERLVLDLGSKLNHWH
PEDQWLLYKVYDDDDAWDTFLDKTLPAAVEKLYQKLKSNDGLTKEELNHYDVLVKDGKVL
ASEALEEAAEYKAAYEPAYKPAAYDALYKPAAYDAIYDAAYKAAYDAAYHTASLYHG*
>g18087.t1
MFRLSSTGGASSVLALVAVATTLLVLVQAGAEIQAQSQPYAYTYSSQQAYQQYLQQYYAN
YYNQYYQQYPQYQQQQQQYQYQQQQPYYYYYYPTGTAAATTAYSYPAANYNYGGYSYPTA
NTNNNNGYTYAYAYPAYYNTPAADAGGHGSSGSSSSSTKKAEEKKASGGTLEDKLKKATA
DKKADAAKKDH*
>g18087.t2
MFRLSSTGGASSVLALVAVATTLLVLVQAGAEIQAQSQPYAYTYQAYQQYLQQYYANYYN
QYYQQYPQYQQQQQQYQYQQQQPYYYYYYPTGTAAATTAYSYPAANYNYGGYSYPTANTN
NNNGYTSGSSSSSTKKAEEKKASGGTLEDKLKKATADKKADAAKKDH*
>g18120.t1
MRSTTVFFLGLLTAVACSNGNGLLTGGEGRYPLLQSPPIVAADHHPVHHPGHSHHGPHLH
RYNDDEHSHSQEDGAMPFAAEEPKPSHHLVHGGMGLDRLEDIKAKREKTTGLSPMDKEMD
ALEKKVYDIVAGAVVPVEEGEEKKEEIVEEEQVLEEGGPPVAASEPMATSPITPVDDQPI
AIAPSPPRMPFYYPELPSEAFAAYRDLIRFGRRLLTKAELRHTQLKWARANGVEKEFEED
LMMAELEKDRYHQIALANLAGDALEMYKGLMNNDRLTQKEECDQFGELLGRTPEDIRHLV
PLDDGYTSYEECMQPRSPIVPPVSVIIEAVGGRQKQQQQIFVDLMITGRHQQHADQGEEG
EGCGCDDLPPPPPPMYNDNGVEDCGCGCGAAEGEGQQPIDLGQALGLGADAIGNAGGCRG
NSQGGGKGCPPGLMPTNEPVMP*
>g18121.t1
MRRHSSSMVALPCLLLMVVVISCGGGLLSLLPTVVVVDGEPAGASISGFQCETGWSKVGW
LNHGKRKIKEAKCVDLDNRQRLEAGTYRYEWLPFREICCYKNLEPACKKEGYTKVRSEVS
GECDAKNLETVGYTYVWVVNHDDVATDETGKIGTCCYKKNPKPIKMVKKSKKTTATV*
>g18121.t2
MRRHSSSMVALPCLLLMVVVISCGGGLLSLLPTVVVVDGEPADGKRKIKEAKCVDLDNRQ
RLEAGTYRYEWLPFREICCYKNLEPACKKEGYTKWRMRCEELGDQEPEADKDGEEVEEDY
RYSLIEEEEEVGPS*
>g18149.t2
MTKFLRKLPLCLIDMASRITSLRSILPLLLAILLTTENHKQAYAYYGGGSGIDLVCPPGS
SMGYGGYGGTSSYYGGAGLGGYGGYGGGGGRYGSGIPGQV*
>g18155.t1
MPRHGFLATLAAPVVLALSLFFVELVDATIIGQHPKHEQSKPDPAPAGTEAWWPRCQAEL
DIRAINKGHPRAVDCRQPTGRVEPLTALLLDRLVEVQAAHAPRGRCACAG*
>g18165.t1
MFLVTIAILSLNICLSLAYNNNNNNNNEHPQKIRQSASGGAGETTNITPIPMENLNPRLT
VDSSGDDRISFTEFLMSERPFIEEQSRRFHQLDKNTDGFVSRKEFEADEAQNHQHPQMDN
FFRQLVKQNVTGSFSRYIVIETGHLYPNGDDRGNFFHHHEPPTFYSFSHHFPLFPNQPNS
GGSSKPQQGGGGNNNNNNVQQQPNSEQPQQPPPRGEPRFQQFF*
>g18167.t1
MFCSRLDFLLMLFCCKGMTSREGITTYQVTPPPRRGGDERPPSSRGLEIRAIHTHTHTQQ
TIYRCKLLVEEKQQHERQEVGEPGLQFFGGKGHRGVGYPTGEPKGA*
>g18174.t1
MVAVAALFSSHFSISITTFLLFVFSTAFTIHSNTHDQQQQQNEAERLCEAVAEAMLPRQM
CHRQPHSREQLLAARQLTVCRDLGRDLPRICAVIGDHPACRVLLLPTEKGQLINKRKEQK
RNEEEFVLAHLSGGPIRGLISHAGGPHQPVHVFRPPIGELRFRLLQSKEPWLGRGVVLDA
TNYGPACLSNSSQTKSPQKWISEDCMYANVWADARCRAATSAGEKGCPVLFYIHGGAFAY
DSAVMFNDTEIVRKLASDGMVVVVPAYRLGIFGFLDLGTEIVAFGGDPERITLMGNSAGA
SAVAYLASSPLVPRASFSQAIMSSGVFRITDGQKMTQAILQLFG
>g18197.t2
MVLMVIKNRPQQLFTLLVVICCWLATTTIIPVVEAVVADPKAQPPIESAAKLVGGGGNAG
SDERTERHAAGITQGDEMERRKEEHGKILVLADYQFYSHFAVTHMLVLDNSITEPVMGCA
GLPGLIKPKTPHCERFPADQALLGELHVPPPPYMSWLEHVRSDQQDAWWRFTEYKALVFY
HADLRSQGFQLGLAENWDLSAFVVFHLLGLPSTVASSPMPVLPIFLHFLGVEPPLSVPEV
FATKHGDGLPGRMLDADRQRENGMDLRVAVHHFQELYGRVHRDHYAGGYQGQPIPPLHEL
FTRASAAQGPLRGRAQLQDRATRRQCRVLFILGSMVEYHDIRTETLQGLLTAIAGRPQCR
FITKLPRQVVQHHGLAAFVAQHGATIELVDWVDQQAELEIDRNRL*
>g18199.t1
MMLLVVAIAFILATATTTTTAQQSALLADVPEQRQGQIIADLGKLIVENCPPMLCTGLDC
AVVTERNGCQL
>g18242.t1
MMLLMVAIAFILATATTTTTAQQSALLADVPEQRQGQIIADLGKLIVENCPPMLCTGLDC
AVVTERNGCQLCACPIGSPARGCDPMPFVLWHDLIVNGCPNITVNTRDPAQKVHRWFRRC
ELYCFNKEEQRTRGFGGTAIGGSSTAVSSAPSSPPPAH*
>g18242.t2
MLLMVAIAFILATATTTTTAQQSALLADVPEQRQGQIIADLGKLIVENCPPMLCTGLDCA
VVTERNGCQLCACPIGSPARGCDPMPFVLWHDLIVNGCPNITVNTRDPAQKVHRWFRRVN
RFTNTDVCEQECELYCFNKEEQRTRGFGGTAIGGSSTAVSSAPSSPPPAH*
>g18244.t1
MHILSGLLVLILSFGAFSAMPTASAAPSSPATAESGLWLLPNKGLAGAEVGGGDGEEDFA
VFMPLYPQQGLPTRRMQRRSPLLASSSGRERRASFEPFAEEGNGMVSSWAQAIDNLHRPR
FGR*
>g18245.t1
MGANLFRLFVPILILCLTDERKVGQDSLFEFDGVLDEFRIEHLAKDPSLTLEHHGVIWFL
KAAIGPIEESIEFHQVTAFTVLDTDLIHLGLGHPVLVQAQPHNEPFLAVVLDALGLQNPS
GPSGNCSTRHRKLKGLPSRQNSGAEKSSSGLSKAIFCSHCVASHEEIGVHNSSAVLTNYV
IKNSAPRKRQSGEQQAFDIVDEVTRADCKASFRIGLARHFIEQCPSSIGLGVYVFQLQLR
PVDVYEFQLQLRPVFSVDFSFEDAMELGWKSTEEGGAFAVMVSSSWVSHSCSSACIAAAV
GAIDPTKVVVQEVHHHHQQIPPPTNKARSLRLFAAVVDGLGPTADHPKKRPVVVSAAACG
RHKHGEILFTGLLTQLASPRRRRS*
>g18257.t1
MVRMYSKNNVPCLQQILRLSLFATICLLVTLSTPPPVTARGGRDMDLGPPKRSEIDEIFQ
QRRRSHPQREGPPSPLILARDRGYSSDSDTGSRDLLKNQIGEAVHRRKWPVVEDIAKNGV
INMERSVVAAPDGGGGGVMAMDDDX
>g18264.t1
MTFLSRIRLALLFCELQLATATTTTNRLSLLYLVTTFCQIRGDLLSLERVNRPLVVSDSS
LMFGDFAQMGLYEQEQEGGCWTMVWWKNNCPGMSIAMAITTNIVFDAAAAESGGGGEGGG
GNSSRRLLAELFSSRSPRGSSTLIHRSLFNGSAAEGGAAFEEDSSAPTITGGGCRGGALS
GTTVTVTVQA*
>g18270.t2
MTCFLLLLVPLFTLLLDPVPLEAGVTSSRDSPSLQQPKEKSVSVTISLSDATVLKLMPLA
GLAELAKTGIVPEAVWRMNAAGFRVSVKIFVKEGLGVLWELDGPLDFWAKYAAPGFDTGK
YVSEADLALHMANREAIIGRAPATITVYQRHPGPNAEHQMVHQLPMSLQASVRVEEYPNL
LDINFSEY*
>g18288.t1
MSTTRQVSAFYPTVFLLFILCASGQLPAAVHGQLLFNSLGGYYGSAQQQPATSPAMMALL
CTPTAAGGQQGGLAYNGGYGMAGYGSGGGYAAYDPCAQLLLQQQQQQAYYGGGYGYGGLA
GGGYYAAGGGYGQPQQQLGGYGYGYGSNNPLLYGGGAQQQYYSNPSAYSYGSSPYGYGGY
GGGYYGQQQQQQMLAPTTTALLCTPMVGGVGGIGGGGGGMLGYGYG*
>g18310.t1
MKQFSSLLLAAMALVLVELICTGFVDAGRKVVVTRTIKKTIRRIPGDGGAPTEKHSIRTE
HFTRGENGELIETNEEEVHSSSDYDTQRNGPAYETEDEDESFSSSTVNRRKSLASNRVKK
DGYEEENEEDELNRSLWDDSDGPGACGGSGEWHQYNAYCYKLLVGSFTWDEAQKSCRKER
ANLVSIHGKVENEFVAALTAHFGSNFDKFCDGFWIEPHSSITHRTAVVNQ
>g18318.t1
MPSSFVALHLLLLLIIGSIMFPLSGPVRGAFGVVGEPDDHQQQQQRSVSSPSPTPIGQQT
LPLRSEDTNKAKKGIFRLEKKTKIVGPGITETVLLEDQKKKKKGSSTSRRKWTQMLCCGL
GGGGGVPGGDHNDEPNRHHDGATNVGGEFSKEEAEKVANSVRRQHSSASSTATTGSTHSP
HKVTVAQGQEEEQVGHGLPVANKDQHHLPDLHTTKNQSHSSSSSLLSRTLSTGNGNGCSS
SHHDHTTVTQQQQQQQLWDASPPSSPSSHISINLGSPSLHSPNSAAGHLALTPPAAQKTR
AETKHDSPTTSAYKGGPRPLLVNANDGKRKL*
>g18333.t3
MVVMAVLLLCSSFSLIPPNRATDCRCSLYGLFYANDRFRCCRYFQPASEQQINIQSLAPV
DPSLKSTTIPRSLLLSGKLATAAKKKTPGNLRFCSPPQQQQHLEDRSAGKKPPMDGASTE
VDPHSSFTICFLSYESPFSPPPQMVTHELAKSLILRSSFQQQQPAAESAARRSASIHSRP
LGENKKGGLFSGARCCSSDRAFDAILTPRNELADQQQQKKKTMNGIDKELAEMAGGLNFE
IRAILAFARVTTGDVFEVHIRHGNQRWKTRGKVLADKTQRWERPSVTMDLQPSEPIGVYE
VKFLKLEKLNQRLFDPLKFIAHQPQLVTMNLNSVGSIKLQMLVRMNGADPATTNGHYFPQ
QQQHIYNSPQQPQKQLTNGSIKNDGSSPTKPKLLLSRAKSQDSAASASGATDSTTTGQPQ
QPADDTPPKKKRQREQQQPSSATNGQRSLSQQSLFTDKDSWRQSSTSILDELYKDIARTI
PSLDDVKRALGSKNWATTVKLMPPHHRSTINPNLHRWLMAKSRGNRRTRRVESSPSSRVS
LQQLGPATKQQKEDWRKSASINHIPVPRDEQFFQEEDEDELPNSQKVTVEVHHNSTMPAA
VSPPSSAVAPTDEQQKKPLTTPKNPTKPTTIADGQPSPTSPPTTASKPTHHYYSKPAHLL
SSPSSAEQQQQQLENGSPSVVRRCRLSDLKKRSGERTVKNGNSTTADVKAVDSNSKSPQL
EAAAASNAATPPLRPPPAVPPPPTQTPSENQRDHDEDGGDPVRDSLRLVNAFLDQMDAVR
ALLGKLRPANLAELDRFEAAMLQWEAALKLNRSAFLAMASSNNGSTTNGGGATKGPVRRM
GSNGLARVSIDGIRRDGGASGNGPQRQRLPSPLPWRFGYSSPYNSSNGSSPQNGGILMPR
VMGGGAIQHHYQHQRGPSFETMGGRRRPTIIDGNGQQSPMAIMR*
>g18442.t1
MKKLNWQQQQQLLTAVAVDVVVLLLSSCPESLYLAAANREAVQKISARHNEEGTEVPEAR
GEVPEARGKVPEARVKVPEARVKVPETRVKVPEARVKYPRAN*
>g18451.t1
MRSSNTTASLVLVMAVLVAILLTVAPPMMGMMGGYGMRGMGMGGYGMGGYGMRGMGMGGY
GYGMRGGYGMGGYGMGGYGGYGWGRK*
>g18456.t1
MGVVMGRLVGGRLLLLLLLQCSLIAAAAQLPTSPTRHSPPLSTHPAAAAAAVPQQTGVER
KKKKEEKEE*
>g18476.t1
MNKSTAIIILYFFFVSFLLLNVVDGGKVVVENQVNEVEAKKPSAPGEADTPNIVLPSDIP
SEDSAHKHSSSLREDPVAFISHYERQGVDMTKLASVLKQINEKSAVVHTKRETAKQARMS
DAEKKAADEELLRARETADFASIQKAMPESSRRSMSLREGNGPLADLLWQQAEAILQQLQ
EEEREMDKAEGDVSDKLRTTANTTILATAPEQDAEASSIMNNTVVDADSTTTADAAEQQG
HGRRRTRRQALQRTNTAGLWATDPAVIPWYFDATSAMLWALNMSTFDGIEMTQSPYDTDS
IMGYEPDPVYQHSMYKDYPSFHDLLLLHRQFDCQSSCVNGGYRNPKNCAICVCPWGFGGT
TCSDRAAAENGATCGGTLTSLSAKAGVADNIQKTVFASCYYHINVIRFENTMQSVGTSLC
EWDCSDGFTEVKVRTPLTLSGPKR*
>g18497.t1
MKRLSLLLLAILQQLFCCGFYFLMRPTMVSADHFPGLVGIRGHVSVKFASSSSPLPSPPP
TNGGGECGQLAATEELTKAWTTDRWGHAQARPLKLSARVESSGPGFRLVSGNHNSAYFWG
KLILWTTRDAYGRTFDDVRGYTVVRDSSLWYTRIVTVKARFHKSEVKPKKKESAIESTTD
QQINNNHNPPAQGEEQREPGTEGTEGRWAMAVRSAQSRMTGGGPMAVSADHVDFTIHTIS
VKFSCLPTSTTAAGEVEVAVAHAAWFTDGWGNGRVRVHAPAPCLRGTPQELNAWEQSSGR
WFGLVSAKHNX
>g18503.t1
MLLLLSCRCCCTFLVMVALALIRFAPAGGTKLDDRLSIVVFASPNPIVGDGGLWVVETEF
GGVCCGGRTGLSLCDALQPSPDGMFGHFLFNDKLQLLALGQLLQA*
>g18504.t1
MQKFVIVLGLCFVVAATAADDVATPNHVMGHHMPEIPCTDNSQCQGSQFEETMDNKLGIT
PEQATEMRTKLAASGHKKPEFQCGTEFEQAMMTKMGMTPEQQADAKAKFAASPHKKPEFQ
CVGSKCQQAAAMKDKFAASGHKKMEFQCVGNKCX
>g18524.t1
MMKDLCHPPKSMLAAVVLLLMLVDLAAMADVTNNGRNQEVLKEASILAEFKASPELQQLA
TKANEEELDEMARKIMMEEDENGSPHRAAFIQRAVDQLKALLTNNGGGGGGGGGGSAEVS
TAAEAEELVQRTISEALRDAQAQMLQRELLAILKEFEESPMLRELATEAEDLYGKAGRLM
KAEGPYKAFIQRAVDQLTPLTNGPPGHFTGPELVQRAISKALLAAQIERDRRHRIDLVVD
GNGGVDFGGFTPLHRAILQNNTSNVLHLLSRCVNTSVQSAEGRTPMFYAVRAGLKDVVEA
LLNCSGALVNAPVDRQLDARPLHVAANHSQTQIAALLLDYGAAIDASVRYVGQGPAIAPS
LTALHVASTNNGSQPGGGCSMVKLLLRRGASVSAWDTFDQTPLHLAMLFANNTGVVELLL
ANGAPLEARARLPSLDGGVEQEQASHTPLHYAAMAGNNGPMKLLIERGANVSAVNGSQWT
PLHMAVAYPQFQNKTQILELLMANGARLEAQARLPIVPALNGKPSITPLLLSVLFVGGAY
NEWTKVLLWRGANVSARDTLDRTALHLVAAFSDNAETMELLLANGAPLEAKARYKLEVSE
QIIPSATPLHFAAGGNLRMAKLLLERGANVSARDRLDWTPLHLAVNNDRTDIVELLLANG
APLEARARNPYGAEMAADVRPSLTPLMVASKSFAMTKLLLDGGADLRARNPMGQTALHEA
VAANRTAIVDLLIDRGAEINAVDGFGMTPLHIAALSPEMLEHLMTKAPNASSVDLYQFKA
ILAELGTVKPGSRLEALIDQLPNTNDGSKAPGLSLGNIAYRPAGQVEASSQLL
>g18527.t1
MAKILVVFVFVVAVYSTTSNICWATDKDEVVGGPAAATEARSHHQKLVDDDTGEPLFGQS
TEQQLRYQQPPFLNGSSPELRAEFRQLWEHGVRQLSRQQLQAAFDQWVERVQGQDPNLKM
AYLDYRNQVSAHHRAMNQLAAERLSPRARHIWATVFDPRLSTSDVLSVEKSLERERAVFS
GLEPDMRAEILAVMLVEVPQSAVSGLVKNADGQGKQQQHSREKRCGCGGYHWYNSWSCCC
CGCSCGRKRK*
>g18527.t2
MAKILVVFVFVVAVYSTTSNICWATDKDEVVGGPAAATEARSHHQKLVDDDTGEPLFGQS
TEQQLRYQQPPFLNGSSPELRAEFRQLWEHGVRQLSRQQLQAAFDQWVERVQGQDPNLKV
SAHHRAMNQLAAERLSPRARHIWATKSLERERAVFSGLEPDMRAEILAVMLVEVPQSAVR
*
>g18535.t2
MTASAVDCHRRQASAVIILLISSWCLFSLAGVVHAAFNAQPSVGQDKPGTSYSSRTAAHN
TREPFVALVVDGLDHVLDNFNSDGTFSTKTWRKEVFAFFTLGGLPFPADPSGHRPRAIPV
GRLIRCPGSPSPYPWNMCRPWPIEERREQRYSRSSQGLSTASMVWNALAHQIAERWLASV
TETLEVFPSLASMFDQRGHLREHLNPTEVPK*
>g18539.t1
MRGPFIFFISLFLAALILLASNNQHNNGDGGLVQAVPVAEPRRHHSSRSDSSGSREGGRW
WRRRWEAPAEQLNEATFIHW*
>g18544.t1
MTASGFFLQVLLGSAFVLMPLLCAEEAEVVRRRLERASEKPALGGWVHHEAGEDPFDLGK
EAAEMSREMLVARPLVRAVSDFYRSTSSMFSPASGNHDSMKASEKKQPRIKNIQVSLVPA
DDSDLLRPATDENTDDPFELPTVDADTNKKGGQQ*
>g18553.t1
MRKAVLIALLGMAVLAMASHTPSNKRNNDNYDYNMDDDDNSKRTMEAKPFRAGNEYRFTY
NTQVATGMVAPDTSAEPGMPX
>g18583.t1
MKQQFFVLALLVTVMALLLLTEAEFASGSPAAAGEGRLLREKRQWGWGWGRRRWGGMGGW
GYGMGYGYGMGGYGGYYGGYGGYGWGR*
>g18597.t1
XLTVTAMLMVVAIFDGAMGQDTPPPTTPTTPTTPTTPTTPTTPTTPTTPTTPTTPTTPST
PTTPSTPTTPSTPSTPSTPSTPSTPSTPSTPQPIRPQIMPIMRLRPGMITFTMARQLCID
ALPNCQQLSSQQPALCQVLQALIPNPVPFPVQPFSLERDNRRVGRAEGCDAIAMGRDGTG
RDPFHTHSKRFITVTGLLLLLLLLLVIHPTSVAVANPVMCGGGSATASEPTMKRGRRREE
GGGCMDMSGPAFTAVELDPEFTQPRPHPAQIVYMEVELAALIIDFVAERQHPPTMSGRDL
VATLLHEVHLAFPYMGNPDQPVCSDAYQLMVVTVMPSNTKIIGSSERRIPAQPSGELLFN
RLKIIVRAPELNRDLGCPRRPVPQGGDERHCLDVAYYVELFNRRSLTRSVDFRGHPRSAV
SPVEMEDLMARLKLRDNAPDYLPPPYPTAETARFLIX
>g18597.t2
MLPLRLLLLGEGLLLLLLLLLVIHPTSVAVANPVMCGGGSATASEPTMKRGRRREEGGGC
MDMSGPAFTAVELDPEFTQPRPHPAQIVYMEVELAALIIDFVAERQHPPTMSGRDLVATL
LHEVHLAFPYMGNPDQPVCSDAYQLMVVTVMPLLFNRLKIIVRAPELNRDLGCPRRPVPQ
GGDERHCLDVAYYVEQFLLPVQSAIADPVRGLPRAPPVGGVPRGDGGPDGPAEVAGQRAG
LSAAALSHCRDGPISHP*
>g18612.t1
MCRLLSLVVILATILQIGSIDGRTLVEDNPTLHPANFNCSNIHPSSLLRQAHSQPPPSGW
YYFWQPPHPAAISKHNNKSPTATEEESYPLHLQVDLTSKQLQVSDPLPPSLATAPFELVR
EPRTGFYHIYSHFFDTAIGYDHGSQLSERNEQFELVPLEPAAANKAENGHLLKEEIPPPY
FFTVLIRAPWKKSHNYAVVTWKPGQALKMKADFSGATRFRLEHVPK*
>g18618.t1
MFLLLLLVLIEPTTAKQLSTETTVLVDSDSSPSSSSSSFAGEPSEESPFYSDEDIVLDPL
TAYFGEHLKKQANGERGDAGLFPSYGQMQRLIGKPLHDSMEVWLRTLARRFPAITHLYSV
GRSVQGRELWVLAVAGQQPDRHLLLRPEMKYVGNTHGNEVVGREMLLCLAYLLCANYGRN
EWISRLLNNTRLHLMPAMNPDGYLEGRPGAWAIDIDPGKEPETAALIQWMLDTPFVLSAN
LHGGSLVASYPLNESPLEFNDYARAPDDRLFVMLAYRYARAHRTMWRTGRRCNDTNGNYA
NFLNGITNGAAWYHMAGGMQYWHTNALEITVEMGCRKFPWDREVPQLWAQNRWAMLAYAA
AVHGGVRGLVLDTAEGQPVVGATISLVAGGEGKPVSTTRDGEFWRMLPPGHYTLNVTVPE
GHSGSAANTPPLSVTLNRLPKIVAAKAEAELASAAGPKDVPTAAARQRIPPLVAHQNVES
FPIVSGQPGPIGVRKLAEYFQSDFQWATAVQV*
>g18618.t2
MFLLLLLVLIEPTTAKQLSTETTVLVDSDSSPSSSSSSFAGEPSEESPFYSDEDIVLDPL
TAYFGEHLKKQANGERGDAGLFPSYGQMQRLIGKPLHDSMEVWLRTLARRFPAITHLYSV
GRSVQGRELWVLAVAGQQPDRHLLLRPEMKYVGNTHGNEVVGREMLLCLAYLLCANYGRN
EWISRLLNNTRLHLMPAMNPDGYLEGRPGAWAIDIDPGKEPETAALIQWMLDTPFSPLEF
NDYARAPDDRLFVMLAYRYARAHRTMWRTGRRCNDTNGNYANFLNGITNGAAWYHMAGGM
QDWQYWHTNALEITVEMGCRKFPWDREVPQLWAQNRWAMLAYAAAVHGGVRGLVLDTAEG
QPVVGATISLVAGGEGKPVSTTRDGEFWRMLPPGHYTLNVTVPEGHSGSAANTPPLSAEL
ASAAGPKDVPTAAARQRIPPLVAHQNVESFPIVSGQPGPIGVRKLAEYFQSDFQWATAIV
SPGYFHGISYIVVVVVVISAFYLARKPLASYQFGLTCSSTIRPGRARVEQHRVQNSAPMA
MPGDGGELGRLAESDWRKEEFQEFGVDHRVLNVHPIEAGIQNGRPTMSEEAWSRGLEVTR
DI*
>g18626.t1
MSLPTFFVILCTISFFIYGQLDNGNDDTSLVVRFDLLLAADKYELLDLKAEGGSLSVGNC
CQLLVQADFHELVEIKRSAIDFIREHKMGKAIAEGVKELPRELTEELALTFERALPLVQR
IADREKRDYNQRG
>g18645.t1
MFRGSLALPLFLAMAVMAVMTYNYEQQKTFVVDGQSVPVNPDWYAHGNNPHAHHGEDFGQ
DMGEPEGYYPDAVEQYDQQNQDQTPVGNPMFGKKK*
>g18650.t2
MPISGPGIFLLLLILSLIPEPARCLPKALAAAAAENDDAHLVDVDHQLHHPQQLQQQQHS
FTAPTHNEEGIVSLPPPSLKLAIAWHMVEHIEEAEPKVDPINGGSKLLEMAEALVENWFH
QQLGFTWQLKKAVIDQIQLLFAHLIQEEDDDQDLAMAKTFVNRLNKLIQEEMEHTAKSFV
DAAHGGGTGVQHKHAAARATTGTTIGTQRRTTKQKGKQMSPWTTQTGRQMLLRDGGVQGG
GGGGGGVLDGLLKGMFTVIVGLIAVTGGFSGSGGGVHARLLEQLNCLPPLLPHRLPPQQR
AE*
>g18652.t1
MLASRSISYCLILATIVVRSQQASAFSSSEATEIVGKETSSFSSLSSSVQQSSSHAAVPE
EVEEHHHQHVEAKIITITGKLLTCRLVLPLLAEESRRISDDGSHRRLLVVEDVDGVRAVL
TLSKYFTAAQWFDEQWRWSVSDFDEDEEGGEEGRSAILLVVKEPRLQQQQGTTTSMNHYR
NNDMPSSSSPELRLLEIRVDSPTDVVFVHPTDGPTLEKVGALRWHQSEWLDVDELIQEGN
RRFREAHFNDALQFFVRARRRAAHTPAPSSPLTVSGDPLFPLLLKMADCLLELERFDEAW
AVASEALEQLPHQRSSVESDDDGDDDILLDKQQTAAILFRFLWPTSVNCFREVATTMVCS
RRTSSISEEGDGSEEEEAVADSDDFMGNTSVIEDWLERARARYDEQQTGHYDLAGLDAKC
RRLAADGREQESQSPVRFDLADYTKRVRVVDIPGKGTSSPSTSSSSEVIGVNRVTGGPLS
ASQWACIREMAERVRRQPSTASALYALWDGEARREQQPTVDVALLLPPTGTAVNMVEVDT
ARIERIWAWNWIGVPPFADQFQAVDDDDESEEDEADNELTTAAKQTDSDEKEEDDGDPWL
ARPSGIWLLASFMNHACDEASVRLVFYGDMLFVYTAKEMVAGEELTWTYDAGSPHRSLEA
RARHLEQWGIARCGCTLCERERREQCAEE*
>g18652.t2
MLASRSISYCLILATIVVRSQQASAFSSSEATEIAAVPEEVEEHHHQHVEAKIITITEES
RRISDDGSHRRLLVVEDVDGVRAVLTLSKYFTAAQWFDEQWRWSVSDFDEDEEGGEEGRS
AILLVVKEPRLQQQQGTTTSMNHYRNNDMPSSSSPELRLLEIRWLDVDELIQEGNRRFRE
AHFNVLRSCPKKSSTYPCPILERFDEAWAVASEALEQLPHQRSSVESDDDGDDDILLDKQ
QTAAILFRFLWPTSVNCFREVATTMVCSRRTSSISEEGDGSEEEEAVADSDDFMGNTSVI
EDWLERARARYDEQQTGHYDLAGLDAKCRRLAADGREQESQSPGLVVANDVGPLPVPAGT
LLFAERAYALGTSSPSTSSSSEPSTASALYALWDGEARREQQPFEEQNEEEGSTESVNNQ
AMFQAVDDDDESEEDEADNELTTAAKQTDSDEKEEDDGDPWLARPSGIWLLASFMNHACD
EASVRLVFYGDMLFVYTAKEMVAGEELTWTYDAGSPHRSLEARARHLEQWGIARCGCTLC
ERERREQCAEE*
>g18677.t1
MKNSLLTCILLSLLTLVGPVPLEAGIAISSPLRPGESYVSVTITLSDATVLVLKMMPLAE
LARTGIVPEILAKEGDEEEKAMAADKHNRRAKTAGKKDEHFSEADLALHMANKVIGGRAT
HAVTVYQQQQGPNAEKLVQLPLSIQASVRVTEDRFDLSSAEEAGDGGRRVNTRRRTGSRR
PS*
>g18677.t2
MKNSLLTCILLSLLTLVGPVPLEAGIAISSPLRPGESYVSVTITLSDATVLVLKMMPLAE
LARTGIVPEILAKEGDEEEKAMAADKHNRRAKTAGKKDEHFSEADLALHMANKVIGGRAT
HAVTVYQQASVRVTEDRFDLSSAEEAGDGGRRVNTRRRTGSRRPS*
>g18683.t1
MFRGSLALPLLLALAMMALTTYNYEQQTTSFVDGQSVPVNPLDMGEPEGYYPDAVEQEGD
QDQTPVGNPMFGKKK*
>g18686.t1
MKAQKVRIIPSPSTFLLVHVILLTLATFFTGHGADAKTGITVAEVEHRLLAKASSGDEKH
MVSEKLQNGRPAQREALAMGYSLLEELIASIPSGQFNDPEWMTEKMRSLQVGINTFLSTE
GDSSKDREFGKLKAVLERLNNEKKPNVLELSRLIPSLTLNTIHLIGGITAVARGGGGVEV
SCTRQIADFRQGLTGLVTAAKTAAANTKTEKMLAGGGTGVQPGAAGCCPDAQQLLDAAFH
DSCKPPPLKGPPGGGAAMKHDHGLVEKLLQEEHRHNNIPALMDDHWWHARLRRGDFCSDF
FTWFTVWLLLQMSLPIAIVVGAIIISFGLCAIGGSKQH*
>g18686.t2
MKAQKVRIIPSPSTFLLVHVILLTLATFFTGHGADAKTGITVAEVEHRLLAKASSGDEKH
MVSEKLQNGRPAQREALAMGYSLLEELIASIPSGQFNDPEWMTEKMRSLQGLTGLVTAAK
TAAANTKTEKMLAGGGTGVQPGAAGCCPDAQQLLDAAFHDSCKPPPLKGPPGGGAAMKHD
HGTTTFQR*
>g18692.t2
MSGQKLMKNNQFIPLLVFLLLLLPLLLLARMEAEATVIVVTTVVITAETEARHGHFGGYY
YPYSYNNYYGNNNYNTGNGYGSSYYYPYYNYNSYGNGYGSNYYSYPQQQYSSYGGGYGSN
GYNNNYYNNGYGSSSYSYYPYNSGYSNYYGYGNNNGGYNYYG*
>g18693.t1
MLRLTVSSALAICIILAISICSSLTVVQGGRLDNKHASSAFQQHNGGGGGASSETTDEAN
DGMPQQFIEENKKGMLSETSSFLTADKSSQQKCTVKIQTTSPHLGSQ*
>g18693.t2
MLRLTVSSALAICIILAISICSSLTVVQGGRLDNKHASSAFQQHNGGGGGASSETTDEAN
DGMPQQFIEENKKGMLSETSSFLTADKSSQQKCTVKIQTPVIERF*
>g18714.t2
MWFGQQTSSYVRELWLICVILATIRCCHAATNSSGGDSQFLLHNAIRANDTKTVGSILDL
MNEGENINALDGATGFAPLHMAVLQNRTDIVELLLSRGTDTNVLSGEGWTPMFYAVRDGF
RGVIEVLLNFDKSLASAPVENHDGTPPLHVATNFSRPDIADLLLDRGASIEAKDRYIDQQ
MTASPSVTALHYAVIKISRTMVKVLLQINANVSARDSFDRTPLHLAAIYNNETQIARLLL
SKGAAIEAKAKYTGYKPEQVASFTPLNFATINDKYKMVKLLLEKGANVSAEDHLYRTPLH
LAAGKENYHNDTDIMELLHNNGAPIDAKACYNVYTNEYNMAPWATPLIFASSYAATKLLI
EKGANLSAGFHYTRLYIAVKNNETSIVELLLDSGAGVNAGGNDGTTPLQIAGASGNTYMA
GEEIFSHHGAQYQQHHKPEKLQQMSTVSASSAMNEKIFFRISDSALAMAAFLCLSLLRMT
GVVATIYDGNEFRVIGIGADHLAEPVKSMAEVVREQRADKIRYLVVALGVNTLPFILMNV
ADRDNVADSGIAVLLALVVLCFLLCNELLDSADNVNALESVGFSPLYMAIVKLLLEKGAN
VSALNTLQRTSLHLAAIHNNGTCIAALLLSRGSAIEAKAKFSDEDKAALAILLIAGGAPL
EAKAKYTNDNQGLLPLATPLHYATIEGNYDLVKLLLEKAIFNNKTDIAKLLILKGVPIEV
KAKYTDEKPEQMSSVTPLHFATKKVNYEMVKLLLDKGANVNAEDHFQRMPLHLAMIGASL
DSKARYRYDQPEQVPSATPLHFATADGNYDLVELLLEKGANVRAEDHFHRTPLHLAAETK
ACYNLDSNASIIENVTKPWATPLIFASSYAATKLLIEKGANLNAGFPYTRLYIAVKNNET
SIVELLLDSGAGVNAGGNCSVITPFLAQQIPKGNTRMLELVLAKAKNACQASVPTTCPLP
IKLG*
>g18744.t2
MDIFMQLACALFIIYVLSVSGYMNDLMGVPRGRGARRRWRQQKEQEAPVTGYGGYMRQPE
WQEPSDPVNRPPKKSRGHRPQPTPPPPSTPTSECSSVSSSGHQPPPPPSPPPARGPPTRP
APPPPPPPPPESSKKAISKNSKNLPLGPPPKNNHEASGSGTKPAPRPLPTPGTLKFKSPP
PTPSRPAPLVHPTGKGKAPMVDGQFTDCSSDED*
>g18745.t1
MDIFMQLTYILLIIYVLSVSGYLNELMGVPRGRRARRRWRQQKEQEAPPPEPINEASGSG
TKPPPRPPPKQQGTLKIGGNTSTSTPPKRPVHPEGKGKSQMVDGQITDCSSDEN*
>g18747.t1
XMMRLVAIALFALFLYLGDVCGRTLSAQSYRFSLLYYYGIQQHYGIDKGLEKFSIKMGAN
KQQGGDDGGGGGGGDEEAEYGEDDGEYYGEDDGGEYYEGEGGDGHHNGGGGGGQQHH*
>g18752.t1
MKRRGKKEASSPTSGTTLFRTLSLPATLLCLLLILLANNGGLANGSSEERYCCCRTDGPT
SEACLCNLDAVDQLNEQRVYPLLSELLSRDPLKFYKVDMERPCPFWSNNDEHCSSKDCSI
RYCDDEVPLALRQLDKDAKNGSCPAAGAEEAAATAKRSNEFDPIDTSLSEGDKAQLREMD
VHEDSMNRFCDMDDEGSESLHYVNLAKNPERYTGYSGNSAARVWRSIYSENCFNPPLQKR
VFYRLISGFHSAITVSIASHNYKPGTWFRNVEMFEKRFGPSVKEGPERLKNIYFVYLLEM
RALVKAAPLIRQSKLSLREEFRHHFLNISRIMDCVGCDKCRLWGKLQTHGMGTALRILFS
INGNGNGSNGSGAGGSAMAEHKEPTQQLKLTSVHEVNEFRRVLSWSDEHHSSSSSLNDKK
K*
>g18752.t2
MKRRGKKEASSPTSGTTLFRTLSLPATLLCLLLILLANNGGLANGSSEERYCCCRTDGPT
SEACLCNLDAVDQLNEQRVYPLLSELLSRDPLKFYKVDMERPCPFWSNNDEHCSSKDCSI
RYCDDEVPLALRQLAQLREMDSLHYVNLAKNPERYTGYSGNSAARKRVFYRLISGFHSAI
TVSIASHNYKPGTWFRNVEMFEKRFGPSVKEGPERLKNIYFVYLLEMRALLFKLQTHGMG
TALRILFSINGNGNGSNGSGAGGSAMAEHKEPTQQLKLTSFGRYASSVHEVNEFRRQRRS
KGRDPAKCYRWVHEQKKKAKKNEEDGGVGAVPGL*
>g18753.t1
MKFNNTSSTLFLNLQLTAVIAIAIVIILAATAPVVQAGEYDLTVEVPAGQFQCYFQPVTE
KHKAFEVDYQVIDGGDLNINFMLMLGAKVVVQDQMKTDNTHRVETPEVGDYQLCFDNSFS
YQTRKVVFFEIYLYDEKGQLEEEDISKYARNDPELAKQLEAIGMTTVQFHSSFEKIKIGL
NKVEYHQSTLRAFEARDRSISVAQNDRVLFWSIWNTVVLVAVGGVQVYLIRSLLEENSKI
GKFLRK*
>g18778.t1
MNSSFVRLCLTILLLIILQLRYSSGADWFEDILSKANEKISGGIDFIKNEAAPAIAVVPI
VSEKLEQAKSTFTESEVPAKMRSX
>g18797.t1
MSRKPQAMKATCPNPSTPLSLLPLRLLMLTALMSLMPSGSNAAYAYFFDDKDPCVERSCY
PATGDLLLGRKHRLSATSTCGLRSRDRYCIVSHLEDDTKPWQPMEPYKHSHRIENVVSEN
YEDRTRNWWQSENGIQNVSIRLDLEAEFHFTHLIMAFRSFRPAAMLIEHFGKTWSVYRYF
AYDCPNSFPGVAEGPPRKHDDIICTKKYSDVAPSTGGELVYKVISPHIPTADPYAPEIAK
LLKITNLRVNFTKLHTLGDDLLDPRPEIEEKYFYAVYEMVVRGSCSCYGHAQRCIPIGDE
>g18800.t1
MALCSRASSLLLSALVLLLVVVVVQLITPAEGAPSAMTSTVDIVCGEKPIRLGYLGQVYV
PPNSRSCNTIKKFFHQSLQLEHNRGDQKGEAVGQQSKGRDGK*
>g18801.t1
MLMLLLVLSSTSEWNSRFAHAAGDAIAGDEGLGGGQPMATNAKVIYASTLATKTVDIVCG
EKPIRLGYLGQVYVPPNSRSCNTIKKFFHQSLQLEHNRGDQKGEAVGQQSKGRDGK*
>g18817.t1
MIFIGSSPAAAHWAIFSAATILLLLVLHQQLPLVQGNSDRPSSSATETVDHHADTSTWEG
RLPPVGKQLRVLILAPNAGFSHFMLNIRLAELLAYREHKVVHSHRLKEDQEKNKRFTLDY
YNYTQSKTWENTFKKEEKLWSQQIFAKPTRYIEKDIAQFPHILHYSGVMSAADHATMKTL
HEQKFDVGIAEAWYFGATAIFHKLQIPTTIYTSAQPIYPALAYFFGLPTPAYIPEMYSAR
ANDGNQMNAQRRAENEREYWHSVHIFQKAFERGSLLASASYLFVNTNEVLEFTRPVPPQF
FGGIAIGGGGGSQGDETRALLDKAHSANATGIVLFSFGSLLDTRMIPNDLVKTFLDAFTS
TTVQDMFAKQTREVGNVHPIGWLQQKELLGVNGINEAIHFGIPIVCIPIFGDQSYNAAMV
EHRGIGRFLQLFSERGDPLTVGLMTNVLRDVLGHPQGHQRHNEQKS
>g18821.t1
MNRLQQLLFLTLLLLSITLPKDIDGSSSMDDVEDEDVDVTVSAENESGEESETAEAVVFT
KDELHRMESLALNLLSKVFSRPKLLIVPAGKLDWIDEPASFRRWLAHDIEDLVLHMRHDD
QCLLARAYDDPAAEQWPKFIEKTIPKMERLVISLKRHIAERGWEAKGVAAMLRKAGGQAD
EVVAEVMDLLMEEGSELREMIADESNYRQHIEELPIHLEHLAEEFASLALAQPELGLDEL
TALYLARREELTADDQLTTRLVAAYEGHDRWSAMVAHELVKQMHKEEEESTEIGESTDAG
SAAPVVVFFSAVEQERLGKIALQLATTALREREWEFGREQGEKGYSAQKRKKAREQRESF
KLMRWHMELQIKYKMDEDQCLLARAYDDPAGVQWPAFLDEILPAKVQQLIDQMRESGRLN
GEELERLDQIAGDLADKTRTGVVEAMDVLMKEGSEFRATVSGDYCRHVADLPIHLQHLAE
EFASLALAQPELGLDELTELFRARREELTAGDKVTADLVAAYEGHDRWSAMVAHELVKQG
GQASNGVDGDEESDDVEETDEA*
>g18822.t2
MSVLFNKFSMVGLLLVLGLCSASACATGAIAGTAACAASFLVGAAVLTLDYVPSLELIVM
ATFKQFIVFSANGRRKGSPLVSRRALLRDVSIALARDHQIRVYTVRKRSNFLAPPRCADE
QLGLVELARRGQLIAGQDVSTTCQLVFNTPDYKALATGGNSLMTVPGHHYAFLLGRSGVF
GVQLLDTVAQLDAIQQQPEQSASLARFRRHITKRLPALLFQLLEHTIDGMPAGNRCIHIA
IRACFTTTDSLPLLYTTVYPSLQKDPHLSEEMLSEDRHLENPPPVLTACRAHHLFDGMAY
VLNRALGDFVGPLEELLEAMRRFVHKDVYSDLEMAQGNKALLYLSCCLHLVPIVPMETYK
FLIQLRPKFTVSPLPAASSADEDGGGGAAGKAEKLGMTSGRFPNLALLLRFDAAQFLNPD
FGLTLAHFVGILVRKGALAREDTFMLGQLVERPTYQQAIVELLRLSPRLDRDATLVQALR
PRIPLAHVCAFVYTERRLFIQLLDCWLQHPDLEQVVSFLCH*
>g18852.t1
MMMMMMMMMGRLFLFSLLVQQFNVQFLMMLSMVSSVVHADDVCGEGYEVCMEEDVSTGGG
MGSPQHAVMAYLGAVTTTTIHG*
>g18868.t1
MEDFRLLCSIPMLTEKWLLAILLLIASVIGRPQEATSTAGRNSKNNSSNVNFDSKSSMTT
STLRYVITGGLGQLTAIGRGQQVHGLFPNSPADNFPIVSPLGEQDNDR
>g18873.t1
MGLFSFIPILISIASIFSANSVITADDAGDNAVVVVEVPANASVAIGTVVIGTVVAGEAW
QPPPMALANISSNINDPMKKEEAIVREIVRDEPIKKSTVSASEAETNKNVSDINKNAKMG
EEQHDAILLANNGRNAINDDVLRKDQLLPSNVTNCGLGLDAISKNEPSGSPLGNLPLFGL
LFLQLLAAGKNGKQLKAEAPKKSLGEGESLSELFFDQWLDHKGPRVLTFKQRYFVNNAFY
NTTTNGSASAEPSRNILFVGGPNSLSESIVRDPALPHVDAAAKTGVRLWALEV*
>g18889.t1
LLQSGPRRVHQRCGLLMLLAVWLYECSPAVEAFLGAMGGGDGVAQYLVGQLVEQNTEQTE
AESLLIRGLVAFLIAICLHSWEPTVEAKKKSFVDLIERRVTRRRLMECLDGMTMSELYVR
AARQPQPCAKATSELYVEYQSLEGQLMQLISAGVEDYVGSSAAGRQAQIIDSYKAAIRKA
DEDNAX
>g18893.t1
MASLVLFIQLLACRSVNSAPGQQRSGERLRLVQEEEVTLLKVPDEQVPGFEWHMGSNRHT
FAGNRNQSRGQQQPRKGELVFSTSRATETSHEGNHNQVK
>g18897.t1
MAAAAVTGLHTRLFVLLLLALATATTVWSMDEGDETGYGGHFIDHGNFQWFSGYIGKPPN
GELVHAVHGEFDRAKTMFRGEISQLSKFKSNHFTPGKKIAVLMDTANNGDFTMSLQRTQQ
DLAAAAAATITTTTTDSPYFCTSRPGSAPIRIVNGKREPKLGIGLSYEGELRYEGQHSLI
PPHFTRGVPVLATMRNAEEKAFTLKKKTA*
>g18897.t2
MAAAAVTGLHTRLFVLLLLALATATTVWSMDEGDEWFSGYIGKPPNGELVHAFKSNHFTP
GKKIAVLMDTANNGDFTMSLQRTQQDGPYLGRTQSSLAAAAAATITTTTTDSPYFCTSRP
GSAPLDGTGDTFNSFNDRDWFQGQIRIVNGKREPKLGIGLSYEGELRYEGQHSLIPPHFT
RGVPVLATMRNAEEKAFTLKKKTA*
>g18928.t1
MAAFATHSNASLPQGHASRRQRLLGMAALFALALCLLSATVTRADEDDEEAAPEFIDFGN
PEFQPQNTEHPRFDAACRVVTHALGRPIGGFVEECARGGGGSVGTECPDESDDGNHSGMF
VKIVLQLKAKITIQQQQQQQIGQDQ*
>g18946.t1
MKSTIAVGSILLLMALVISLSTALQFPTNHHHQQGTDELAEKKRGGDDDSVDVGREGNAP
HLGNGSNVEDMSNSKSESREEGDVEAGHHHHGRHGHHGHHRRHHRRHRHHHCPHFRRFMQ
QPPSFLAEVTPAARADFFRTLFGELNQTKAAIRQHLHDWAVSNNVQNFTAEMDEHKQKMH
DVLAKNLGGESLELFEKLWEFKELREAMNASAPDVRMIVLSVVRPMLPCPPPHHAMMKLA
FGGNAPGNVAGQQTSFWGRFHQRQPPPPSASSSASSEEEDSEEAGHHRFGPPSLHQTQHK
TTSESGESGSDGEEQRRGPPPRGPVMSPPQRQLPFPPKQPASIQQSINQQPVPVNQKLAL
ETRNFAHP*
>g18946.t2
MKSTIAVGSILLLMALVISLSTALQFPTNHHHQQGTDELAEKKRGGDDDSVDVGREGNAP
HLGNGSNVKLAITTMAVTVTMATTAAIIAATATTTPPSFLAEVTPAARADFFRTLFGELN
QTKAAIRQHLHDWAVSNNVQLDNYSRLCPQRLPTTLHNHKQKMHDVLAKNLGGESLELFE
KLWITRLQEFKELREAMNASAPDLAFGGNAPGNVAGQQTSFWGRFHQRQPPPPSAIKQRP
SLVSREAMEKNNDEGLLHAVQLSTGVHPTIHQPAASSG*
>g18957.t1
MGFLLLLLLVLDLGDRWATGQQYGGDASPPSYGPKSGPTAGAVATAGIGRSPPATATGIR
APTKLMGLSPVLPPTSDVYLPPPDIPPRVTFPRPIPASLPLGAAPPNPPPNAPQAEPKGK
NIQYQSKPMKQRPTQNRLSLCRLQVQLPPFQLLQQPSPLLLQRHNKSLQLTEPIMPKRRL
FQEHQQLLLHLSLQNRDQRLLHLHHLLRLLHLMHRFPHSNQVPLRLLAYHLQRQQELHPR
LHRNPPNHPRLPIMEKKAQAQRRNLWAVKPVNTK*
>g18992.t2
[truncated: 412,589 more chars]
